# Supplementary material for: Dissecting the functional divergence of DCAF11 isoforms in protein degradation
Source: RSC Chem Biol. 2026 Jul 10. Online ahead of print. doi: 10.1039/d6cb00119j (PMC13373504; doi:10.1039/d6cb00119j)
Supplement: CB-OLF-D6CB00119J-s002 [file CB-OLF-D6CB00119J-s002.xlsx]

## Sheet: Summary
	TMT tag	Sample description
	Abundances (Grouped): F1, 126	22Rv1 DCAF11 KO cells
	Abundances (Grouped): F1, 127N	22Rv1 DCAF11 KO cells
	Abundances (Grouped): F1, 127C	22Rv1 DCAF11 KO cells expressing HA-DCAF11 isoform 1
	Abundances (Grouped): F1, 128N	22Rv1 DCAF11 KO cells expressing HA-DCAF11 isoform 1
	Abundances (Grouped): F1, 128C	Not used in this study
	Abundances (Grouped): F1, 129N
	Abundances (Grouped): F1, 129C	22Rv1 DCAF11 KO cells expressing HA-DCAF11 isoform 2
	Abundances (Grouped): F1, 130N	22Rv1 DCAF11 KO cells expressing HA-DCAF11 isoform 2
	Abundances (Grouped): F1, 130C	Not used in this study
	Abundances (Grouped): F1, 131

## Sheet: AP-MS
Accession	Description	Coverage [%]	# Peptides	# PSMs	# Unique Peptides	# AAs	MW [kDa]	calc. pI	Score Sequest HT: Sequest HT	# Peptides (by Search Engine): Sequest HT	Gene Symbol	Abundances (Grouped): F1, 126	Abundances (Grouped): F1, 127N	Abundances (Grouped): F1, 127C	Abundances (Grouped): F1, 128N	Abundances (Grouped): F1, 128C	Abundances (Grouped): F1, 129N	Abundances (Grouped): F1, 129C	Abundances (Grouped): F1, 130N	Abundances (Grouped): F1, 130C	Abundances (Grouped): F1, 131
P49588	Alanine--tRNA ligase, cytoplasmic OS=Homo sapiens OX=9606 GN=AARS1 PE=1 SV=2	1	1	1	1	968	106.7	5.53	2.05	1	AARS1	0	0	0	0	0	0	500	500	0	0
P42765	3-ketoacyl-CoA thiolase, mitochondrial OS=Homo sapiens OX=9606 GN=ACAA2 PE=1 SV=2	5	1	1	1	397	41.9	8.09	4.87	1	ACAA2	77.5	124.3	98	61.4	76	141.8	236.8	92.1	62.9	29.2
O00154	Cytosolic acyl coenzyme A thioester hydrolase OS=Homo sapiens OX=9606 GN=ACOT7 PE=1 SV=3	6	2	5	2	380	41.8	8.54	7.69	2	ACOT7	61	117.6	0	75.5	85.6	117.6	133.5	98.7	190.1	120.5
P24666	Low molecular weight phosphotyrosine protein phosphatase OS=Homo sapiens OX=9606 GN=ACP1 PE=1 SV=3	6	1	3	1	158	18	6.74	1.93	1	ACP1	0	0	0	0	0	0	0	0	1000	0
P60709	Actin, cytoplasmic 1 OS=Homo sapiens OX=9606 GN=ACTB PE=1 SV=1	39	13	58	13	375	41.7	5.48	148.83	13	ACTB	85.3	66	98.5	93.7	97.6	99.2	133.8	120	128	77.9
P61160	Actin-related protein 2 OS=Homo sapiens OX=9606 GN=ACTR2 PE=1 SV=1	4	1	3	1	394	44.7	6.74	9.61	1	ACTR2	90.3	81.6	74.4	77.3	129.3	110.5	96.8	112	149.6	78
P61158	Actin-related protein 3 OS=Homo sapiens OX=9606 GN=ACTR3 PE=1 SV=3	8	2	5	2	418	47.3	5.88	10.48	2	ACTR3	0	0	600	0	400	0	0	0	0	0
P55265	Double-stranded RNA-specific adenosine deaminase OS=Homo sapiens OX=9606 GN=ADAR PE=1 SV=4	1	1	2	1	1226	136	8.65	1.64	1	ADAR	0	0	134.6	111.5	92.3	0	219.2	111.5	173.1	157.7
P30566	Adenylosuccinate lyase OS=Homo sapiens OX=9606 GN=ADSL PE=1 SV=2	8	5	12	5	484	54.9	7.11	20.32	5	ADSL	70.4	64.1	81.4	81.8	96.3	200.4	121.6	105.8	103	75.3
Q53H12	Acylglycerol kinase, mitochondrial OS=Homo sapiens OX=9606 GN=AGK PE=1 SV=2	2	1	4	1	422	47.1	8.09	3.64	1	AGK	0	0	324.7	363.6	0	0	0	0	311.7	0
P23526	Adenosylhomocysteinase OS=Homo sapiens OX=9606 GN=AHCY PE=1 SV=4	9	4	10	4	432	47.7	6.34	18.11	4	AHCY	107.1	76.2	64.3	102.4	128.6	79.8	111.3	150	132.7	47.6
O95831	Apoptosis-inducing factor 1, mitochondrial OS=Homo sapiens OX=9606 GN=AIFM1 PE=1 SV=1	5	3	4	3	613	66.9	8.95	4.19	3	AIFM1	0	0	0	0	0	0	1000	0	0	0
Q9ULX6	A-kinase anchor protein 8-like OS=Homo sapiens OX=9606 GN=AKAP8L PE=1 SV=4	1	1	1	1	646	71.6	5.05	1.79	1	AKAP8L	0	0	73	98.6	128.2	140	183.4	138.1	132.1	106.5
P02768	Albumin OS=Homo sapiens OX=9606 GN=ALB PE=1 SV=2	5	3	9	3	609	69.3	6.28	16.73	3	ALB	86.8	123.5	81.9	72.6	71.8	63.3	223.8	130.9	87	58.4
Q8IZ83	Aldehyde dehydrogenase family 16 member A1 OS=Homo sapiens OX=9606 GN=ALDH16A1 PE=1 SV=2	1	1	4	1	802	85.1	6.79	7.61	1	ALDH16A1	70.7	103.3	94.2	77.9	100.5	124.1	131.3	109.6	100.5	87.9
P51648	Aldehyde dehydrogenase family 3 member A2 OS=Homo sapiens OX=9606 GN=ALDH3A2 PE=1 SV=1	8	4	6	4	485	54.8	7.88	8.88	4	ALDH3A2	46.3	0	104.5	143.3	201.5	150.7	89.6	106	86.6	71.6
P04075	Fructose-bisphosphate aldolase A OS=Homo sapiens OX=9606 GN=ALDOA PE=1 SV=2	17	7	12	7	364	39.4	8.09	24.79	7	ALDOA	39.2	81.3	115.3	97.5	100.3	97.5	118.8	175.9	113	61.1
Q86V81	THO complex subunit 4 OS=Homo sapiens OX=9606 GN=ALYREF PE=1 SV=3	21	3	7	3	257	26.9	11.15	25.01	3	ALYREF	83.1	63.4	97	83.9	84.9	88.8	151.8	137.7	119.4	90.1
Q9P2R3	Rabankyrin-5 OS=Homo sapiens OX=9606 GN=ANKFY1 PE=1 SV=2	3	2	4	2	1169	128.3	6.1	14.49	2	ANKFY1	57.6	0	177	146.1	179	59.7	142	156.4	82.3	0
A6NMY6	Putative annexin A2-like protein OS=Homo sapiens OX=9606 GN=ANXA2P2 PE=5 SV=2	6	2	2	2	339	38.6	6.95	3.68	2	ANXA2P2	0	0	0	0	0	0	514.7	0	485.3	0
P08133	Annexin A6 OS=Homo sapiens OX=9606 GN=ANXA6 PE=1 SV=3	2	1	1	1	673	75.8	5.6	3.74	1	ANXA6	228.8	0	83.2	49.6	124.8	123.2	105.6	139.2	48	97.6
Q10567	AP-1 complex subunit beta-1 OS=Homo sapiens OX=9606 GN=AP1B1 PE=1 SV=3	2	2	3	2	949	104.5	5.06	4.45	2	AP1B1	267	0	164.8	147.7	0	153.4	130.7	136.4	0	0
O95782	AP-2 complex subunit alpha-1 OS=Homo sapiens OX=9606 GN=AP2A1 PE=1 SV=3	3	3	6	3	977	107.5	7.03	11.22	3	AP2A1	0	68.4	112.6	123.3	123.3	115.3	131.4	132.7	92.5	100.5
Q96CW1	AP-2 complex subunit mu OS=Homo sapiens OX=9606 GN=AP2M1 PE=1 SV=2	3	1	1	1	435	49.6	9.54	0	1	AP2M1	0	0	0	0	159.8	127	245.9	135.2	200.8	131.1
P07741	Adenine phosphoribosyltransferase OS=Homo sapiens OX=9606 GN=APRT PE=1 SV=2	10	2	2	2	180	19.6	6.02	4.45	2	APRT	48.1	69.9	76.5	86.3	145.4	114.8	111.5	133.3	113.7	100.5
P61204	ADP-ribosylation factor 3 OS=Homo sapiens OX=9606 GN=ARF3 PE=1 SV=2	4	1	1	1	181	20.6	7.43	2.6	1	ARF3	99.1	85.7	77	83.7	121.3	81.8	140.5	107.8	135.7	67.4
P05089	Arginase-1 OS=Homo sapiens OX=9606 GN=ARG1 PE=1 SV=2	6	2	2	2	322	34.7	7.21	1.67	2	ARG1	57.5	0	82.3	74.5	91.6	0	396	76.1	66.8	155.3
Q9NWB6	Arginine and glutamate-rich protein 1 OS=Homo sapiens OX=9606 GN=ARGLU1 PE=1 SV=1	26	10	34	10	273	33.2	10.35	64.31	10	ARGLU1	86.3	79.6	89.8	98.4	97.2	103.3	123.1	126.4	111.3	84.6
Q14155	Rho guanine nucleotide exchange factor 7 OS=Homo sapiens OX=9606 GN=ARHGEF7 PE=1 SV=2	2	1	1	1	803	90	7.09	0	1	ARHGEF7	0	0	0	0	0	1000	0	0	0	0
Q68CP9	AT-rich interactive domain-containing protein 2 OS=Homo sapiens OX=9606 GN=ARID2 PE=1 SV=2	1	2	11	2	1835	197.3	7.42	20.81	2	ARID2	122.2	56.5	88.3	76	44.1	88.3	164.3	170.4	114	76
O15143	Actin-related protein 2/3 complex subunit 1B OS=Homo sapiens OX=9606 GN=ARPC1B PE=1 SV=3	2	1	3	1	372	40.9	8.35	3.75	1	ARPC1B	66.5	80.7	66.5	90.5	101.2	79	122.4	148.2	167.7	77.2
P59998	Actin-related protein 2/3 complex subunit 4 OS=Homo sapiens OX=9606 GN=ARPC4 PE=1 SV=3	5	1	4	1	168	19.7	8.43	0	1	ARPC4	87.8	90.5	52.1	113.9	109.7	31.6	168.7	196.2	111.1	38.4
P08243	Asparagine synthetase [glutamine-hydrolyzing] OS=Homo sapiens OX=9606 GN=ASNS PE=1 SV=4	4	2	2	2	561	64.3	6.86	3.08	2	ASNS	68.5	71.1	106.6	124.4	162.4	114.2	0	101.5	152.3	99
O00244	Copper transport protein ATOX1 OS=Homo sapiens OX=9606 GN=ATOX1 PE=1 SV=1	26	1	16	1	68	7.4	7.24	34.58	1	ATOX1	63.5	91	220.4	103	74.3	99.4	87.4	191.6	69.5	0
P25705	ATP synthase subunit alpha, mitochondrial OS=Homo sapiens OX=9606 GN=ATP5F1A PE=1 SV=1	21	11	39	11	553	59.7	9.13	53.08	11	ATP5F1A	69	42.8	90.5	78.3	112.1	100.3	135.7	164.9	109.5	96.9
P36542	ATP synthase subunit gamma, mitochondrial OS=Homo sapiens OX=9606 GN=ATP5F1C PE=1 SV=1	20	6	17	6	298	33	9.22	12.42	6	ATP5F1C	46.7	0	180.2	97.9	110.1	132.4	75.6	172.4	114.6	70.1
Q9UII2	ATPase inhibitor, mitochondrial OS=Homo sapiens OX=9606 GN=ATP5IF1 PE=1 SV=1	9	1	4	1	106	12.2	9.35	9.54	1	ATP5IF1	92.9	133	94.4	87.4	96.6	103.2	141.1	109.8	73.1	68.3
P38606	V-type proton ATPase catalytic subunit A OS=Homo sapiens OX=9606 GN=ATP6V1A PE=1 SV=2	3	2	4	2	617	68.3	5.52	8.82	2	ATP6V1A	0	0	0	0	0	1000	0	0	0	0
P25311	Zinc-alpha-2-glycoprotein OS=Homo sapiens OX=9606 GN=AZGP1 PE=1 SV=2	3	1	1	1	298	34.2	6.05	2.67	1	AZGP1	0	0	0	0	0	0	1000	0	0	0
O95816	BAG family molecular chaperone regulator 2 OS=Homo sapiens OX=9606 GN=BAG2 PE=1 SV=1	13	3	8	3	211	23.8	6.7	17.45	3	BAG2	0	0	117.6	77.3	250.5	144.9	92.6	136.2	119.8	61
Q9UIG0	Tyrosine-protein kinase BAZ1B OS=Homo sapiens OX=9606 GN=BAZ1B PE=1 SV=2	1	1	1	1	1483	170.8	8.48	3.58	1	BAZ1B	0	0	0	1000	0	0	0	0	0	0
Q9NYF8	Bcl-2-associated transcription factor 1 OS=Homo sapiens OX=9606 GN=BCLAF1 PE=1 SV=2	1	1	5	1	920	106.1	9.98	5.36	1	BCLAF1	0	0	175	0	556.2	118.7	0	150	0	0
Q9H3K6	BolA-like protein 2 OS=Homo sapiens OX=9606 GN=BOLA2B PE=1 SV=1	8	1	3	1	86	10.1	6.52	3.71	1	BOLA2; BOLA2B	141.9	65.1	86	111.6	109.3	93	137.2	137.2	118.6	0
Q9NPI1	Bromodomain-containing protein 7 OS=Homo sapiens OX=9606 GN=BRD7 PE=1 SV=1	1	1	1	1	651	74.1	6.39	2.02	1	BRD7	0	0	0	381	0	0	333.3	285.7	0	0
O43684	Mitotic checkpoint protein BUB3 OS=Homo sapiens OX=9606 GN=BUB3 PE=1 SV=1	5	2	9	2	328	37.1	6.84	15.61	2	BUB3	93.9	67	106.6	82.4	96.3	84.8	118.9	127.2	143.8	79.2
P41223	Protein BUD31 homolog OS=Homo sapiens OX=9606 GN=BUD31 PE=1 SV=2	13	2	3	2	144	17	8.82	7.18	2	BUD31	0	0	170.9	0	435.9	188	0	205.1	0	0
Q07021	Complement component 1 Q subcomponent-binding protein, mitochondrial OS=Homo sapiens OX=9606 GN=C1QBP PE=1 SV=1	13	2	13	2	282	31.3	4.84	44.7	2	C1QBP	0	0	157.1	0	0	117.2	236.9	187	241.9	59.9
P27708	CAD protein OS=Homo sapiens OX=9606 GN=CAD PE=1 SV=3	4	7	12	7	2225	242.8	6.46	8.6	7	CAD	61.3	112.7	71.1	83.3	93.1	76	149.5	154.4	198.5	0
P0DP25	Calmodulin-3 OS=Homo sapiens OX=9606 GN=CALM3 PE=1 SV=1	6	1	2	1	149	16.8	4.22	4.58	1	CALM3	88.7	33.2	100.4	103.9	97.7	102.2	134.4	148.7	116.5	74.4
Q9NZT1	Calmodulin-like protein 5 OS=Homo sapiens OX=9606 GN=CALML5 PE=1 SV=2	5	1	2	1	146	15.9	4.44	4.84	1	CALML5	34.5	128.9	61.6	113	30.8	36.4	133.5	111.1	75.6	274.5
P27797	Calreticulin OS=Homo sapiens OX=9606 GN=CALR PE=1 SV=1	8	3	6	3	417	48.1	4.44	10.47	3	CALR	80.9	78.8	83.1	74.8	82.7	86	123	182.2	116.4	92
Q86VP6	Cullin-associated NEDD8-dissociated protein 1 OS=Homo sapiens OX=9606 GN=CAND1 PE=1 SV=2	2	2	3	2	1230	136.3	5.78	4.57	2	CAND1	0	0	0	0	1000	0	0	0	0	0
P47756	F-actin-capping protein subunit beta OS=Homo sapiens OX=9606 GN=CAPZB PE=1 SV=4	6	1	1	1	277	31.3	5.59	3.57	1	CAPZB	136.6	0	77.6	71.4	80.7	121.1	158.4	80.7	158.4	114.9
P31944	Caspase-14 OS=Homo sapiens OX=9606 GN=CASP14 PE=1 SV=2	28	5	13	5	242	27.7	5.58	15.05	5	CASP14	0	0	109.9	0	78	88.7	656	0	0	67.4
Q16204	Coiled-coil domain-containing protein 6 OS=Homo sapiens OX=9606 GN=CCDC6 PE=1 SV=2	4	1	1	1	474	53.3	7.34	5.37	1	CCDC6	84.6	82.9	126	92.9	69.7	71.3	121.1	174.1	92.9	84.6
P78371	T-complex protein 1 subunit beta OS=Homo sapiens OX=9606 GN=CCT2 PE=1 SV=4	65	28	228	28	535	57.5	6.46	459.04	28	CCT2	4.3	4.4	137.3	137.6	169.1	134.9	111.7	116.9	119.1	64.6
P49368	T-complex protein 1 subunit gamma OS=Homo sapiens OX=9606 GN=CCT3 PE=1 SV=4	53	28	139	28	545	60.5	6.49	297.99	28	CCT3	10	9.2	143.1	138.9	168.5	134.7	104.3	108.5	118.3	64.4
P50991	T-complex protein 1 subunit delta OS=Homo sapiens OX=9606 GN=CCT4 PE=1 SV=4	59	28	161	27	539	57.9	7.83	375.75	28	CCT4	4.7	4.7	140.9	142.2	172.7	134.2	104.1	109.7	121.1	65.7
P48643	T-complex protein 1 subunit epsilon OS=Homo sapiens OX=9606 GN=CCT5 PE=1 SV=1	45	27	122	26	541	59.6	5.66	227.92	27	CCT5	3.8	2.4	140	142.3	167.2	141.4	107.2	113.9	118	63.9
P40227	T-complex protein 1 subunit zeta OS=Homo sapiens OX=9606 GN=CCT6A PE=1 SV=3	43	21	156	21	531	58	6.68	318.44	21	CCT6A	5.8	5.5	137.7	141.4	172.5	136.8	110	113	115.8	61.6
Q99832	T-complex protein 1 subunit eta OS=Homo sapiens OX=9606 GN=CCT7 PE=1 SV=2	58	28	135	28	543	59.3	7.65	260.93	28	CCT7	4.3	2.8	145	142.9	181	133.3	103.3	110	115.9	61.7
P50990	T-complex protein 1 subunit theta OS=Homo sapiens OX=9606 GN=CCT8 PE=1 SV=4	71	37	152	37	548	59.6	5.6	349.7	37	CCT8	10.2	9.5	132	138.2	168.9	130.6	110.4	119	117.6	63.7
Q00536	Cyclin-dependent kinase 16 OS=Homo sapiens OX=9606 GN=CDK16 PE=1 SV=1	3	2	6	1	496	55.7	7.62	8.09	2	CDK16	0	59.4	72.6	79.2	95.7	108.9	145.2	353.1	0	85.8
Q9Y6A4	Cilia- and flagella-associated protein 20 OS=Homo sapiens OX=9606 GN=CFAP20 PE=1 SV=1	5	1	2	1	193	22.8	9.76	1.85	1	CFAP20	0	105.5	120.6	115.6	145.7	165.8	0	226.1	120.6	0
Q9NX63	MICOS complex subunit MIC19 OS=Homo sapiens OX=9606 GN=CHCHD3 PE=1 SV=1	4	1	3	1	227	26.1	8.28	4.23	1	CHCHD3	0	0	0	1000	0	0	0	0	0	0
Q8IWX8	Calcium homeostasis endoplasmic reticulum protein OS=Homo sapiens OX=9606 GN=CHERP PE=1 SV=3	1	1	3	1	916	103.6	9.04	0	1	CHERP	0	0	0	0	1000	0	0	0	0	0
Q07065	Cytoskeleton-associated protein 4 OS=Homo sapiens OX=9606 GN=CKAP4 PE=1 SV=2	4	2	2	2	602	66	5.92	4.98	2	CKAP4	0	0	0	0	1000	0	0	0	0	0
P12532	Creatine kinase U-type, mitochondrial OS=Homo sapiens OX=9606 GN=CKMT1B PE=1 SV=1	10	3	7	3	417	47	8.34	21.51	3	CKMT1A; CKMT1B	116.2	67	51.8	39.8	45.1	100.6	136.7	122.7	208.2	112.1
Q96S66	Chloride channel CLIC-like protein 1 OS=Homo sapiens OX=9606 GN=CLCC1 PE=1 SV=1	5	2	6	2	551	62	5.55	12.56	2	CLCC1	135.3	0	0	0	258.8	135.3	0	129.4	341.2	0
Q00610	Clathrin heavy chain 1 OS=Homo sapiens OX=9606 GN=CLTC PE=1 SV=5	2	4	8	4	1675	191.5	5.69	8.45	4	CLTC	0	44.3	169.7	110.7	145.8	36.9	226.9	60.9	94.1	110.7
P62633	CCHC-type zinc finger nucleic acid binding protein OS=Homo sapiens OX=9606 GN=CNBP PE=1 SV=1	13	2	3	2	177	19.5	7.71	7.47	2	CNBP	65	43.4	128.3	76.8	65	84	130.1	136.4	179.8	91.2
P08123	Collagen alpha-2(I) chain OS=Homo sapiens OX=9606 GN=COL1A2 PE=1 SV=7	1	1	3	1	1366	129.2	8.95	5.58	1	COL1A2	0	173.6	121.5	0	90.3	0	152.8	125	191	145.8
P53618	Coatomer subunit beta OS=Homo sapiens OX=9606 GN=COPB1 PE=1 SV=3	1	2	6	2	953	107.1	6.05	5.25	2	COPB1	0	0	0	349	119.8	0	197.9	333.3	0	0
P61201	COP9 signalosome complex subunit 2 OS=Homo sapiens OX=9606 GN=COPS2 PE=1 SV=1	34	13	46	13	443	51.6	5.53	104.15	13	COPS2	1.5	1.5	113	91.7	121.7	89.5	193	122.8	205.3	59.9
Q9UNS2	COP9 signalosome complex subunit 3 OS=Homo sapiens OX=9606 GN=COPS3 PE=1 SV=3	26	8	12	8	423	47.8	6.65	20.1	8	COPS3	0	0	83.2	77.8	125.8	84.5	239.4	148.1	202.8	38.5
Q9BT78	COP9 signalosome complex subunit 4 OS=Homo sapiens OX=9606 GN=COPS4 PE=1 SV=1	29	10	37	9	406	46.2	5.83	99.04	10	COPS4	4.1	3.9	97.4	85.9	122.7	80.7	189.3	140.2	209.6	66.3
Q92905	COP9 signalosome complex subunit 5 OS=Homo sapiens OX=9606 GN=COPS5 PE=1 SV=4	16	6	15	6	334	37.6	6.54	24.15	6	COPS5	8.7	7.6	40.6	37.5	69	47.1	264.2	187.5	249.8	87.9
Q7L5N1	COP9 signalosome complex subunit 6 OS=Homo sapiens OX=9606 GN=COPS6 PE=1 SV=1	29	8	21	8	327	36.1	5.73	47.87	8	COPS6	23	6.4	86.6	80.1	106	91	194	141.4	206.7	64.8
Q9UBW8	COP9 signalosome complex subunit 7a OS=Homo sapiens OX=9606 GN=COPS7A PE=1 SV=1	22	6	14	6	275	30.3	8.22	19.01	6	COPS7A	0	3.1	58.8	55.5	60.6	60.3	247.9	161.6	279.7	72.6
Q99627	COP9 signalosome complex subunit 8 OS=Homo sapiens OX=9606 GN=COPS8 PE=1 SV=1	29	4	16	4	209	23.2	5.38	35.27	4	COPS8	5	0	100.4	72.7	97.2	106.3	209.1	116.5	221.1	71.7
Q8WXC6	COP9 signalosome complex subunit 9 OS=Homo sapiens OX=9606 GN=COPS9 PE=1 SV=3	35	1	4	1	57	6.2	3.83	12.18	1	COPS9	0	0	100	65.4	105.8	0	215.4	194.2	319.2	0
P00450	Ceruloplasmin OS=Homo sapiens OX=9606 GN=CP PE=1 SV=1	1	1	2	1	1065	122.1	5.72	0	1	CP	0	0	0	0	0	0	1000	0	0	0
Q16630	Cleavage and polyadenylation specificity factor subunit 6 OS=Homo sapiens OX=9606 GN=CPSF6 PE=1 SV=2	13	7	17	7	551	59.2	7.15	32.33	7	CPSF6	85.5	52.2	85.5	90.5	72	125.8	159.1	103.2	140.6	85.5
Q8N684	Cleavage and polyadenylation specificity factor subunit 7 OS=Homo sapiens OX=9606 GN=CPSF7 PE=1 SV=1	8	3	3	3	471	52	8	6.09	3	CPSF7	0	0	0	1000	0	0	0	0	0	0
O75390	Citrate synthase, mitochondrial OS=Homo sapiens OX=9606 GN=CS PE=1 SV=2	2	1	2	1	466	51.7	8.32	5.33	1	CS	0	0	127.2	75.4	107.8	0	120.7	290.9	176.7	101.3
P55060	Exportin-2 OS=Homo sapiens OX=9606 GN=CSE1L PE=1 SV=3	2	2	2	2	971	110.3	5.77	3.33	2	CSE1L	0	0	0	0	0	0	0	0	1000	0
P41240	Tyrosine-protein kinase CSK OS=Homo sapiens OX=9606 GN=CSK PE=1 SV=1	3	1	1	1	450	50.7	7.06	2.88	1	CSK	102.5	102.5	91.6	96.6	92.6	63.1	143.8	120.2	123.2	64
P04080	Cystatin-B OS=Homo sapiens OX=9606 GN=CSTB PE=1 SV=2	12	1	1	1	98	11.1	7.56	3.03	1	CSTB	135.1	63.2	101.9	68.7	102.7	145.3	105.8	109.8	102.7	64.8
P78358	Cancer/testis antigen 1 OS=Homo sapiens OX=9606 GN=CTAG1B PE=1 SV=1	34	3	8	2	180	18	8.41	22.28	3	CTAG1A; CTAG1B	0	63.1	110.4	123.9	315.3	126.1	121.6	78.8	60.8	0
Q13619	Cullin-4A OS=Homo sapiens OX=9606 GN=CUL4A PE=1 SV=3	46	35	131	24	759	87.6	8.13	296.73	35	CUL4A	3.4	2.9	68.8	60.8	85.2	55.2	223.4	172.4	238.1	89.9
Q13620	Cullin-4B OS=Homo sapiens OX=9606 GN=CUL4B PE=1 SV=4	19	20	64	9	913	103.9	7.37	131.12	20	CUL4B	6.8	4.2	106.8	82.7	117.8	85.3	193.3	141.2	196.3	65.5
P08574	Cytochrome c1, heme protein, mitochondrial OS=Homo sapiens OX=9606 GN=CYC1 PE=1 SV=3	4	1	2	1	325	35.4	9	5.59	1	CYC1	59.6	82.6	71.9	104	136.1	100.9	142.2	126.9	91.7	84.1
P14868	Aspartate--tRNA ligase, cytoplasmic OS=Homo sapiens OX=9606 GN=DARS1 PE=1 SV=2	6	3	4	3	501	57.1	6.55	2.34	3	DARS1	107.7	76.3	78.8	100.6	98.1	97.4	134	100.6	126.3	80.1
Q96EP5	DAZ-associated protein 1 OS=Homo sapiens OX=9606 GN=DAZAP1 PE=1 SV=1	4	1	1	1	407	43.4	8.56	3.11	1	DAZAP1	80.5	90.4	46.6	66.4	77.7	141.2	183.6	96	121.5	96
Q8TEB1	DDB1- and CUL4-associated factor 11 OS=Homo sapiens OX=9606 GN=DCAF11 PE=1 SV=1	66	32	804	3	546	61.6	6.4	1726.6	32	DCAF11	2.4	1.8	91.2	81.4	110.4	79	181.9	169.9	183.8	98.2
Q8TEB1-2	Isoform 2 of DDB1- and CUL4-associated factor 11 OS=Homo sapiens OX=9606 GN=DCAF11	65	31	798	2	520	58.8	6.11	1701.74	31	DCAF11	0	0	0	0	0	0	258.6	246.8	347.5	147.1
P81605	Dermcidin OS=Homo sapiens OX=9606 GN=DCD PE=1 SV=2	32	4	12	4	110	11.3	6.54	17.33	4	DCD	64.8	83.5	79.9	68.5	57.5	58.5	283	69.1	195.2	39.9
Q7Z4W1	L-xylulose reductase OS=Homo sapiens OX=9606 GN=DCXR PE=1 SV=2	5	1	3	1	244	25.9	8.1	8.84	1	DCXR	49.8	31.5	91.7	77	89.2	61.3	177.7	170.5	162.7	88.5
Q9BW61	DET1- and DDB1-associated protein 1 OS=Homo sapiens OX=9606 GN=DDA1 PE=1 SV=1	54	5	19	5	102	11.8	8.68	43.77	5	DDA1	8.8	2.6	46.3	38.7	78.8	57.2	226.4	196.3	251.5	93.4
Q16531	DNA damage-binding protein 1 OS=Homo sapiens OX=9606 GN=DDB1 PE=1 SV=1	54	57	448	57	1140	126.9	5.26	1031.09	57	DDB1	1.7	1.4	78.1	70.1	92.7	68.8	197.4	182.7	200.9	106.3
Q92841	Probable ATP-dependent RNA helicase DDX17 OS=Homo sapiens OX=9606 GN=DDX17 PE=1 SV=2	17	12	34	7	729	80.2	8.27	55.47	12	DDX17	111	27	74	49.8	35.6	72.5	253.2	119.5	153.6	103.8
Q9NR30	Nucleolar RNA helicase 2 OS=Homo sapiens OX=9606 GN=DDX21 PE=1 SV=5	10	7	15	7	783	87.3	9.28	18.83	7	DDX21	76.2	53.3	75.4	90.2	72.5	105	161.2	192.3	121.3	52.5
Q9BUQ8	Probable ATP-dependent RNA helicase DDX23 OS=Homo sapiens OX=9606 GN=DDX23 PE=1 SV=3	2	2	2	2	820	95.5	9.55	4.54	2	DDX23	0	0	186.8	0	98.9	0	153.8	401.1	159.3	0
O00148	ATP-dependent RNA helicase DDX39A OS=Homo sapiens OX=9606 GN=DDX39A PE=1 SV=2	4	2	5	2	427	49.1	5.68	10.56	2	DDX39A	81.6	0	65.3	122.4	108.2	79.6	155.1	220.4	114.3	53.1
O00571	ATP-dependent RNA helicase DDX3X OS=Homo sapiens OX=9606 GN=DDX3X PE=1 SV=3	16	9	24	8	662	73.2	7.18	29.11	9	DDX3X	71.9	42.3	71.9	47.4	82	101.9	170.8	118	208.5	85.4
Q9UJV9	Probable ATP-dependent RNA helicase DDX41 OS=Homo sapiens OX=9606 GN=DDX41 PE=1 SV=2	10	5	11	5	622	69.8	6.84	13.42	5	DDX41	144.1	0	66.1	64.6	163.7	75.1	171.2	139.6	90.1	85.6
P17844	Probable ATP-dependent RNA helicase DDX5 OS=Homo sapiens OX=9606 GN=DDX5 PE=1 SV=1	24	14	61	9	614	69.1	8.92	118.02	14	DDX5	96.3	55.6	63	49.5	74.9	111.2	156.5	118	170.8	104.2
O43143	ATP-dependent RNA helicase DHX15 OS=Homo sapiens OX=9606 GN=DHX15 PE=1 SV=2	9	7	19	7	795	90.9	7.46	22.96	7	DHX15	87.5	43.7	36.2	92.9	133.9	142.5	152.8	117.2	74	119.3
Q08211	ATP-dependent RNA helicase A OS=Homo sapiens OX=9606 GN=DHX9 PE=1 SV=4	15	17	53	17	1270	140.9	6.84	105.45	17	DHX9	80.9	60	85.1	85.2	96.5	109.3	140	115.7	129.2	98.1
P36957	Dihydrolipoyllysine-residue succinyltransferase component of 2-oxoglutarate dehydrogenase complex, mitochondrial OS=Homo sapiens OX=9606 GN=DLST PE=1 SV=4	3	2	4	2	453	48.7	8.95	4.76	2	DLST	99.8	82.2	94.9	67.5	58.7	138.9	156.6	119.4	72.4	109.6
P31689	DnaJ homolog subfamily A member 1 OS=Homo sapiens OX=9606 GN=DNAJA1 PE=1 SV=2	10	3	7	2	397	44.8	7.08	14.21	3	DNAJA1	0	10.8	132	104.3	162.1	100.7	137.4	158.5	130.2	63.9
O60884	DnaJ homolog subfamily A member 2 OS=Homo sapiens OX=9606 GN=DNAJA2 PE=1 SV=1	6	2	3	2	412	45.7	6.48	4.19	2	DNAJA2	17.9	22.8	148.8	119	131	121	130	131	93.3	85.3
Q9UBS4	DnaJ homolog subfamily B member 11 OS=Homo sapiens OX=9606 GN=DNAJB11 PE=1 SV=1	16	5	16	5	358	40.5	6.18	33.14	5	DNAJB11	80.3	92.9	95.7	94.9	96.8	92.1	124.9	117.4	119.2	85.8
O75190	DnaJ homolog subfamily B member 6 OS=Homo sapiens OX=9606 GN=DNAJB6 PE=1 SV=2	2	1	2	1	326	36.1	9.16	3.88	1	DNAJB6	0	0	0	0	1000	0	0	0	0	0
Q8IXB1	DnaJ homolog subfamily C member 10 OS=Homo sapiens OX=9606 GN=DNAJC10 PE=1 SV=2	3	2	3	2	793	91	7.18	4.63	2	DNAJC10	0	0	0	0	0	0	442.3	0	0	557.7
Q16555	Dihydropyrimidinase-related protein 2 OS=Homo sapiens OX=9606 GN=DPYSL2 PE=1 SV=1	12	5	12	5	572	62.3	6.38	21.81	5	DPYSL2	72.5	71.3	67.4	49.4	105.6	101.7	148.9	170.2	132	80.9
Q08554	Desmocollin-1 OS=Homo sapiens OX=9606 GN=DSC1 PE=1 SV=2	4	3	3	3	894	99.9	5.43	7.36	3	DSC1	86.1	0	46.4	86.1	89.4	36.4	367.5	71.2	76.2	140.7
Q02413	Desmoglein-1 OS=Homo sapiens OX=9606 GN=DSG1 PE=1 SV=2	9	9	23	9	1049	113.7	5.03	39.74	9	DSG1	41.6	33.4	52.5	68.8	69.6	28.4	439.3	89	38.5	139
P15924	Desmoplakin OS=Homo sapiens OX=9606 GN=DSP PE=1 SV=3	7	18	31	18	2871	331.6	6.81	61.72	18	DSP	32.5	97.9	51.2	105.9	61.2	6.2	105.4	123.9	107.4	308.4
P23919	Thymidylate kinase OS=Homo sapiens OX=9606 GN=DTYMK PE=1 SV=4	8	1	1	1	212	23.8	8.27	0	1	DTYMK	0	0	0	409.8	0	0	590.2	0	0	0
P63167	Dynein light chain 1, cytoplasmic OS=Homo sapiens OX=9606 GN=DYNLL1 PE=1 SV=1	20	2	5	2	89	10.4	7.4	14.53	2	DYNLL1	56.7	53	108	79.5	94.4	83.9	132.1	169.8	137.6	84.9
P68104	Elongation factor 1-alpha 1 OS=Homo sapiens OX=9606 GN=EEF1A1 PE=1 SV=1	20	10	28	10	462	50.1	9.01	49.97	10	EEF1A1	85.9	84.9	90.5	92.4	105.6	100	130	124.7	109	77.1
P24534	Elongation factor 1-beta OS=Homo sapiens OX=9606 GN=EEF1B2 PE=1 SV=3	8	2	5	1	225	24.7	4.67	3.99	2	EEF1B2	44.4	54.5	135.4	58.6	163.6	42.4	155.6	121.2	99	125.3
P29692	Elongation factor 1-delta OS=Homo sapiens OX=9606 GN=EEF1D PE=1 SV=5	11	3	6	2	281	31.1	5.01	1.84	3	EEF1D	0	78.9	150.7	64.6	119.6	69.4	155.5	117.2	153.1	90.9
P26641	Elongation factor 1-gamma OS=Homo sapiens OX=9606 GN=EEF1G PE=1 SV=3	19	7	18	7	437	50.1	6.67	41.49	7	EEF1G	76.1	81	86.1	105.9	116.5	82.3	139.2	129.9	91.5	91.5
P13639	Elongation factor 2 OS=Homo sapiens OX=9606 GN=EEF2 PE=1 SV=4	11	9	28	8	858	95.3	6.83	63.36	9	EEF2	86.1	84.1	79.1	79.1	87.8	99	133.1	135.9	117.5	98.2
Q15029	116 kDa U5 small nuclear ribonucleoprotein component OS=Homo sapiens OX=9606 GN=EFTUD2 PE=1 SV=1	4	4	8	3	972	109.4	5	10.84	4	EFTUD2	124.3	55.1	90.6	99.5	108.3	97.7	95.9	120.8	124.3	83.5
Q14152	Eukaryotic translation initiation factor 3 subunit A OS=Homo sapiens OX=9606 GN=EIF3A PE=1 SV=1	2	3	6	3	1382	166.5	6.79	1.82	3	EIF3A	72.4	50.8	93	108.1	109	86.5	102.4	141	136.3	100.6
B5ME19	Eukaryotic translation initiation factor 3 subunit C-like protein OS=Homo sapiens OX=9606 GN=EIF3CL PE=1 SV=1	4	3	7	3	914	105.4	5.64	18.84	3	EIF3CL	0	171.8	0	183.2	236.6	0	225.2	84	99.2	0
O15371	Eukaryotic translation initiation factor 3 subunit D OS=Homo sapiens OX=9606 GN=EIF3D PE=1 SV=1	7	2	3	2	548	63.9	6.05	5.22	2	EIF3D	0	0	0	0	0	0	1000	0	0	0
O00303	Eukaryotic translation initiation factor 3 subunit F OS=Homo sapiens OX=9606 GN=EIF3F PE=1 SV=1	9	3	5	3	357	37.5	5.45	3.89	3	EIF3F	67.9	67.9	0	78.8	168.5	65.2	152.2	182.1	67.9	149.5
Q13347	Eukaryotic translation initiation factor 3 subunit I OS=Homo sapiens OX=9606 GN=EIF3I PE=1 SV=1	7	2	4	2	325	36.5	5.64	11.11	2	EIF3I	0	90.4	143.1	93.4	63.3	54.2	125	146.1	168.7	116
P60842	Eukaryotic initiation factor 4A-I OS=Homo sapiens OX=9606 GN=EIF4A1 PE=1 SV=1	32	12	40	11	406	46.1	5.48	104.89	12	EIF4A1	89.3	84.1	94.1	94.1	106.3	93.5	125.9	122.6	108	82.3
P38919	Eukaryotic initiation factor 4A-III OS=Homo sapiens OX=9606 GN=EIF4A3 PE=1 SV=4	7	2	5	1	411	46.8	6.73	14.18	2	EIF4A3	87.9	62.5	103.8	99.6	98.5	85.8	171.6	122.9	79.4	87.9
Q15717	ELAV-like protein 1 OS=Homo sapiens OX=9606 GN=ELAVL1 PE=1 SV=2	12	4	8	4	326	36.1	9.17	12.62	4	ELAVL1	77.8	0	0	69.2	164.3	175.8	233.4	57.6	161.4	60.5
Q15369	Elongin-C OS=Homo sapiens OX=9606 GN=ELOC PE=1 SV=1	11	1	4	1	112	12.5	4.78	7.29	1	ELOC	0	93.9	85.7	130.1	186.2	34.6	153.2	156.5	159.8	0
P50402	Emerin OS=Homo sapiens OX=9606 GN=EMD PE=1 SV=1	10	2	2	2	254	29	5.5	2.68	2	EMD	0	0	148.8	0	204.7	190.7	116.3	204.7	134.9	0
P06733	Alpha-enolase OS=Homo sapiens OX=9606 GN=ENO1 PE=1 SV=2	13	5	5	4	434	47.1	7.39	12.68	5	ENO1	98.8	83	90.3	85.8	101.1	89.5	146.7	135.4	99.7	69.7
P07814	Bifunctional glutamate/proline--tRNA ligase OS=Homo sapiens OX=9606 GN=EPRS1 PE=1 SV=5	3	4	4	4	1512	170.5	7.33	6.88	4	EPRS1	0	0	0	0	0	500	500	0	0	0
P30040	Endoplasmic reticulum resident protein 29 OS=Homo sapiens OX=9606 GN=ERP29 PE=1 SV=4	26	5	11	5	261	29	7.31	16.46	5	ERP29	109.6	70.5	113.4	72.6	78.6	78.1	157.1	132.5	113.8	73.9
Q01844	RNA-binding protein EWS OS=Homo sapiens OX=9606 GN=EWSR1 PE=1 SV=1	16	8	32	8	656	68.4	9.33	105.41	8	EWSR1	110.4	51.1	50.8	44.8	56.5	94.9	212.2	94.6	197.2	87.5
Q5RKV6	Exosome complex component MTR3 OS=Homo sapiens OX=9606 GN=EXOSC6 PE=1 SV=1	6	1	2	1	272	28.2	6.28	5.06	1	EXOSC6	0	1000	0	0	0	0	0	0	0	0
P15311	Ezrin OS=Homo sapiens OX=9606 GN=EZR PE=1 SV=4	3	2	5	2	586	69.4	6.27	6.3	2	EZR	67.9	84.7	129.4	103.4	80.2	97.3	96.2	151.5	121.8	67.6
P49327	Fatty acid synthase OS=Homo sapiens OX=9606 GN=FASN PE=1 SV=3	1	3	4	3	2511	273.3	6.44	9.29	3	FASN	0	0	380.6	201.5	231.3	0	0	0	186.6	0
Q9Y6R7	IgGFc-binding protein OS=Homo sapiens OX=9606 GN=FCGBP PE=1 SV=3	4	13	27	13	5405	571.6	5.34	43.06	13	FCGBP	71.4	67.2	61.4	70.1	66.8	90.9	125.3	191.6	116.3	139
Q6UN15	Pre-mRNA 3'-end-processing factor FIP1 OS=Homo sapiens OX=9606 GN=FIP1L1 PE=1 SV=1	15	8	26	8	594	66.5	5.59	59.59	8	FIP1L1	88.5	93	76	97.1	101.1	89.6	117.6	130.5	107.3	99.2
Q02790	Peptidyl-prolyl cis-trans isomerase FKBP4 OS=Homo sapiens OX=9606 GN=FKBP4 PE=1 SV=3	2	1	2	1	459	51.8	5.43	4.07	1	FKBP4	0	0	0	0	407.4	0	0	592.6	0	0
Q5D862	Filaggrin-2 OS=Homo sapiens OX=9606 GN=FLG2 PE=1 SV=1	6	6	35	6	2391	247.9	8.31	28.66	6	FLG2	40.4	21.4	0	71.9	61.8	17.8	709.3	0	26.8	50.5
Q14254	Flotillin-2 OS=Homo sapiens OX=9606 GN=FLOT2 PE=1 SV=2	4	2	4	2	428	47	5.25	5.98	2	FLOT2	70.3	69.9	88.5	65.4	111.6	76.4	132.5	160.7	162.7	61.9
Q96I24	Far upstream element-binding protein 3 OS=Homo sapiens OX=9606 GN=FUBP3 PE=1 SV=2	4	2	2	2	572	61.6	8.38	5.87	2	FUBP3	414.6	0	0	0	0	195.1	0	0	219.5	170.7
P35637	RNA-binding protein FUS OS=Homo sapiens OX=9606 GN=FUS PE=1 SV=1	19	9	34	5	526	53.4	9.36	76.48	9	FUS	101.1	51.3	53.7	57	71.9	89.4	192.4	123.7	175.6	84
Q14697	Neutral alpha-glucosidase AB OS=Homo sapiens OX=9606 GN=GANAB PE=1 SV=3	3	3	13	3	944	106.8	6.14	15.03	3	GANAB	63.9	77.6	90.4	95.4	109.9	90	148.7	127.2	109.9	86.9
P04406	Glyceraldehyde-3-phosphate dehydrogenase OS=Homo sapiens OX=9606 GN=GAPDH PE=1 SV=3	36	11	20	11	335	36	8.46	36.64	11	GAPDH	75.3	46.8	56.5	71.8	97.9	54.7	219.5	162.5	100.9	114
Q92616	eIF-2-alpha kinase activator GCN1 OS=Homo sapiens OX=9606 GN=GCN1 PE=1 SV=7	0	1	1	1	2671	292.5	7.43	0	1	GCN1	52.1	0	117.3	106.1	119.2	85.7	150.8	154.6	150.8	63.3
Q8WTR4	Glycerophosphodiester phosphodiesterase domain-containing protein 5 OS=Homo sapiens OX=9606 GN=GDPD5 PE=1 SV=2	1	1	2	1	605	68.5	7.72	2.06	1	GDPD5	54.5	111.4	65.2	117.3	94.8	90	123.2	135.1	133.9	74.6
Q04760	Lactoylglutathione lyase OS=Homo sapiens OX=9606 GN=GLO1 PE=1 SV=4	15	1	1	1	184	20.8	5.31	3.41	1	GLO1	246.1	0	186.7	118.7	0	150.1	0	199	99.5	0
P00367	Glutamate dehydrogenase 1, mitochondrial OS=Homo sapiens OX=9606 GN=GLUD1 PE=1 SV=2	6	2	3	2	558	61.4	7.8	8.43	2	GLUD1	0	0	188.7	79.2	135.8	83	105.7	226.4	181.1	0
P49915	GMP synthase [glutamine-hydrolyzing] OS=Homo sapiens OX=9606 GN=GMPS PE=1 SV=1	1	1	1	1	693	76.7	6.87	0	1	GMPS	0	0	0	0	0	0	0	1000	0	0
P62879	Guanine nucleotide-binding protein G(I)/G(S)/G(T) subunit beta-2 OS=Homo sapiens OX=9606 GN=GNB2 PE=1 SV=3	8	3	4	2	340	37.3	6	4.45	3	GNB2	40.7	46.9	100	101.2	109.9	114.8	158	106.2	155.6	66.7
P00505	Aspartate aminotransferase, mitochondrial OS=Homo sapiens OX=9606 GN=GOT2 PE=1 SV=3	3	1	1	1	430	47.5	9.01	3.51	1	GOT2	74.1	136.9	127.6	58.8	64.1	78.2	169	127.6	102.9	60.8
Q5T3I0	G patch domain-containing protein 4 OS=Homo sapiens OX=9606 GN=GPATCH4 PE=1 SV=2	4	2	3	2	446	50.4	9.63	0	2	GPATCH4	91.3	0	0	170.6	111.1	87.3	206.3	91.3	99.2	142.9
P43304	Glycerol-3-phosphate dehydrogenase, mitochondrial OS=Homo sapiens OX=9606 GN=GPD2 PE=1 SV=3	2	1	1	1	727	80.8	7.69	2.95	1	GPD2	98.4	235	0	0	147.5	131.1	202.2	185.8	0	0
Q13098	COP9 signalosome complex subunit 1 OS=Homo sapiens OX=9606 GN=GPS1 PE=1 SV=4	18	9	29	9	491	55.5	6.74	60.51	9	GPS1	10.2	12.6	94.6	92.5	116.7	86.4	182.1	135.3	203.9	65.7
P36969	Phospholipid hydroperoxide glutathione peroxidase OS=Homo sapiens OX=9606 GN=GPX4 PE=1 SV=3	12	2	8	2	197	22.2	8.37	7.75	2	GPX4	0	0	0	0	0	0	383.8	408.5	207.7	0
P00390	Glutathione reductase, mitochondrial OS=Homo sapiens OX=9606 GN=GSR PE=1 SV=2	4	1	1	1	522	56.2	8.5	3.23	1	GSR	0	0	400	0	0	329.4	270.6	0	0	0
P09211	Glutathione S-transferase P OS=Homo sapiens OX=9606 GN=GSTP1 PE=1 SV=2	12	2	12	2	210	23.3	5.64	29.45	2	GSTP1	97.9	60.4	92.6	123	105.4	76.4	105.8	122.3	131.2	84.9
P78347	General transcription factor II-I OS=Homo sapiens OX=9606 GN=GTF2I PE=1 SV=2	26	20	65	20	998	112.3	6.39	119.52	20	GTF2I	75.8	57.1	97.2	92.4	117.7	89.8	144.6	123.2	107.7	94.3
P07305	Histone H1.0 OS=Homo sapiens OX=9606 GN=H1-0 PE=1 SV=3	5	1	3	1	194	20.9	10.84	4	1	H1-0	0	0	206.2	139.2	0	247.4	149.5	0	257.7	0
Q92522	Histone H1.10 OS=Homo sapiens OX=9606 GN=H1-10 PE=1 SV=1	24	5	7	5	213	22.5	10.76	9.82	5	H1-10	79.8	0	52.4	139.7	112.2	97.3	144.6	134.7	119.7	119.7
P10412	Histone H1.4 OS=Homo sapiens OX=9606 GN=H1-4 PE=1 SV=2	19	5	9	1	219	21.9	11.03	13.21	5	H1-4	64.5	49.7	96.1	105.6	102	98.9	139.3	148.6	123.5	71.7
Q16777	Histone H2A type 2-C OS=Homo sapiens OX=9606 GN=H2AC20 PE=1 SV=4	27	3	6	2	129	14	10.9	14.05	3	H2AC20	38.2	52.4	79.4	130.6	87.5	165.1	121.8	114.4	99.8	110.8
O75367	Core histone macro-H2A.1 OS=Homo sapiens OX=9606 GN=MACROH2A1 PE=1 SV=4	5	2	4	2	372	39.6	9.79	2.05	2	H2afy; H2AFY; LOC100466888; LOC101338325; LOC101381952; LOC101564704; LOC101706296; LOC103079324; LOC103663804; LOC106989149; LOC109250833; LOC110591142; LOC111141291; LOC111182462; LOC112404331; LOC112625777; LOC112815157; LOC112861289; LOC112917035; LOC113928700; LOC114891795; LOC115516119; LOC116529369; LOC116750637; MACROH2A1	0	0	0	0	0	0	0	1000	0	0
P16104	Histone H2AX OS=Homo sapiens OX=9606 GN=H2AX PE=1 SV=2	29	4	8	3	143	15.1	10.74	17.73	4	H2AX	56.2	53.7	76.5	128.4	82.9	155	127.7	109.8	102.3	107.4
Q5QNW6	Histone H2B type 2-F OS=Homo sapiens OX=9606 GN=H2BC18 PE=1 SV=3	52	7	61	3	126	13.9	10.32	127.43	7	H2BC18	81.3	73.6	85.7	104.6	91.6	135.8	122	108.7	102.8	94
Q8N257	Histone H2B type 3-B OS=Homo sapiens OX=9606 GN=H2BU1 PE=1 SV=3	45	6	52	2	126	13.9	10.32	114.44	6	H2BC26	56.6	58.2	98.1	112.5	88.1	143.5	124.1	106.1	92.1	120.7
P84243	Histone H3.3 OS=Homo sapiens OX=9606 GN=H3-3B PE=1 SV=2	21	4	10	4	136	15.3	11.27	16.53	4	H3-3A; H3-3B	83.3	74.1	89.4	121.8	103	97.2	124.9	122.5	105.1	78.7
P62805	Histone H4 OS=Homo sapiens OX=9606 GN=H4-16 PE=1 SV=2	50	7	36	7	103	11.4	11.36	64.9	7	H4C1; H4C11; H4C12; H4C13; H4C14; H4C15; H4C16; H4C2; H4C3; H4C4; H4C5; H4C6; H4C8; H4C9	80.1	72.6	85.4	108.9	95.4	100	111.5	145.5	114.7	85.9
Q9P035	Very-long-chain (3R)-3-hydroxyacyl-CoA dehydratase 3 OS=Homo sapiens OX=9606 GN=HACD3 PE=1 SV=2	3	1	2	1	362	43.1	8.94	4.43	1	HACD3	0	0	1000	0	0	0	0	0	0	0
P40939	Trifunctional enzyme subunit alpha, mitochondrial OS=Homo sapiens OX=9606 GN=HADHA PE=1 SV=2	2	2	5	2	763	82.9	9.04	7.09	2	HADHA	0	64.7	131.8	141.8	107	67.2	179.1	166.7	141.8	0
P55084	Trifunctional enzyme subunit beta, mitochondrial OS=Homo sapiens OX=9606 GN=HADHB PE=1 SV=3	4	2	5	2	474	51.3	9.41	8.09	2	HADHB	58.5	44.2	131.9	92.2	116.2	72.7	136.4	161.2	107.2	79.5
O00165	HCLS1-associated protein X-1 OS=Homo sapiens OX=9606 GN=HAX1 PE=1 SV=2	3	1	1	1	279	31.6	4.92	1.98	1	HAX1	0	0	237.6	0	0	0	0	297	217.8	247.5
Q13547	Histone deacetylase 1 OS=Homo sapiens OX=9606 GN=HDAC1 PE=1 SV=1	3	1	2	1	482	55.1	5.48	2.71	1	HDAC1	0	341.9	0	0	265	0	205.1	188	0	0
P49773	Adenosine 5'-monophosphoramidase HINT1 OS=Homo sapiens OX=9606 GN=HINT1 PE=1 SV=2	6	1	3	1	126	13.8	6.95	5.34	1	HINT1	62.9	104.8	103.3	100.3	101	85.3	109.3	116.8	108.5	107.8
P52789	Hexokinase-2 OS=Homo sapiens OX=9606 GN=HK2 PE=1 SV=2	5	3	5	3	917	102.3	6.05	6.76	3	HK2	131.6	0	0	210.5	144.7	0	151.3	217.1	144.7	0
P05204	Non-histone chromosomal protein HMG-17 OS=Homo sapiens OX=9606 GN=HMGN2 PE=1 SV=3	22	2	2	2	90	9.4	9.99	1.8	2	HMGN2	0	0	48.2	83.3	0	153.5	160.1	313.6	63.6	177.6
Q13151	Heterogeneous nuclear ribonucleoprotein A0 OS=Homo sapiens OX=9606 GN=HNRNPA0 PE=1 SV=1	11	3	15	2	305	30.8	9.29	29.23	3	HNRNPA0	100.8	44.1	75.7	60.3	99.7	112.9	156.1	90.6	160.5	99.4
P22626	Heterogeneous nuclear ribonucleoproteins A2/B1 OS=Homo sapiens OX=9606 GN=HNRNPA2B1 PE=1 SV=2	49	14	103	12	353	37.4	8.95	216.82	14	HNRNPA2B1	93.1	61	68.8	67	84.2	106.4	155.6	125.7	143.5	94.8
Q99729	Heterogeneous nuclear ribonucleoprotein A/B OS=Homo sapiens OX=9606 GN=HNRNPAB PE=1 SV=2	10	3	11	3	332	36.2	8.21	29.64	3	HNRNPAB	48.4	51.4	86.7	32.3	102.8	114.9	183.5	187.5	142.1	50.4
P07910	Heterogeneous nuclear ribonucleoproteins C1/C2 OS=Homo sapiens OX=9606 GN=HNRNPC PE=1 SV=4	35	13	41	13	306	33.7	5.08	71.29	13	HNRNPC	74.3	61	99.7	84.5	102.6	109	131.4	136.2	118.5	83
O14979	Heterogeneous nuclear ribonucleoprotein D-like OS=Homo sapiens OX=9606 GN=HNRNPDL PE=1 SV=3	5	2	5	1	420	46.4	9.57	5.5	2	HNRNPDL	112	67.7	76.4	87.8	94.8	112	148.4	105.6	122.5	72.9
P52597	Heterogeneous nuclear ribonucleoprotein F OS=Homo sapiens OX=9606 GN=HNRNPF PE=1 SV=3	10	3	11	1	415	45.6	5.58	35.27	3	HNRNPF	0	0	0	0	109.2	149.4	178.2	264.4	298.9	0
P31943	Heterogeneous nuclear ribonucleoprotein H OS=Homo sapiens OX=9606 GN=HNRNPH1 PE=1 SV=4	30	9	62	5	449	49.2	6.3	135.55	9	HNRNPH1	80.9	63.8	71.7	69.5	96.1	100.2	151.3	121	144.6	100.9
P55795	Heterogeneous nuclear ribonucleoprotein H2 OS=Homo sapiens OX=9606 GN=HNRNPH2 PE=1 SV=1	22	6	22	3	449	49.2	6.3	58.72	6	HNRNPH2	139.8	61.9	76	70.4	119.1	161.4	94.7	110.7	93.8	72.2
P31942	Heterogeneous nuclear ribonucleoprotein H3 OS=Homo sapiens OX=9606 GN=HNRNPH3 PE=1 SV=2	15	4	13	4	346	36.9	6.87	24.8	4	HNRNPH3	108.2	43.1	66.6	75.5	85.8	92.6	186.9	129.2	130.7	81.5
P61978	Heterogeneous nuclear ribonucleoprotein K OS=Homo sapiens OX=9606 GN=HNRNPK PE=1 SV=1	26	10	25	10	463	50.9	5.54	54.16	10	HNRNPK	76.6	59.6	80.3	93.4	91.2	110.8	143.1	125.1	133.3	86.7
P14866	Heterogeneous nuclear ribonucleoprotein L OS=Homo sapiens OX=9606 GN=HNRNPL PE=1 SV=2	12	6	18	6	589	64.1	8.22	25.54	6	HNRNPL	84.6	50.4	91.8	77.4	77.9	114.3	136.2	124.7	157.7	84.9
P52272	Heterogeneous nuclear ribonucleoprotein M OS=Homo sapiens OX=9606 GN=HNRNPM PE=1 SV=3	38	31	89	31	730	77.5	8.7	158.71	31	HNRNPM	65.2	58.5	96.1	95.4	102.3	110.2	129.9	125.5	118.9	98.2
O43390	Heterogeneous nuclear ribonucleoprotein R OS=Homo sapiens OX=9606 GN=HNRNPR PE=1 SV=1	3	2	2	2	633	70.9	8.13	3.06	2	HNRNPR	51.5	48.7	125.2	69.5	144.6	84.8	147.4	118.2	146	64
Q00839	Heterogeneous nuclear ribonucleoprotein U OS=Homo sapiens OX=9606 GN=HNRNPU PE=1 SV=6	21	15	45	14	825	90.5	6	96.48	15	HNRNPU	70.6	54.2	89.3	88.2	105.7	97.5	143	142.2	126.4	83
Q9BUJ2	Heterogeneous nuclear ribonucleoprotein U-like protein 1 OS=Homo sapiens OX=9606 GN=HNRNPUL1 PE=1 SV=2	27	22	80	21	856	95.7	6.92	167.95	22	HNRNPUL1	89.3	77.8	83.4	96.2	109.2	99.5	144.4	105.1	138.1	57
Q1KMD3	Heterogeneous nuclear ribonucleoprotein U-like protein 2 OS=Homo sapiens OX=9606 GN=HNRNPUL2 PE=1 SV=1	5	3	4	3	747	85.1	4.91	8.65	3	HNRNPUL2	82.8	40.3	116.8	106.2	89.2	84.9	142.3	127.4	108.3	101.9
Q86YZ3	Hornerin OS=Homo sapiens OX=9606 GN=HRNR PE=1 SV=2	19	16	57	16	2850	282.2	10.04	101.08	16	HRNR	72.9	45.4	101.8	167.4	58.4	67.9	52.7	147.6	84.2	201.6
P51659	Peroxisomal multifunctional enzyme type 2 OS=Homo sapiens OX=9606 GN=HSD17B4 PE=1 SV=3	3	2	6	2	736	79.6	8.84	12.38	2	HSD17B4	0	0	0	0	0	0	1000	0	0	0
P07900	Heat shock protein HSP 90-alpha OS=Homo sapiens OX=9606 GN=HSP90AA1 PE=1 SV=5	17	13	39	7	732	84.6	5.02	66.29	13	HSP90AA1	86.9	80.9	72.4	82.4	98.6	89	144.5	139.2	129.1	77
P08238	Heat shock protein HSP 90-beta OS=Homo sapiens OX=9606 GN=HSP90AB1 PE=1 SV=4	26	17	50	10	724	83.2	5.03	109.07	17	HSP90AB1	86	80.2	84.1	94.8	105.2	97.1	127.5	135.6	111.2	78.4
P14625	Endoplasmin OS=Homo sapiens OX=9606 GN=HSP90B1 PE=1 SV=1	34	26	88	25	803	92.4	4.84	181.57	26	HSP90B1	92.1	76.2	92.4	86.6	101.9	89.9	132.6	133.2	115.5	79.6
P0DMV9	Heat shock 70 kDa protein 1B OS=Homo sapiens OX=9606 GN=HSPA1B PE=1 SV=1	42	25	154	19	641	70	5.66	242.44	25	HSPA1B	5.5	5.1	144.8	112.5	175.1	117.2	117.3	134.3	115.1	73.3
P11021	Endoplasmic reticulum chaperone BiP OS=Homo sapiens OX=9606 GN=HSPA5 PE=1 SV=2	22	12	31	9	654	72.3	5.16	59.99	12	HSPA5	63.5	46.5	78.5	99.6	94.3	128	137.4	181.5	93.9	76.9
P11142	Heat shock cognate 71 kDa protein OS=Homo sapiens OX=9606 GN=HSPA8 PE=1 SV=1	49	31	116	23	646	70.9	5.52	258.82	31	HSPA8	15.2	13	138.3	123	173.6	117.6	110.6	130.8	109	69
P38646	Stress-70 protein, mitochondrial OS=Homo sapiens OX=9606 GN=HSPA9 PE=1 SV=2	19	12	30	11	679	73.6	6.16	54.93	12	HSPA9	57.7	58.1	109.1	85.2	108	111.3	124.3	146.3	128.2	71.9
P10809	60 kDa heat shock protein, mitochondrial OS=Homo sapiens OX=9606 GN=HSPD1 PE=1 SV=2	35	19	63	19	573	61	5.87	129.11	19	HSPD1	18.7	15.1	83.9	82.6	152.4	122.9	112.4	214.7	119.6	77.8
Q7Z6Z7	E3 ubiquitin-protein ligase HUWE1 OS=Homo sapiens OX=9606 GN=HUWE1 PE=1 SV=3	2	9	19	9	4374	481.6	5.22	15.95	9	HUWE1	0	0	263	106.9	222.5	86.7	86.7	78	156.1	0
Q9Y4L1	Hypoxia up-regulated protein 1 OS=Homo sapiens OX=9606 GN=HYOU1 PE=1 SV=1	6	5	12	5	999	111.3	5.22	24.32	5	HYOU1	84.7	81	87.6	89.1	84.7	97	117.5	143.3	127.8	87.4
O75874	Isocitrate dehydrogenase [NADP] cytoplasmic OS=Homo sapiens OX=9606 GN=IDH1 PE=1 SV=2	5	2	2	1	414	46.6	7.01	0	2	IDH1	145.2	0	0	0	0	0	381.7	274.2	198.9	0
P48735	Isocitrate dehydrogenase [NADP], mitochondrial OS=Homo sapiens OX=9606 GN=IDH2 PE=1 SV=2	7	3	14	2	452	50.9	8.69	22.52	3	IDH2	120.3	80.1	62.9	70.1	106.4	84.1	150.6	119.5	115.1	90.8
A0A0A0MS14	Immunoglobulin heavy variable 1-45 OS=Homo sapiens OX=9606 GN=IGHV1-45 PE=3 SV=1	9	1	30	1	117	13.5	9.1	60	1	IGHV1-45	92.5	87.8	90.2	97	93.1	100.7	123.5	123.7	103.8	87.9
A0A0B4J1V0	Immunoglobulin heavy variable 3-15 OS=Homo sapiens OX=9606 GN=IGHV3-15 PE=3 SV=1	9	1	4	1	119	12.9	8.62	4.87	1	IGHV3-15	107.7	125.4	42.2	98.8	154.3	26.6	115.4	176.5	84.4	68.8
A0A0B4J1V1	Immunoglobulin heavy variable 3-21 OS=Homo sapiens OX=9606 GN=IGHV3-21 PE=1 SV=1	16	1	22	1	117	12.8	8.28	43.37	1	IGHV3-21	75.4	90.3	89.3	109.4	105.5	94.1	118.6	122.2	97.6	97.6
Q12905	Interleukin enhancer-binding factor 2 OS=Homo sapiens OX=9606 GN=ILF2 PE=1 SV=2	3	1	2	1	390	43	5.26	4.29	1	ILF2	0	0	67.3	83.3	201.9	86.5	83.3	275.6	144.2	57.7
Q12906	Interleukin enhancer-binding factor 3 OS=Homo sapiens OX=9606 GN=ILF3 PE=1 SV=3	14	11	21	10	894	95.3	8.76	37.68	11	ILF3	69.2	61.6	84.9	100.4	102.6	92.8	133.5	147.1	121.2	86.8
P12268	Inosine-5'-monophosphate dehydrogenase 2 OS=Homo sapiens OX=9606 GN=IMPDH2 PE=1 SV=2	6	3	6	3	514	55.8	6.9	7.91	3	IMPDH2	0	160.2	0	138.1	270.7	254.1	176.8	0	0	0
O00410	Importin-5 OS=Homo sapiens OX=9606 GN=IPO5 PE=1 SV=4	1	1	3	1	1097	123.6	4.94	0	1	IPO5	99.2	77.4	66.4	95.8	121.5	93.1	120.6	127	115.1	83.9
Q5JU85	IQ motif and SEC7 domain-containing protein 2 OS=Homo sapiens OX=9606 GN=IQSEC2 PE=1 SV=2	3	3	4	3	1488	162.7	8.56	4.54	3	IQSEC2	0	0	386.1	0	405.9	207.9	0	0	0	0
Q96AZ6	Interferon-stimulated gene 20 kDa protein OS=Homo sapiens OX=9606 GN=ISG20 PE=1 SV=2	9	1	1	1	181	20.4	8.92	4.14	1	ISG20	101.4	119.2	0	206.1	88.6	38.6	164.3	95	136.9	49.9
P14923	Junction plakoglobin OS=Homo sapiens OX=9606 GN=JUP PE=1 SV=3	10	5	7	5	745	81.7	6.14	10.4	5	JUP	0	96.6	53.9	155.1	74.2	53.9	42.7	85.4	119.1	319.1
Q15046	Lysine--tRNA ligase OS=Homo sapiens OX=9606 GN=KARS1 PE=1 SV=3	8	4	9	4	597	68	6.35	8.29	4	KARS1	107.1	95.7	42.8	100.8	102	80.6	188.9	74.3	123.4	84.4
Q07666	KH domain-containing, RNA-binding, signal transduction-associated protein 1 OS=Homo sapiens OX=9606 GN=KHDRBS1 PE=1 SV=1	3	1	1	1	443	48.2	8.66	3.13	1	KHDRBS1	72.4	0	66.4	90.5	70.4	80.5	154.9	134.8	197.2	132.8
Q5T750	Skin-specific protein 32 OS=Homo sapiens OX=9606 GN=XP32 PE=1 SV=1	4	2	6	2	250	26.2	7.97	11.95	2	KPLCE	42.2	25.7	38.3	43.8	46.5	22.6	607.6	75.7	40.1	57.5
Q14974	Importin subunit beta-1 OS=Homo sapiens OX=9606 GN=KPNB1 PE=1 SV=2	9	6	10	6	876	97.1	4.78	18.39	6	KPNB1	82.4	64.4	108.3	114.8	125	75.9	118.1	133.3	102.8	75
O43813	Glutathione S-transferase LANCL1 OS=Homo sapiens OX=9606 GN=LANCL1 PE=1 SV=1	2	1	2	1	399	45.3	7.75	4.92	1	LANCL1	0	71.9	88.2	123	218.1	97.4	113.7	106.7	65	116
Q9P2J5	Leucine--tRNA ligase, cytoplasmic OS=Homo sapiens OX=9606 GN=LARS1 PE=1 SV=2	1	1	2	1	1176	134.4	7.3	4.49	1	LARS1	0	0	0	481.5	0	0	0	0	518.5	0
P13796	Plastin-2 OS=Homo sapiens OX=9606 GN=LCP1 PE=1 SV=6	4	1	1	1	627	70.2	5.43	5.47	1	LCP1	193.6	125	76	0	122.5	137.3	85.8	98	68.6	93.1
P07864	L-lactate dehydrogenase C chain OS=Homo sapiens OX=9606 GN=LDHC PE=1 SV=4	4	1	3	1	332	36.3	7.46	5.26	1	LDHC	82.3	64	75	86.9	75.9	116.2	124.4	157.4	115.3	102.5
Q9UHB6	LIM domain and actin-binding protein 1 OS=Homo sapiens OX=9606 GN=LIMA1 PE=1 SV=1	1	1	2	1	759	85.2	6.84	2.52	1	LIMA1	0	0	470.6	0	0	529.4	0	0	0	0
P02545	Prelamin-A/C OS=Homo sapiens OX=9606 GN=LMNA PE=1 SV=1	19	12	17	11	664	74.1	7.02	33.57	12	LMNA	44.4	12.9	89.6	82.8	102.2	118.4	155.4	174.5	119.9	99.9
P20700	Lamin-B1 OS=Homo sapiens OX=9606 GN=LMNB1 PE=1 SV=2	20	11	19	10	586	66.4	5.16	42	11	LMNB1	60.1	49.7	83.2	94.3	100.5	123.8	123.7	145.9	109.4	109.4
Q03252	Lamin-B2 OS=Homo sapiens OX=9606 GN=LMNB2 PE=1 SV=4	9	5	7	4	620	69.9	5.59	12.43	5	LMNB2	68	0	93.2	125.7	65.1	85.8	184.9	109.5	173.1	94.7
O95777	U6 snRNA-associated Sm-like protein LSm8 OS=Homo sapiens OX=9606 GN=LSM8 PE=1 SV=3	27	2	4	2	96	10.4	4.48	4.55	2	LSM8	52.5	80.6	126.1	89.3	63	59.5	106.8	252.2	70.1	99.8
Q9Y383	Putative RNA-binding protein Luc7-like 2 OS=Homo sapiens OX=9606 GN=LUC7L2 PE=1 SV=2	27	11	23	9	392	46.5	10.01	49.77	11	LUC7L2	97.1	79.6	78.9	100	102.8	103.2	117.8	113.7	125.7	81.2
P61626	Lysozyme C OS=Homo sapiens OX=9606 GN=LYZ PE=1 SV=1	14	2	8	2	148	16.5	9.16	15.11	2	LYZ	0	55.6	736.8	0	0	79.4	100.5	27.8	0	0
Q14244	Ensconsin OS=Homo sapiens OX=9606 GN=MAP7 PE=1 SV=1	5	4	4	4	749	84	9.61	4.51	4	MAP7	0	0	0	0	653.8	346.2	0	0	0	0
P43243	Matrin-3 OS=Homo sapiens OX=9606 GN=MATR3 PE=1 SV=2	19	16	45	16	847	94.6	6.25	84.96	16	MATR3	68.1	53	105.5	93.4	119.4	104.1	127.7	118.3	118.7	91.5
P33992	DNA replication licensing factor MCM5 OS=Homo sapiens OX=9606 GN=MCM5 PE=1 SV=5	1	1	2	1	734	82.2	8.37	1.82	1	MCM5	116.5	0	96.4	180.7	0	148.6	148.6	84.3	116.5	108.4
P33993	DNA replication licensing factor MCM7 OS=Homo sapiens OX=9606 GN=MCM7 PE=1 SV=4	4	3	3	3	719	81.3	6.46	6.09	3	MCM7	74.3	158.8	0	104.7	81.1	98	98	98	209.5	77.7
Q14676	Mediator of DNA damage checkpoint protein 1 OS=Homo sapiens OX=9606 GN=MDC1 PE=1 SV=3	2	4	4	4	2089	226.5	5.47	3.57	4	MDC1	0	0	1000	0	0	0	0	0	0	0
P40926	Malate dehydrogenase, mitochondrial OS=Homo sapiens OX=9606 GN=MDH2 PE=1 SV=3	10	3	7	3	338	35.5	8.68	3.82	3	MDH2	0	0	0	0	0	0	0	1000	0	0
Q8TC05	Nuclear protein MDM1 OS=Homo sapiens OX=9606 GN=MDM1 PE=1 SV=2	2	1	2	1	714	80.7	9.11	3.51	1	MDM1	0	0	139	194.9	158.1	110.2	89.5	115	135.8	57.5
P51608	Methyl-CpG-binding protein 2 OS=Homo sapiens OX=9606 GN=MECP2 PE=1 SV=1	2	1	1	1	486	52.4	9.95	2.2	1	MECP2	0	0	296.9	328.1	0	375	0	0	0	0
P55081	Microfibrillar-associated protein 1 OS=Homo sapiens OX=9606 GN=MFAP1 PE=1 SV=2	2	1	2	1	439	51.9	4.98	2.23	1	MFAP1	68.3	68.9	114.9	61.1	85.9	82.2	154.2	143.3	134.8	86.5
P14174	Macrophage migration inhibitory factor OS=Homo sapiens OX=9606 GN=MIF PE=1 SV=4	14	2	7	2	115	12.5	7.88	11.44	2	MIF	91.8	80.2	80.7	69.1	94.5	88.7	128.7	168.4	111.9	86
Q15773	Myeloid leukemia factor 2 OS=Homo sapiens OX=9606 GN=MLF2 PE=1 SV=1	9	3	4	3	248	28.1	6.9	4.57	3	MLF2	0	0	597.2	0	0	402.8	0	0	0	0
P08253	72 kDa type IV collagenase OS=Homo sapiens OX=9606 GN=MMP2 PE=1 SV=2	1	1	1	1	660	73.8	5.47	2.1	1	MMP2	0	0	148.5	125.6	75	128.9	140.3	88.1	176.2	117.5
Q9BU76	Multiple myeloma tumor-associated protein 2 OS=Homo sapiens OX=9606 GN=MMTAG2 PE=1 SV=1	28	6	15	6	263	29.4	10.02	26.15	6	MMTAG2	79.5	80.8	41.1	68.9	100.7	50.3	162.9	170.9	129.8	115.2
Q9Y3B7	39S ribosomal protein L11, mitochondrial OS=Homo sapiens OX=9606 GN=MRPL11 PE=1 SV=1	9	1	2	1	192	20.7	9.91	5.74	1	MRPL11	0	0	0	0	0	0	339	0	661	0
Q9BYN8	28S ribosomal protein S26, mitochondrial OS=Homo sapiens OX=9606 GN=MRPS26 PE=1 SV=1	7	2	3	2	205	24.2	10.39	3.95	2	MRPS26	0	0	698.4	0	0	0	0	301.6	0	0
P26038	Moesin OS=Homo sapiens OX=9606 GN=MSN PE=1 SV=3	9	2	2	2	577	67.8	6.4	8.34	2	MSN	105.9	86.7	115.6	62.6	99.5	138	81.9	54.6	178.2	77
O94776	Metastasis-associated protein MTA2 OS=Homo sapiens OX=9606 GN=MTA2 PE=1 SV=1	3	2	4	2	668	75	9.66	0	2	MTA2	52.4	65.9	80.6	48.4	83.3	88.7	146.5	196.2	133.1	104.8
Q13126	S-methyl-5'-thioadenosine phosphorylase OS=Homo sapiens OX=9606 GN=MTAP PE=1 SV=2	10	2	3	2	283	31.2	7.18	6.63	2	MTAP	0	0	0	600	0	0	400	0	0	0
Q86UE4	Protein LYRIC OS=Homo sapiens OX=9606 GN=MTDH PE=1 SV=2	4	2	2	2	582	63.8	9.32	4.08	2	MTDH	0	0	239.7	0	0	223.1	537.2	0	0	0
P35579	Myosin-9 OS=Homo sapiens OX=9606 GN=MYH9 PE=1 SV=4	8	14	25	14	1960	226.4	5.6	50.71	14	MYH9	62.2	44.7	114.9	94.3	117.2	76.4	139.7	142.8	124.1	83.6
P19338	Nucleolin OS=Homo sapiens OX=9606 GN=NCL PE=1 SV=3	21	18	41	18	710	76.6	4.7	52.39	18	NCL	64.5	54.7	89.1	98.3	106.6	105.8	140	153.4	129.9	57.7
Q92542	Nicastrin OS=Homo sapiens OX=9606 GN=NCSTN PE=1 SV=2	2	1	2	1	709	78.4	5.99	1.72	1	NCSTN	0	0	0	0	0	0	1000	0	0	0
O00483	Cytochrome c oxidase subunit NDUFA4 OS=Homo sapiens OX=9606 GN=NDUFA4 PE=1 SV=1	15	1	3	1	81	9.4	9.38	6.91	1	NDUFA4	0	0	452.4	0	0	0	547.6	0	0	0
O96000	NADH dehydrogenase [ubiquinone] 1 beta subcomplex subunit 10 OS=Homo sapiens OX=9606 GN=NDUFB10 PE=1 SV=3	8	1	2	1	172	20.8	8.48	5.2	1	NDUFB10	0	0	142.6	124.4	89.6	122.7	127.7	227.2	117.7	48.1
Q15843	NEDD8 OS=Homo sapiens OX=9606 GN=NEDD8 PE=1 SV=1	17	1	3	1	81	9.1	8.43	6.89	1	NEDD8	0	0	363.6	0	409.1	227.3	0	0	0	0
Q99519	Sialidase-1 OS=Homo sapiens OX=9606 GN=NEU1 PE=1 SV=1	3	1	5	1	415	45.4	5.88	10.57	1	NEU1	0	79.6	0	141.9	103.8	86.5	280.3	308	0	0
Q9BPW8	Protein NipSnap homolog 1 OS=Homo sapiens OX=9606 GN=NIPSNAP1 PE=1 SV=1	14	5	8	5	284	33.3	9.31	19.74	5	NIPSNAP1	88.2	68	81.1	92.4	86.7	79.2	160.3	133.7	127.3	83
P22392	Nucleoside diphosphate kinase B OS=Homo sapiens OX=9606 GN=NME2 PE=1 SV=1	24	4	6	4	152	17.3	8.41	6.55	4	NME2	90.6	87.9	86.2	94.1	90.6	92.2	135.4	127.3	111.7	84.1
Q15233	Non-POU domain-containing octamer-binding protein OS=Homo sapiens OX=9606 GN=NONO PE=1 SV=4	22	12	39	11	471	54.2	8.95	76.8	12	NONO	114.6	72.8	48.2	41.9	48.2	121.4	150.2	127	162	113.4
Q9Y2X3	Nucleolar protein 58 OS=Homo sapiens OX=9606 GN=NOP58 PE=1 SV=1	6	2	2	2	529	59.5	8.92	2.72	2	NOP58	0	0	243.1	354.2	256.9	0	0	0	145.8	0
P06748	Nucleophosmin OS=Homo sapiens OX=9606 GN=NPM1 PE=1 SV=2	18	5	11	5	294	32.6	4.78	27.99	5	NPM1	63.9	50	76.5	85.1	92.7	123.3	133.3	183.3	112.4	79.5
O43809	Cleavage and polyadenylation specificity factor subunit 5 OS=Homo sapiens OX=9606 GN=NUDT21 PE=1 SV=1	19	3	6	3	227	26.2	8.82	12.36	3	NUDT21	61.6	33.8	85.7	125.6	176.3	114.7	153.4	126.8	30.2	91.8
Q14980	Nuclear mitotic apparatus protein 1 OS=Homo sapiens OX=9606 GN=NUMA1 PE=1 SV=2	4	7	13	7	2115	238.1	5.78	20.98	7	NUMA1	109.2	73.8	103.5	109.2	95	112.1	117.7	119.1	95	65.2
Q99567	Nuclear pore complex protein Nup88 OS=Homo sapiens OX=9606 GN=NUP88 PE=1 SV=2	5	3	4	3	741	83.5	5.69	8.05	3	NUP88	162.7	57.5	75.4	75.4	95.2	63.5	210.3	81.3	63.5	115.1
Q9NRN5	Olfactomedin-like protein 3 OS=Homo sapiens OX=9606 GN=OLFML3 PE=2 SV=1	2	1	2	1	406	46	6.57	4.23	1	OLFML3	0	250	183.3	0	0	0	283.3	283.3	0	0
Q9UQ80	Proliferation-associated protein 2G4 OS=Homo sapiens OX=9606 GN=PA2G4 PE=1 SV=3	10	2	5	2	394	43.8	6.55	13.57	2	PA2G4	101.5	62.4	87.9	102.6	98.1	84.5	137.8	145.1	112.2	68
Q9H361	Polyadenylate-binding protein 3 OS=Homo sapiens OX=9606 GN=PABPC3 PE=1 SV=2	4	3	7	3	631	70	9.67	8.92	3	PABPC3	45.9	31.9	110.5	88.6	78.6	128.8	124.9	161.6	133.2	96.1
P43034	Platelet-activating factor acetylhydrolase IB subunit beta OS=Homo sapiens OX=9606 GN=PAFAH1B1 PE=1 SV=2	8	2	4	2	410	46.6	7.37	11.3	2	PAFAH1B1	0	0	0	0	0	0	0	0	1000	0
Q99497	Parkinson disease protein 7 OS=Homo sapiens OX=9606 GN=PARK7 PE=1 SV=2	4	1	3	1	189	19.9	6.79	3.91	1	PARK7	0	0	555.6	0	0	0	0	444.4	0	0
Q15365	Poly(rC)-binding protein 1 OS=Homo sapiens OX=9606 GN=PCBP1 PE=1 SV=2	33	8	17	5	356	37.5	7.09	27.17	8	PCBP1	82.3	68.8	86.1	110.3	95.1	119.8	110.3	141.1	108.2	78
Q15366	Poly(rC)-binding protein 2 OS=Homo sapiens OX=9606 GN=PCBP2 PE=1 SV=1	17	5	8	2	365	38.6	6.79	19.83	5	PCBP2	37.9	68.3	103.7	47.2	113.8	117.2	163.6	112.1	145.9	90.2
Q8TAB3	Protocadherin-19 OS=Homo sapiens OX=9606 GN=PCDH19 PE=1 SV=3	1	1	1	1	1148	126.2	5.36	0	1	PCDH19	51.1	72	60.6	104.2	94.7	108	100.4	187.5	111.7	109.8
Q16822	Phosphoenolpyruvate carboxykinase [GTP], mitochondrial OS=Homo sapiens OX=9606 GN=PCK2 PE=1 SV=4	3	2	3	2	640	70.7	7.62	0	2	PCK2	90.3	100.8	123.9	60.9	65.1	81.9	136.6	90.3	132.4	117.6
P22061	Protein-L-isoaspartate(D-aspartate) O-methyltransferase OS=Homo sapiens OX=9606 GN=PCMT1 PE=1 SV=4	16	4	24	4	227	24.6	7.21	49.66	4	PCMT1	82.7	74.2	98.6	92	96.5	101.1	136.5	116.4	133.9	67.9
P12004	Proliferating cell nuclear antigen OS=Homo sapiens OX=9606 GN=PCNA PE=1 SV=1	3	1	4	1	261	28.8	4.69	4.08	1	PCNA	78.4	75.8	85.4	96.2	104.4	79.9	125.2	107	101.5	146.3
P30101	Protein disulfide-isomerase A3 OS=Homo sapiens OX=9606 GN=PDIA3 PE=1 SV=4	2	1	1	1	505	56.7	6.35	0	1	PDIA3	0	0	0	241	0	0	397.6	361.4	0	0
P13667	Protein disulfide-isomerase A4 OS=Homo sapiens OX=9606 GN=PDIA4 PE=1 SV=2	1	1	4	1	645	72.9	5.07	5.6	1	PDIA4	128.1	0	59.5	54.9	123.6	41.2	151	231.1	157.9	52.6
Q15084	Protein disulfide-isomerase A6 OS=Homo sapiens OX=9606 GN=PDIA6 PE=1 SV=1	10	3	4	3	440	48.1	5.08	6.83	3	PDIA6	0	388.1	0	328.4	283.6	0	0	0	0	0
Q5EBL8	PDZ domain-containing protein 11 OS=Homo sapiens OX=9606 GN=PDZD11 PE=1 SV=2	6	1	1	1	140	16.1	7.21	2.09	1	PDZD11	0	62.8	76.4	66.2	117.1	122.2	161.3	164.7	129	100.2
O60925	Prefoldin subunit 1 OS=Homo sapiens OX=9606 GN=PFDN1 PE=1 SV=2	14	2	6	2	122	14.2	6.81	13.8	2	PFDN1	4.9	4.7	146.3	145.5	162.2	129.3	107	117	121.9	61.2
Q9UHV9	Prefoldin subunit 2 OS=Homo sapiens OX=9606 GN=PFDN2 PE=1 SV=1	23	3	11	3	154	16.6	6.58	18.11	3	PFDN2	29.2	10.3	147	130.4	123.1	125.8	116	117.4	129.9	70.9
Q9NQP4	Prefoldin subunit 4 OS=Homo sapiens OX=9606 GN=PFDN4 PE=1 SV=1	9	2	4	2	134	15.3	4.53	4.93	2	PFDN4	5.7	2.3	148.3	114.3	172.2	120.5	115.2	127.2	120.6	73.8
Q99471	Prefoldin subunit 5 OS=Homo sapiens OX=9606 GN=PFDN5 PE=1 SV=2	14	2	2	2	154	17.3	6.33	2.62	2	PFDN5	24.2	0	114.6	113.4	142.7	100.6	112.1	160.5	137.6	94.3
O15212	Prefoldin subunit 6 OS=Homo sapiens OX=9606 GN=PFDN6 PE=1 SV=1	25	3	11	3	129	14.6	8.88	30.84	3	PFDN6	22.9	15.7	124.5	96.9	136.5	136.1	126.7	136.3	128.9	75.5
P07737	Profilin-1 OS=Homo sapiens OX=9606 GN=PFN1 PE=1 SV=2	16	2	2	2	140	15	8.27	4.94	2	PFN1	260.1	42.2	80.1	96.2	83.8	101.8	47.8	96.8	108	83.2
P18669	Phosphoglycerate mutase 1 OS=Homo sapiens OX=9606 GN=PGAM1 PE=1 SV=2	4	1	5	1	254	28.8	7.18	9.76	1	PGAM1	82	41	160.7	67.2	137.7	114.8	127.9	139.3	52.5	77
Q96HS1	Serine/threonine-protein phosphatase PGAM5, mitochondrial OS=Homo sapiens OX=9606 GN=PGAM5 PE=1 SV=2	13	3	6	3	289	32	8.68	9.31	3	PGAM5	54.6	52.8	118.4	108.1	114.1	80.1	148.8	110.5	133	79.5
Q99623	Prohibitin-2 OS=Homo sapiens OX=9606 GN=PHB2 PE=1 SV=2	24	7	14	7	299	33.3	9.83	15.46	7	PHB2	0	0	196.4	0	111.6	178.6	0	250	102.7	160.7
Q8NDX5	Polyhomeotic-like protein 3 OS=Homo sapiens OX=9606 GN=PHC3 PE=1 SV=1	1	1	2	1	983	106.1	6.62	5.63	1	PHC3	0	0	128.4	105.1	101.2	105.1	272.4	120.6	167.3	0
P48739	Phosphatidylinositol transfer protein beta isoform OS=Homo sapiens OX=9606 GN=PITPNB PE=1 SV=2	4	1	1	1	271	31.5	6.87	2.92	1	PITPNB	253.8	0	143.9	0	75.8	159.1	106.1	121.2	140.2	0
P14618	Pyruvate kinase PKM OS=Homo sapiens OX=9606 GN=PKM PE=1 SV=4	33	14	78	14	531	57.9	7.84	121.3	14	PKM	86	80.2	93	93.1	99.6	97.8	125.6	128.3	111.9	84.4
Q13835	Plakophilin-1 OS=Homo sapiens OX=9606 GN=PKP1 PE=1 SV=2	2	1	3	1	747	82.8	9.13	6.63	1	PKP1	0	0	160.2	140	156.3	112.5	151.1	96.1	104.6	79.1
Q9Y446	Plakophilin-3 OS=Homo sapiens OX=9606 GN=PKP3 PE=1 SV=1	1	1	1	1	797	87	9.32	1.94	1	PKP3	0	0	1000	0	0	0	0	0	0	0
Q8NHP8	Putative phospholipase B-like 2 OS=Homo sapiens OX=9606 GN=PLBD2 PE=1 SV=2	5	3	14	3	589	65.4	6.8	28.48	3	PLBD2	82.2	95.5	84.1	101.4	111.8	91.8	125.9	117.8	93.4	95.9
P16885	1-phosphatidylinositol 4,5-bisphosphate phosphodiesterase gamma-2 OS=Homo sapiens OX=9606 GN=PLCG2 PE=1 SV=4	3	3	6	3	1265	147.8	6.64	2.32	3	PLCG2	85.8	71.2	69.6	97.1	173.1	74.4	100.3	135.9	103.6	89
Q15149	Plectin OS=Homo sapiens OX=9606 GN=PLEC PE=1 SV=3	5	22	37	21	4684	531.5	5.96	55.14	22	PLEC	20.4	40.2	151.5	95.1	55	64.8	150.8	191.7	164.9	65.5
O95744	Putative postmeiotic segregation increased 2-like protein 2 OS=Homo sapiens OX=9606 GN=PMS2P2 PE=5 SV=1	2	1	8	1	297	32.6	9.42	11.38	1	PMS2P2	84.3	93.9	78.3	88.2	93.4	87.6	142.7	140.9	105.2	85.4
Q9BY77	Polymerase delta-interacting protein 3 OS=Homo sapiens OX=9606 GN=POLDIP3 PE=1 SV=2	6	3	5	3	421	46.1	9.99	2.01	3	POLDIP3	341.8	0	0	0	0	0	0	291.1	367.1	0
P30876	DNA-directed RNA polymerase II subunit RPB2 OS=Homo sapiens OX=9606 GN=POLR2B PE=1 SV=1	3	2	2	2	1174	133.8	6.87	2.91	2	POLR2B	0	0	295.2	0	0	0	704.8	0	0	0
P62937	Peptidyl-prolyl cis-trans isomerase A OS=Homo sapiens OX=9606 GN=PPIA PE=1 SV=2	21	3	7	3	165	18	7.81	13.25	3	PPIA	40.7	75.9	79.9	107	113.8	43.4	139.6	178.9	168	52.8
P23284	Peptidyl-prolyl cis-trans isomerase B OS=Homo sapiens OX=9606 GN=PPIB PE=1 SV=2	14	3	3	3	216	23.7	9.41	6.19	3	PPIB	0	0	0	0	0	0	227.6	536.6	0	235.8
P62136	Serine/threonine-protein phosphatase PP1-alpha catalytic subunit OS=Homo sapiens OX=9606 GN=PPP1CA PE=1 SV=1	13	3	5	3	330	37.5	6.33	10.51	3	PPP1CA	58.7	158.9	0	114.9	0	134.5	122.2	166.3	158.9	85.6
P62714	Serine/threonine-protein phosphatase 2A catalytic subunit beta isoform OS=Homo sapiens OX=9606 GN=PPP2CB PE=1 SV=1	12	3	6	3	309	35.6	5.43	10.39	3	PPP2CB	89.1	69.5	117.5	107.9	109.2	80.4	97.3	117.9	116.5	94.6
P63151	Serine/threonine-protein phosphatase 2A 55 kDa regulatory subunit B alpha isoform OS=Homo sapiens OX=9606 GN=PPP2R2A PE=1 SV=1	10	4	16	4	447	51.7	6.2	18.01	4	PPP2R2A	59.5	63.4	126.8	113.8	84.1	107.4	153.9	137.1	106.1	47.9
Q06830	Peroxiredoxin-1 OS=Homo sapiens OX=9606 GN=PRDX1 PE=1 SV=1	33	7	22	4	199	22.1	8.13	30.54	7	PRDX1	68.8	86	76.4	90	91.2	81.9	144.6	144.3	117.8	99
P32119	Peroxiredoxin-2 OS=Homo sapiens OX=9606 GN=PRDX2 PE=1 SV=5	27	5	16	4	198	21.9	5.97	32.03	5	PRDX2	76.9	74.1	81.2	85.9	90.8	68.9	180.4	144.8	113.1	83.9
P30048	Thioredoxin-dependent peroxide reductase, mitochondrial OS=Homo sapiens OX=9606 GN=PRDX3 PE=1 SV=3	14	3	8	3	256	27.7	7.78	13.91	3	PRDX3	102.6	0	68.4	65.9	92.8	87.9	125.8	214.9	147.7	94
Q13162	Peroxiredoxin-4 OS=Homo sapiens OX=9606 GN=PRDX4 PE=1 SV=1	21	6	25	4	271	30.5	6.29	39.84	6	PRDX4	84.2	90.7	89.2	94.8	94.7	90.6	118.9	126.7	117.2	93.1
P30044	Peroxiredoxin-5, mitochondrial OS=Homo sapiens OX=9606 GN=PRDX5 PE=1 SV=4	8	1	1	1	214	22.1	8.7	4.29	1	PRDX5	38.2	154.5	142.4	85.1	92	78.1	114.6	156.3	67.7	71.2
P05771	Protein kinase C beta type OS=Homo sapiens OX=9606 GN=PRKCB PE=1 SV=4	3	1	1	1	671	76.8	7.01	4.3	1	PRKCB	0	136.8	66.9	130.7	97.3	115.5	182.4	106.4	88.1	76
Q9UMS4	Pre-mRNA-processing factor 19 OS=Homo sapiens OX=9606 GN=PRPF19 PE=1 SV=1	14	5	13	5	504	55.1	6.61	28.29	5	PRPF19	60	94.4	64.4	82.6	119	95.4	155.4	135.3	128.9	64.4
O94906	Pre-mRNA-processing factor 6 OS=Homo sapiens OX=9606 GN=PRPF6 PE=1 SV=1	1	1	1	1	941	106.9	8.25	1.9	1	PRPF6	0	0	416.7	0	0	0	297.6	285.7	0	0
Q6P2Q9	Pre-mRNA-processing-splicing factor 8 OS=Homo sapiens OX=9606 GN=PRPF8 PE=1 SV=2	5	9	11	9	2335	273.4	8.84	14.37	9	PRPF8	30.3	43.6	104.1	45.8	152.1	67.2	132.2	114.5	177.3	132.9
P11908	Ribose-phosphate pyrophosphokinase 2 OS=Homo sapiens OX=9606 GN=PRPS2 PE=1 SV=2	8	2	2	2	318	34.7	6.61	3.13	2	PRPS2	82.3	84.2	93.9	88.1	127.8	77.4	161.7	170.4	90	24.2
Q9Y520	Protein PRRC2C OS=Homo sapiens OX=9606 GN=PRRC2C PE=1 SV=4	0	1	3	1	2896	316.7	9.13	4.04	1	PRRC2C	47	98.2	108.4	73.6	110.4	79.8	141.1	110.4	118.6	112.5
P25786	Proteasome subunit alpha type-1 OS=Homo sapiens OX=9606 GN=PSMA1 PE=1 SV=1	10	3	8	3	263	29.5	6.61	8.78	3	PSMA1	0	41.8	72.4	72.4	146.4	94.9	244.6	152.1	66	109.4
P28066	Proteasome subunit alpha type-5 OS=Homo sapiens OX=9606 GN=PSMA5 PE=1 SV=3	4	1	1	1	241	26.4	4.79	1.84	1	PSMA5	0	0	98.9	172.2	95.2	91.6	139.2	131.9	164.8	106.2
P60900	Proteasome subunit alpha type-6 OS=Homo sapiens OX=9606 GN=PSMA6 PE=1 SV=1	5	1	1	1	246	27.4	6.76	2.02	1	PSMA6	0	0	0	0	0	0	520.5	0	479.5	0
P28074	Proteasome subunit beta type-5 OS=Homo sapiens OX=9606 GN=PSMB5 PE=1 SV=3	8	2	6	2	263	28.5	6.92	9.89	2	PSMB5	0	0	451.6	0	177.4	0	177.4	193.5	0	0
P28072	Proteasome subunit beta type-6 OS=Homo sapiens OX=9606 GN=PSMB6 PE=1 SV=4	13	3	4	3	239	25.3	4.92	8.21	3	PSMB6	0	0	140.6	140.6	229.2	0	489.6	0	0	0
Q99436	Proteasome subunit beta type-7 OS=Homo sapiens OX=9606 GN=PSMB7 PE=1 SV=1	4	1	2	1	277	29.9	7.68	2.25	1	PSMB7	0	54.3	96.6	96.6	124.7	108.7	191.1	154.9	96.6	76.5
P62191	26S proteasome regulatory subunit 4 OS=Homo sapiens OX=9606 GN=PSMC1 PE=1 SV=1	3	1	1	1	440	49.2	6.21	0	1	PSMC1	62.7	79.3	136.8	95.9	148.3	112.5	93.4	111.3	66.5	93.4
P35998	26S proteasome regulatory subunit 7 OS=Homo sapiens OX=9606 GN=PSMC2 PE=1 SV=3	4	2	3	2	433	48.6	5.95	5.94	2	PSMC2	40.5	86.5	60	124.7	165.2	87.3	92	139.5	116.9	87.3
P17980	26S proteasome regulatory subunit 6A OS=Homo sapiens OX=9606 GN=PSMC3 PE=1 SV=3	8	3	3	3	439	49.2	5.24	4.09	3	PSMC3	111.7	62.4	89.8	98.6	85.4	84.3	117.2	155.5	124.9	70.1
P62195	26S proteasome regulatory subunit 8 OS=Homo sapiens OX=9606 GN=PSMC5 PE=1 SV=1	6	2	2	2	406	45.6	7.55	5.13	2	PSMC5	0	0	0	0	0	229.4	495.4	0	275.2	0
P62333	26S proteasome regulatory subunit 10B OS=Homo sapiens OX=9606 GN=PSMC6 PE=1 SV=1	11	2	2	2	389	44.1	7.49	6.62	2	PSMC6	0	0	0	0	0	0	458.3	541.7	0	0
P51665	26S proteasome non-ATPase regulatory subunit 7 OS=Homo sapiens OX=9606 GN=PSMD7 PE=1 SV=2	7	1	1	1	324	37	6.77	4.78	1	PSMD7	108.8	97.1	100.4	110.4	102.1	105.4	106.5	86	109.9	73.3
Q8WXF1	Paraspeckle component 1 OS=Homo sapiens OX=9606 GN=PSPC1 PE=1 SV=1	4	2	2	2	523	58.7	6.67	1.92	2	PSPC1	0	0	0	0	0	0	0	0	576.9	423.1
Q9UHX1	Poly(U)-binding-splicing factor PUF60 OS=Homo sapiens OX=9606 GN=PUF60 PE=1 SV=1	13	7	23	7	559	59.8	5.29	39.41	7	PUF60	84.6	73.3	86.1	95.2	102.6	96.8	131.2	112.2	125.3	92.7
Q16769	Glutaminyl-peptide cyclotransferase OS=Homo sapiens OX=9606 GN=QPCT PE=1 SV=1	7	2	3	2	361	40.9	6.61	0	2	QPCT	83.7	93.9	108.2	57.1	98	85.7	144.9	106.1	165.3	57.1
P61106	Ras-related protein Rab-14 OS=Homo sapiens OX=9606 GN=RAB14 PE=1 SV=4	3	1	3	1	215	23.9	6.21	4.12	1	RAB14	50.8	55.8	149.7	81.2	66	0	192.9	73.6	126.9	203
P63244	Receptor of activated protein C kinase 1 OS=Homo sapiens OX=9606 GN=RACK1 PE=1 SV=3	26	8	23	8	317	35.1	7.69	61.88	8	RACK1	102.8	88.6	78.2	113.2	90.9	102.1	116.1	113.2	120.3	74.5
Q9UKM9	RNA-binding protein Raly OS=Homo sapiens OX=9606 GN=RALY PE=1 SV=1	3	1	3	1	306	32.4	9.17	4.8	1	RALY	88.7	0	106.9	56.5	116.9	70.6	169.4	203.6	187.5	0
P62826	GTP-binding nuclear protein Ran OS=Homo sapiens OX=9606 GN=RAN PE=1 SV=3	11	2	5	2	216	24.4	7.49	13.39	2	RAN	111.3	100.5	91.5	96.2	97.6	103.3	138.2	131.1	89.2	41
Q09028	Histone-binding protein RBBP4 OS=Homo sapiens OX=9606 GN=RBBP4 PE=1 SV=3	5	2	2	2	425	47.6	4.89	4.39	2	RBBP4	0	83.5	83.5	114.3	112.1	125.3	101.1	149.5	103.3	127.5
P98175	RNA-binding protein 10 OS=Homo sapiens OX=9606 GN=RBM10 PE=1 SV=3	1	1	1	1	930	103.5	5.97	2.26	1	RBM10	0	0	0	0	0	0	0	1000	0	0
Q96PK6	RNA-binding protein 14 OS=Homo sapiens OX=9606 GN=RBM14 PE=1 SV=2	17	11	34	11	669	69.4	9.67	57.26	11	RBM14	78.6	73.4	65.6	72.5	76.1	137.3	137.6	115.8	124.8	118
Q96I25	Splicing factor 45 OS=Homo sapiens OX=9606 GN=RBM17 PE=1 SV=1	6	2	4	2	401	44.9	5.97	5.82	2	RBM17	38.5	62.6	33.7	118.8	101.1	236	125.2	175	70.6	38.5
P49756	RNA-binding protein 25 OS=Homo sapiens OX=9606 GN=RBM25 PE=1 SV=3	16	12	36	12	843	100.1	6.32	71.01	12	RBM25	94.7	91.8	88.8	98	106.4	82.8	130.4	121.8	109.8	75.6
Q14498	RNA-binding protein 39 OS=Homo sapiens OX=9606 GN=RBM39 PE=1 SV=2	12	6	13	6	530	59.3	10.1	16.81	6	RBM39	87.1	88.3	111.5	84.1	95.1	87.7	135.6	100.5	120.4	89.8
Q9Y5S9	RNA-binding protein 8A OS=Homo sapiens OX=9606 GN=RBM8A PE=1 SV=1	16	2	2	2	174	19.9	5.72	5.36	2	RBM8A	53.6	85.7	123.2	55.4	69.6	101.8	144.6	110.7	119.6	135.7
P38159	RNA-binding motif protein, X chromosome OS=Homo sapiens OX=9606 GN=RBMX PE=1 SV=3	34	15	45	15	391	42.3	10.05	74.6	15	RBMX	91.3	72.7	96.6	83.4	92.6	93.7	134.2	129.8	119.5	86.1
P62877	E3 ubiquitin-protein ligase RBX1 OS=Homo sapiens OX=9606 GN=RBX1 PE=1 SV=1	13	2	7	2	108	12.3	6.96	13.96	2	RBX1	2.5	2.5	78	75.7	94.4	64.6	222.6	179.2	201.6	78.9
Q9P258	Protein RCC2 OS=Homo sapiens OX=9606 GN=RCC2 PE=1 SV=2	3	1	3	1	522	56	8.78	7.65	1	RCC2	0	0	0	0	0	0	300	190.9	304.5	204.5
Q8TA86	Retinitis pigmentosa 9 protein OS=Homo sapiens OX=9606 GN=RP9 PE=1 SV=2	8	2	8	2	221	26.1	9.79	15.49	2	RP9	124.3	112.4	39.4	80.9	41.4	0	217	193.3	82.8	108.5
P62906	60S ribosomal protein L10a OS=Homo sapiens OX=9606 GN=RPL10A PE=1 SV=2	21	4	11	4	217	24.8	9.94	24.31	4	RPL10A	86.5	76.6	99.8	88.7	98.9	71.8	149.6	127.3	107.2	93.6
P62913	60S ribosomal protein L11 OS=Homo sapiens OX=9606 GN=RPL11 PE=1 SV=2	12	2	3	2	178	20.2	9.6	6.97	2	RPL11	72.2	27.8	43.1	37.5	68.1	133.3	154.2	209.7	148.6	105.6
P30050	60S ribosomal protein L12 OS=Homo sapiens OX=9606 GN=RPL12 PE=1 SV=1	13	2	5	2	165	17.8	9.42	14.94	2	RPL12	84.9	79.1	105.6	109.1	110.3	81.8	137.9	111	98.3	81.8
P26373	60S ribosomal protein L13 OS=Homo sapiens OX=9606 GN=RPL13 PE=1 SV=4	31	7	13	7	211	24.2	11.65	23.72	7	RPL13	69.4	37.4	101.9	108.2	105.9	74.9	153.4	123.9	154.4	70.4
P50914	60S ribosomal protein L14 OS=Homo sapiens OX=9606 GN=RPL14 PE=1 SV=4	16	3	9	3	215	23.4	10.93	20.02	3	RPL14	68.7	54.4	104.5	77.2	108.3	88.8	132.5	141.9	163.3	60.4
P61313	60S ribosomal protein L15 OS=Homo sapiens OX=9606 GN=RPL15 PE=1 SV=2	8	2	6	2	204	24.1	11.62	5.08	2	RPL15	79.2	0	102.1	75.7	47.5	146.1	292.3	86.3	128.5	42.3
P18621	60S ribosomal protein L17 OS=Homo sapiens OX=9606 GN=RPL17 PE=1 SV=3	4	1	4	1	184	21.4	10.17	6.12	1	RPL17	80.5	33.3	101.8	68.5	120.4	97.8	149.7	157	131.7	59.2
Q07020	60S ribosomal protein L18 OS=Homo sapiens OX=9606 GN=RPL18 PE=1 SV=2	25	4	8	4	188	21.6	11.72	15.79	4	RPL18	50.9	23.8	118.4	106.9	131.4	83	143.7	132.1	142.6	67.1
P84098	60S ribosomal protein L19 OS=Homo sapiens OX=9606 GN=RPL19 PE=1 SV=1	8	2	6	2	196	23.5	11.47	11.92	2	RPL19	51.6	36.9	115.2	80.3	129.8	99	161.1	130.1	132.4	63.6
P46778	60S ribosomal protein L21 OS=Homo sapiens OX=9606 GN=RPL21 PE=1 SV=2	9	2	3	2	160	18.6	10.49	3.75	2	RPL21	0	0	538.5	0	461.5	0	0	0	0	0
Q6P5R6	60S ribosomal protein L22-like 1 OS=Homo sapiens OX=9606 GN=RPL22L1 PE=1 SV=2	20	1	1	1	122	14.6	9.38	4.62	1	RPL22L1	0	0	0	0	0	1000	0	0	0	0
P62829	60S ribosomal protein L23 OS=Homo sapiens OX=9606 GN=RPL23 PE=1 SV=1	19	3	5	3	140	14.9	10.51	4.52	3	RPL23	59.3	44.4	86.4	121.8	126.7	120.2	117.7	177	100.4	46.1
P83731	60S ribosomal protein L24 OS=Homo sapiens OX=9606 GN=RPL24 PE=1 SV=1	8	1	1	1	157	17.8	11.25	2.06	1	RPL24	0	0	0	0	0	0	0	0	1000	0
P61254	60S ribosomal protein L26 OS=Homo sapiens OX=9606 GN=RPL26 PE=1 SV=1	17	3	8	3	145	17.2	10.55	10.97	3	RPL26	54.7	41.1	101	101	130.5	113.2	142.4	140.2	116.9	59.2
P46776	60S ribosomal protein L27a OS=Homo sapiens OX=9606 GN=RPL27A PE=1 SV=2	14	2	6	2	148	16.6	11	7.29	2	RPL27A	51.1	37.9	114.2	103.2	117.8	87.2	190.4	118.2	117.8	62
P46779	60S ribosomal protein L28 OS=Homo sapiens OX=9606 GN=RPL28 PE=1 SV=3	10	2	7	2	137	15.7	12.02	9.14	2	RPL28	67.8	52.8	105.8	109.7	118.1	100.3	123.9	129.6	131.4	60.6
P47914	60S ribosomal protein L29 OS=Homo sapiens OX=9606 GN=RPL29 PE=1 SV=2	9	1	1	1	159	17.7	11.66	2.56	1	RPL29	113.1	0	62.5	0	172.6	92.3	119	178.6	175.6	86.3
P39023	60S ribosomal protein L3 OS=Homo sapiens OX=9606 GN=RPL3 PE=1 SV=2	6	2	4	2	403	46.1	10.18	7.63	2	RPL3	62.5	16.6	54.2	105.3	161.8	153.5	145.2	82	114.4	104.6
P62888	60S ribosomal protein L30 OS=Homo sapiens OX=9606 GN=RPL30 PE=1 SV=2	41	4	13	4	115	12.8	9.63	13.98	4	RPL30	66.8	50.6	74.1	109	128.8	108.4	150.5	117.4	118.6	75.9
P62899	60S ribosomal protein L31 OS=Homo sapiens OX=9606 GN=RPL31 PE=1 SV=1	22	3	9	3	125	14.5	10.54	11.17	3	RPL31	74.2	56.1	91	90.1	103.5	100.9	142.3	141.9	129.8	70.3
P62910	60S ribosomal protein L32 OS=Homo sapiens OX=9606 GN=RPL32 PE=1 SV=2	23	3	7	3	135	15.9	11.33	14.17	3	RPL32	59.6	35.7	103.4	113.4	97.1	107.5	154.9	118.8	139.1	70.5
P49207	60S ribosomal protein L34 OS=Homo sapiens OX=9606 GN=RPL34 PE=1 SV=3	14	2	6	2	117	13.3	11.47	8.9	2	RPL34	63.2	17.1	100.7	122.9	124.1	95	136	88.2	152	100.7
Q9Y3U8	60S ribosomal protein L36 OS=Homo sapiens OX=9606 GN=RPL36 PE=1 SV=3	10	1	2	1	105	12.2	11.59	4.52	1	RPL36	105.3	93.1	0	0	89.1	76.9	109.3	210.5	315.8	0
Q969Q0	60S ribosomal protein L36a-like OS=Homo sapiens OX=9606 GN=RPL36AL PE=1 SV=3	8	1	2	1	106	12.5	10.65	3.87	1	RPL36AL	164.1	55.6	141.4	0	60.6	53	197	131.3	133.8	63.1
P36578	60S ribosomal protein L4 OS=Homo sapiens OX=9606 GN=RPL4 PE=1 SV=5	14	7	14	7	427	47.7	11.06	23.4	7	RPL4	52.2	39.4	106.1	108.9	121.3	88.8	151.1	123.3	149.9	58.9
P46777	60S ribosomal protein L5 OS=Homo sapiens OX=9606 GN=RPL5 PE=1 SV=3	16	4	7	4	297	34.3	9.72	11.69	4	RPL5	73	56.9	58.4	92	89.1	113.9	183.9	109.5	176.6	46.7
Q02878	60S ribosomal protein L6 OS=Homo sapiens OX=9606 GN=RPL6 PE=1 SV=3	6	2	3	2	288	32.7	10.58	5.56	2	RPL6	63.5	0	79.4	73	254	0	225.4	0	231.7	73
P18124	60S ribosomal protein L7 OS=Homo sapiens OX=9606 GN=RPL7 PE=1 SV=1	21	6	13	6	248	29.2	10.65	28.88	6	RPL7	40.9	40.2	86.4	91.7	122.9	118.3	142.8	143	121.3	92.4
P62917	60S ribosomal protein L8 OS=Homo sapiens OX=9606 GN=RPL8 PE=1 SV=2	15	5	13	5	257	28	11.03	22.31	5	RPL8	71.6	58.1	96.9	100.2	114.4	102.6	127.8	121.2	137.6	69.6
P32969	60S ribosomal protein L9 OS=Homo sapiens OX=9606 GN=RPL9P9 PE=1 SV=1	8	2	6	2	192	21.9	9.95	3.69	2	RPL9; RPL9P7; RPL9P8; RPL9P9	87.2	43.6	94.6	88.4	123.8	98.5	144.5	108.6	151.1	59.6
P05388	60S acidic ribosomal protein P0 OS=Homo sapiens OX=9606 GN=RPLP0 PE=1 SV=1	18	6	15	6	317	34.3	5.97	22.93	6	RPLP0	93.9	72.7	53.6	64.9	84	124.9	171.5	125.6	148.9	60
P05387	60S acidic ribosomal protein P2 OS=Homo sapiens OX=9606 GN=RPLP2 PE=1 SV=1	24	3	6	3	115	11.7	4.54	13.25	3	RPLP2	100.3	0	130.3	107.8	70.2	172.9	157.9	122.8	65.2	72.7
P62277	40S ribosomal protein S13 OS=Homo sapiens OX=9606 GN=RPS13 PE=1 SV=2	15	2	3	2	151	17.2	10.54	6.63	2	RPS13	47.5	46	123.1	63.1	127	122.4	126.3	114.6	161.3	68.6
P62263	40S ribosomal protein S14 OS=Homo sapiens OX=9606 GN=RPS14 PE=1 SV=3	21	2	6	2	151	16.3	10.05	11.98	2	RPS14	62.5	58.6	76.8	108.1	97	135.4	173.8	122.4	114.6	50.8
P62244	40S ribosomal protein S15a OS=Homo sapiens OX=9606 GN=RPS15A PE=1 SV=2	11	2	5	2	130	14.8	10.13	1.67	2	RPS15A	88.4	78.4	57.3	89.4	111.6	105.5	149.7	97.5	134.7	87.4
P62249	40S ribosomal protein S16 OS=Homo sapiens OX=9606 GN=RPS16 PE=1 SV=2	58	9	23	9	146	16.4	10.21	34.01	9	RPS16	58.6	56.5	94.7	116.3	125.4	100	113.9	127.3	127.5	79.8
P62269	40S ribosomal protein S18 OS=Homo sapiens OX=9606 GN=RPS18 PE=1 SV=3	47	9	39	9	152	17.7	10.99	93.06	9	RPS18	82.2	76.7	93	96.6	103	89.3	135.5	129.7	109.1	85
P39019	40S ribosomal protein S19 OS=Homo sapiens OX=9606 GN=RPS19 PE=1 SV=2	14	2	4	2	145	16.1	10.32	9.51	2	RPS19	0	0	122.3	126.6	0	109.2	139.7	248.9	165.9	87.3
P15880	40S ribosomal protein S2 OS=Homo sapiens OX=9606 GN=RPS2 PE=1 SV=2	22	6	11	6	293	31.3	10.24	12.01	6	RPS2	0	67.2	52.1	69.4	119.3	49.9	201.7	180	260.3	0
P60866	40S ribosomal protein S20 OS=Homo sapiens OX=9606 GN=RPS20 PE=1 SV=1	19	2	8	2	119	13.4	9.94	20.3	2	RPS20	19.6	38.8	82	115	124.8	79.6	153.8	130.2	172.4	83.7
P62266	40S ribosomal protein S23 OS=Homo sapiens OX=9606 GN=RPS23 PE=1 SV=3	20	3	10	3	143	15.8	10.49	16.03	3	RPS23	98.1	83.1	73.4	80.5	115.1	83.1	123.6	154.9	118.7	69.4
P62851	40S ribosomal protein S25 OS=Homo sapiens OX=9606 GN=RPS25 PE=1 SV=1	17	2	11	2	125	13.7	10.11	20.5	2	RPS25	31.8	24.4	135.5	129.3	174.8	127.4	126.1	87.7	120.9	42.2
Q71UM5	40S ribosomal protein S27-like OS=Homo sapiens OX=9606 GN=RPS27L PE=1 SV=3	10	1	3	1	84	9.5	9.45	7.87	1	RPS27L	64.3	51.1	113.2	109.2	136.4	98.6	128.1	123.8	114.3	61.1
P62857	40S ribosomal protein S28 OS=Homo sapiens OX=9606 GN=RPS28 PE=1 SV=1	46	3	8	3	69	7.8	10.7	13.8	3	RPS28	0	120.6	251.3	266.3	0	0	261.3	100.5	0	0
P23396	40S ribosomal protein S3 OS=Homo sapiens OX=9606 GN=RPS3 PE=1 SV=2	30	7	19	7	243	26.7	9.66	33.26	7	RPS3	63.4	63.6	106.6	118.6	129	87	114.7	116.6	125.6	75
P61247	40S ribosomal protein S3a OS=Homo sapiens OX=9606 GN=RPS3A PE=1 SV=2	22	5	7	5	264	29.9	9.73	17.98	5	RPS3A	70.6	38.3	72.2	73.8	115.1	127.2	141.3	143.2	146.8	71.4
P62701	40S ribosomal protein S4, X isoform OS=Homo sapiens OX=9606 GN=RPS4X PE=1 SV=2	16	4	7	4	263	29.6	10.15	8.86	4	RPS4X	62.6	27.4	109.2	99	120.5	137.8	127.1	114	148	54.3
P46782	40S ribosomal protein S5 OS=Homo sapiens OX=9606 GN=RPS5 PE=1 SV=4	15	3	8	3	204	22.9	9.72	14.77	3	RPS5	63.8	85.1	92.2	133.6	114.7	44.9	85.1	150.1	131.2	99.3
P62753	40S ribosomal protein S6 OS=Homo sapiens OX=9606 GN=RPS6 PE=1 SV=1	6	2	5	2	249	28.7	10.84	3.95	2	RPS6	61.7	33.9	96.7	114.1	118.3	103.9	139.3	127	141.4	63.8
P62081	40S ribosomal protein S7 OS=Homo sapiens OX=9606 GN=RPS7 PE=1 SV=1	11	2	7	2	194	22.1	10.1	7.17	2	RPS7	97.6	0	0	0	122	73.2	202.1	198.6	170.7	135.9
P62241	40S ribosomal protein S8 OS=Homo sapiens OX=9606 GN=RPS8 PE=1 SV=2	25	4	9	4	208	24.2	10.32	24.52	4	RPS8	84.8	57.7	100.3	108.3	125.5	84.1	108.9	112	152.1	66.3
P46781	40S ribosomal protein S9 OS=Homo sapiens OX=9606 GN=RPS9 PE=1 SV=3	13	2	2	2	194	22.6	10.65	4.37	2	RPS9	144.1	84.7	59.3	141.2	87.6	67.8	197.7	121.5	96	0
Q9P2E9	Ribosome-binding protein 1 OS=Homo sapiens OX=9606 GN=RRBP1 PE=1 SV=5	15	5	10	5	1410	152.4	8.6	14.82	5	RRBP1	238.1	0	0	200	219	0	0	0	342.9	0
Q9Y3I0	RNA-splicing ligase RtcB homolog OS=Homo sapiens OX=9606 GN=RTCB PE=1 SV=1	2	1	6	1	505	55.2	7.23	3.61	1	RTCB	0	0	0	0	0	522.7	477.3	0	0	0
Q9Y265	RuvB-like 1 OS=Homo sapiens OX=9606 GN=RUVBL1 PE=1 SV=1	6	2	6	2	456	50.2	6.42	16.44	2	RUVBL1	71.9	18.8	134	113.6	93.1	85	152	145.4	134.8	51.5
Q9Y230	RuvB-like 2 OS=Homo sapiens OX=9606 GN=RUVBL2 PE=1 SV=3	14	5	16	5	463	51.1	5.64	21.85	5	RUVBL2	77.9	89.2	91.2	89.2	107.4	92.6	157.4	120.6	103.4	71.1
P21817	Ryanodine receptor 1 OS=Homo sapiens OX=9606 GN=RYR1 PE=1 SV=3	0	1	3	1	5038	564.8	5.3	4.4	1	RYR1	0	0	164.9	212.8	281.9	186.2	154.3	0	0	0
Q92736	Ryanodine receptor 2 OS=Homo sapiens OX=9606 GN=RYR2 PE=1 SV=3	1	2	10	2	4967	564.2	6.07	14.79	2	RYR2	92.7	104	80.9	88.1	104.8	108.9	109.7	124.4	94.9	91.5
P31151	Protein S100-A7 OS=Homo sapiens OX=9606 GN=S100A7 PE=1 SV=4	22	2	5	2	101	11.5	6.77	2.1	2	S100A7	0	0	0	0	173.4	0	185	0	0	641.6
Q15424	Scaffold attachment factor B1 OS=Homo sapiens OX=9606 GN=SAFB PE=1 SV=4	1	1	2	1	915	102.6	5.47	4.95	1	SAFB	41.8	104.5	86.8	101.3	93.2	45	164	128.6	139.9	94.9
Q9Y3Z3	Deoxynucleoside triphosphate triphosphohydrolase SAMHD1 OS=Homo sapiens OX=9606 GN=SAMHD1 PE=1 SV=2	2	1	2	1	626	72.2	7.14	2.26	1	SAMHD1	0	0	0	0	603.2	0	396.8	0	0	0
P49591	Serine--tRNA ligase, cytoplasmic OS=Homo sapiens OX=9606 GN=SARS1 PE=1 SV=3	16	7	23	7	514	58.7	6.43	50.48	7	SARS1	81.8	90.1	98.6	79.6	105.6	95	140.3	130.3	120.1	58.6
Q9H4B6	Protein salvador homolog 1 OS=Homo sapiens OX=9606 GN=SAV1 PE=1 SV=2	2	1	1	1	383	44.6	9.09	2.04	1	SAV1	0	0	181.8	157	231.4	239.7	190.1	0	0	0
Q6UWP8	Suprabasin OS=Homo sapiens OX=9606 GN=SBSN PE=1 SV=2	15	2	5	2	590	60.5	7.01	4.83	2	SBSN	65.4	0	0	0	0	0	845.3	0	89.3	0
Q96I15	Selenocysteine lyase OS=Homo sapiens OX=9606 GN=SCLY PE=1 SV=4	4	1	1	1	445	48.1	7.12	3.09	1	SCLY	126.9	161.5	84.6	119.2	0	142.3	211.5	153.8	0	0
P31040	Succinate dehydrogenase [ubiquinone] flavoprotein subunit, mitochondrial OS=Homo sapiens OX=9606 GN=SDHA PE=1 SV=2	5	3	7	3	664	72.6	7.39	14.81	3	SDHA	91.7	97.1	35.1	75	125.7	103.6	106.6	162.6	116.7	85.8
P0C7V7	Putative signal peptidase complex catalytic subunit SEC11B OS=Homo sapiens OX=9606 GN=SEC11B PE=5 SV=1	5	1	2	1	166	19.1	9.66	1.78	1	SEC11B	0	0	0	0	0	0	1000	0	0	0
Q15436	Protein transport protein Sec23A OS=Homo sapiens OX=9606 GN=SEC23A PE=1 SV=2	11	7	19	5	765	86.1	7.08	36.7	7	SEC23A	70.1	76.4	116.6	108.5	97.2	96.3	119.3	114.4	118.4	82.7
Q15437	Protein transport protein Sec23B OS=Homo sapiens OX=9606 GN=SEC23B PE=1 SV=2	10	6	15	4	767	86.4	6.89	27.34	6	SEC23B	75.9	100.8	79.9	91.3	74.3	87	146.3	132.1	136.8	75.5
O75635	Serpin B7 OS=Homo sapiens OX=9606 GN=SERPINB7 PE=1 SV=1	3	1	3	1	380	42.9	6.8	1.63	1	SERPINB7	0	0	0	0	182.7	0	604.1	0	0	213.2
O75533	Splicing factor 3B subunit 1 OS=Homo sapiens OX=9606 GN=SF3B1 PE=1 SV=3	7	8	18	8	1304	145.7	7.09	39.94	8	SF3B1	39.6	54.9	86.4	103.5	100.8	72.9	141.3	147.6	189	63.9
Q13435	Splicing factor 3B subunit 2 OS=Homo sapiens OX=9606 GN=SF3B2 PE=1 SV=2	8	6	14	6	895	100.2	5.67	22.75	6	SF3B2	93.6	34.9	99.1	117.4	38.5	97.2	256.9	100.9	67.9	93.6
Q15393	Splicing factor 3B subunit 3 OS=Homo sapiens OX=9606 GN=SF3B3 PE=1 SV=4	3	3	3	3	1217	135.5	5.26	7.35	3	SF3B3	79.8	69.7	99.2	85.7	107.6	114.3	152.1	74.8	111.8	105
Q9Y3B4	Splicing factor 3B subunit 6 OS=Homo sapiens OX=9606 GN=SF3B6 PE=1 SV=1	27	3	10	3	125	14.6	9.38	17.35	3	SF3B6	60.9	68.6	98.7	65.6	106.4	104	101.7	166.1	140.7	87.5
P23246	Splicing factor, proline- and glutamine-rich OS=Homo sapiens OX=9606 GN=SFPQ PE=1 SV=2	25	17	61	16	707	76.1	9.44	115.62	17	SFPQ	113.8	72.8	41.8	35.9	38.9	121.6	160.3	118.1	179.6	117.3
P34897	Serine hydroxymethyltransferase, mitochondrial OS=Homo sapiens OX=9606 GN=SHMT2 PE=1 SV=3	10	6	17	6	504	56	8.53	17.09	6	SHMT2	68.4	67.2	63.4	78.3	101.1	66.5	130.3	195.3	139.1	90.4
P53007	Tricarboxylate transport protein, mitochondrial OS=Homo sapiens OX=9606 GN=SLC25A1 PE=1 SV=2	6	2	2	2	311	34	9.89	0	2	SLC25A1	0	0	500	500	0	0	0	0	0	0
Q9UJS0	Electrogenic aspartate/glutamate antiporter SLC25A13, mitochondrial OS=Homo sapiens OX=9606 GN=SLC25A13 PE=1 SV=2	3	1	3	1	675	74.1	8.62	2.01	1	SLC25A13	0	0	0	0	0	0	0	0	1000	0
Q9H1K4	Mitochondrial glutamate carrier 2 OS=Homo sapiens OX=9606 GN=SLC25A18 PE=1 SV=1	3	1	2	1	315	33.8	9.25	0	1	SLC25A18	0	0	178.1	0	287.7	356.2	0	0	0	178.1
Q00325	Phosphate carrier protein, mitochondrial OS=Homo sapiens OX=9606 GN=SLC25A3 PE=1 SV=2	9	3	12	3	362	40.1	9.38	10.95	3	SLC25A3	19.8	9.4	139.2	139.6	193.9	112.4	110.3	106.2	98.5	70.7
Q8TBP6	Probable mitochondrial glutathione transporter SLC25A40 OS=Homo sapiens OX=9606 GN=SLC25A40 PE=1 SV=1	2	1	4	1	338	38.1	9.35	7.6	1	SLC25A40	40.7	98.7	118.7	90.4	108.4	118	130.4	113.2	100.1	81.4
P05141	ADP/ATP translocase 2 OS=Homo sapiens OX=9606 GN=SLC25A5 PE=1 SV=7	29	9	28	9	298	32.8	9.69	38.67	9	SLC25A5	39.6	28.6	119.9	119	159.7	122.3	112.6	134	96.1	68.3
P51532	Transcription activator BRG1 OS=Homo sapiens OX=9606 GN=SMARCA4 PE=1 SV=2	3	5	9	5	1647	184.5	7.88	9.96	5	SMARCA4	0	0	167.9	85.7	107.1	0	325	0	210.7	103.6
Q12824	SWI/SNF-related matrix-associated actin-dependent regulator of chromatin subfamily B member 1 OS=Homo sapiens OX=9606 GN=SMARCB1 PE=1 SV=2	2	1	2	1	385	44.1	6.23	1.72	1	SMARCB1	397.3	0	246.6	356.2	0	0	0	0	0	0
Q92922	SWI/SNF complex subunit SMARCC1 OS=Homo sapiens OX=9606 GN=SMARCC1 PE=1 SV=3	3	3	12	3	1105	122.8	5.76	20.49	3	SMARCC1	229.4	0	90.9	0	86.6	77.9	99.6	99.6	86.6	229.4
Q92925	SWI/SNF-related matrix-associated actin-dependent regulator of chromatin subfamily D member 2 OS=Homo sapiens OX=9606 GN=SMARCD2 PE=1 SV=3	1	1	1	1	531	58.9	9.64	1.66	1	SMARCD2	0	0	0	0	1000	0	0	0	0	0
Q969G3	SWI/SNF-related matrix-associated actin-dependent regulator of chromatin subfamily E member 1 OS=Homo sapiens OX=9606 GN=SMARCE1 PE=1 SV=2	11	5	6	5	411	46.6	4.88	6.6	5	SMARCE1	330.9	0	0	0	0	0	132.4	235.3	0	301.5
A6NHR9	Structural maintenance of chromosomes flexible hinge domain-containing protein 1 OS=Homo sapiens OX=9606 GN=SMCHD1 PE=1 SV=2	1	1	2	1	2005	226.2	7.3	8.07	1	SMCHD1	60.9	49.8	125.5	105.2	86.7	114.4	171.6	127.3	73.8	84.9
Q7KZF4	Staphylococcal nuclease domain-containing protein 1 OS=Homo sapiens OX=9606 GN=SND1 PE=1 SV=1	2	1	1	1	910	101.9	7.17	2.32	1	SND1	113.3	93.3	113.3	106.7	106.7	230	0	146.7	0	90
O75643	U5 small nuclear ribonucleoprotein 200 kDa helicase OS=Homo sapiens OX=9606 GN=SNRNP200 PE=1 SV=2	2	4	11	4	2136	244.4	6.06	15.96	4	SNRNP200	73	33.9	105.2	100.9	100	84.3	102.6	154.8	147	98.3
Q96DI7	U5 small nuclear ribonucleoprotein 40 kDa protein OS=Homo sapiens OX=9606 GN=SNRNP40 PE=1 SV=1	10	3	7	3	357	39.3	8.1	11.42	3	SNRNP40	74.1	70.7	77.5	107.4	125.1	130.5	151.6	125.1	90.4	47.6
P08621	U1 small nuclear ribonucleoprotein 70 kDa OS=Homo sapiens OX=9606 GN=SNRNP70 PE=1 SV=2	10	3	6	3	437	51.5	9.94	5.92	3	SNRNP70	99.8	61.5	70.7	60.4	90.7	104	135	117.2	161	99.6
P09012	U1 small nuclear ribonucleoprotein A OS=Homo sapiens OX=9606 GN=SNRPA PE=1 SV=3	9	3	5	3	282	31.3	9.83	9.02	3	SNRPA	135.8	24.1	69.7	48.3	112.6	164.4	176.9	64.3	146.6	57.2
P14678	Small nuclear ribonucleoprotein-associated proteins B and B' OS=Homo sapiens OX=9606 GN=SNRPB PE=1 SV=2	6	2	11	2	240	24.6	11.19	22.17	2	SNRPB	96.1	80.4	80.6	73.7	93.2	86.4	152.2	128.5	130.5	78.4
P62314	Small nuclear ribonucleoprotein Sm D1 OS=Homo sapiens OX=9606 GN=SNRPD1 PE=1 SV=1	11	1	2	1	119	13.3	11.56	4.75	1	SNRPD1	238.4	99.6	0	85.4	163.7	85.4	167.3	89	71.2	0
P62316	Small nuclear ribonucleoprotein Sm D2 OS=Homo sapiens OX=9606 GN=SNRPD2 PE=1 SV=1	33	3	4	3	118	13.5	9.91	8.77	3	SNRPD2	77.3	52.2	66.4	87.1	94.7	119.7	146.9	125.1	146.9	83.8
P62318	Small nuclear ribonucleoprotein Sm D3 OS=Homo sapiens OX=9606 GN=SNRPD3 PE=1 SV=1	40	3	10	3	126	13.9	10.32	26.87	3	SNRPD3	103.6	75	87	66.5	71.8	104.7	138.3	117.8	158.4	77.1
P62304	Small nuclear ribonucleoprotein E OS=Homo sapiens OX=9606 GN=SNRPE PE=1 SV=1	25	2	8	2	92	10.8	9.44	19.2	2	SNRPE	91.9	81.1	70.5	72.3	101	87.8	149.8	116.6	145.5	83.6
P62306	Small nuclear ribonucleoprotein F OS=Homo sapiens OX=9606 GN=SNRPF PE=1 SV=1	14	1	4	1	86	9.7	4.67	11.57	1	SNRPF	90	71.2	67.5	81.6	85.7	98.8	155.9	123.3	151.2	74.9
P62308	Small nuclear ribonucleoprotein G OS=Homo sapiens OX=9606 GN=SNRPG PE=1 SV=1	16	1	4	1	76	8.5	8.88	9.46	1	SNRPG	134.3	71.3	111	42.1	94.6	107.5	123.8	112.1	143.7	59.6
P18583	Protein SON OS=Homo sapiens OX=9606 GN=SON PE=1 SV=4	1	1	2	1	2426	263.7	5.64	4.17	1	SON	0	0	320	0	360	0	320	0	0	0
Q13813	Spectrin alpha chain, non-erythrocytic 1 OS=Homo sapiens OX=9606 GN=SPTAN1 PE=1 SV=3	1	1	1	1	2472	284.4	5.35	4.13	1	SPTAN1	1000	0	0	0	0	0	0	0	0	0
P19623	Spermidine synthase OS=Homo sapiens OX=9606 GN=SRM PE=1 SV=1	14	3	9	3	302	33.8	5.49	13.38	3	SRM	80.9	94.3	92.7	84.5	105	106.7	120.7	139.4	100.8	75
Q9UQ35	Serine/arginine repetitive matrix protein 2 OS=Homo sapiens OX=9606 GN=SRRM2 PE=1 SV=2	1	3	9	3	2752	299.4	12.06	8.97	3	SRRM2	0	0	125.3	81.2	74.2	0	111.4	97.4	106.7	403.7
O75494	Serine/arginine-rich splicing factor 10 OS=Homo sapiens OX=9606 GN=SRSF10 PE=1 SV=1	13	3	6	3	262	31.3	11.27	7.38	3	SRSF10	0	106.1	0	191.8	167.3	0	187.8	151	195.9	0
P84103	Serine/arginine-rich splicing factor 3 OS=Homo sapiens OX=9606 GN=SRSF3 PE=1 SV=1	24	5	15	5	164	19.3	11.65	29.98	5	SRSF3	94.6	42.9	83.1	67.9	113.6	92.3	157	126.8	137.2	84.6
Q13243	Serine/arginine-rich splicing factor 5 OS=Homo sapiens OX=9606 GN=SRSF5 PE=1 SV=1	6	2	3	1	272	31.2	11.59	5.71	2	SRSF5	0	0	192.7	0	197.9	130.2	171.9	140.6	0	166.7
Q13247	Serine/arginine-rich splicing factor 6 OS=Homo sapiens OX=9606 GN=SRSF6 PE=1 SV=2	8	3	5	2	344	39.6	11.43	7.88	3	SRSF6	72.1	0	56.4	84.6	81.5	105	197.5	180.3	105	117.6
Q04837	Single-stranded DNA-binding protein, mitochondrial OS=Homo sapiens OX=9606 GN=SSBP1 PE=1 SV=1	16	2	4	2	148	17.2	9.6	4.75	2	SSBP1	94.1	65.5	88.8	83.8	123.2	91.5	107.1	147.5	121.8	76.6
Q9UJZ1	Stomatin-like protein 2, mitochondrial OS=Homo sapiens OX=9606 GN=STOML2 PE=1 SV=1	7	3	8	3	356	38.5	7.39	5.72	3	STOML2	82.5	0	0	50	122.5	77.5	185	170	177.5	135
O75683	Surfeit locus protein 6 OS=Homo sapiens OX=9606 GN=SURF6 PE=1 SV=3	3	1	1	1	361	41.4	10.64	2.12	1	SURF6	0	0	0	346.7	0	0	386.7	0	0	266.7
Q8NF91	Nesprin-1 OS=Homo sapiens OX=9606 GN=SYNE1 PE=1 SV=4	0	1	4	1	8797	1010.5	5.53	3.71	1	SYNE1	97	97	99.8	91.5	88	99.1	130.3	108.8	84.5	104
Q92804	TATA-binding protein-associated factor 2N OS=Homo sapiens OX=9606 GN=TAF15 PE=1 SV=1	30	11	37	7	592	61.8	8.02	75.58	11	TAF15	101.4	55.7	45.6	49.1	59.6	90.8	190.4	136.1	179.6	91.7
P26639	Threonine--tRNA ligase 1, cytoplasmic OS=Homo sapiens OX=9606 GN=TARS1 PE=1 SV=3	8	6	18	6	723	83.4	6.67	21.38	6	TARS1	80.4	82.7	97.6	80.4	106.6	80.6	131.3	113.5	112.7	114.1
P17987	T-complex protein 1 subunit alpha OS=Homo sapiens OX=9606 GN=TCP1 PE=1 SV=1	58	29	153	29	556	60.3	6.11	380.94	29	TCP1	8.7	7.6	138.2	141.1	169.8	130.7	107.1	115.9	116.6	64.2
P02787	Serotransferrin OS=Homo sapiens OX=9606 GN=TF PE=1 SV=3	3	2	3	2	698	77	7.12	3.44	2	TF	0	0	0	216.9	0	0	542.2	241	0	0
Q92734	Protein TFG OS=Homo sapiens OX=9606 GN=TFG PE=1 SV=2	13	4	8	4	400	43.4	5.1	12.92	4	TFG	82.6	76.6	63.9	75.8	71	109.5	153	109.5	179.6	78.4
P02786	Transferrin receptor protein 1 OS=Homo sapiens OX=9606 GN=TFRC PE=1 SV=2	28	18	50	18	760	84.8	6.61	126.29	18	TFRC	83.9	74	85.8	90.4	109.2	92.3	130	132.8	114.8	86.8
Q08188	Protein-glutamine gamma-glutamyltransferase E OS=Homo sapiens OX=9606 GN=TGM3 PE=1 SV=4	6	4	8	4	693	76.6	5.86	15.29	4	TGM3	0	32	26.4	93.2	43.1	41.7	616.1	102.9	44.5	0
P52888	Thimet oligopeptidase OS=Homo sapiens OX=9606 GN=THOP1 PE=1 SV=2	3	1	1	1	689	78.8	6.05	2.95	1	THOP1	0	1000	0	0	0	0	0	0	0	0
Q9Y2W1	Thyroid hormone receptor-associated protein 3 OS=Homo sapiens OX=9606 GN=THRAP3 PE=1 SV=2	9	7	13	7	955	108.6	10.15	26.97	7	THRAP3	66.3	68.5	83	78.2	112.4	123	110.2	159.9	97.1	101.4
Q01085	Nucleolysin TIAR OS=Homo sapiens OX=9606 GN=TIAL1 PE=1 SV=1	2	1	1	1	375	41.6	7.74	1.93	1	TIAL1	0	0	114.5	0	162.7	144.6	216.9	0	204.8	156.6
O14925	Mitochondrial import inner membrane translocase subunit Tim23 OS=Homo sapiens OX=9606 GN=TIMM23 PE=1 SV=1	4	1	3	1	209	21.9	8.6	0	1	TIMM23	0	0	0	0	0	463.4	536.6	0	0	0
Q9Y490	Talin-1 OS=Homo sapiens OX=9606 GN=TLN1 PE=1 SV=3	2	4	11	4	2541	269.6	6.07	15.83	4	TLN1	6.6	5.8	154.7	133.3	176.9	124	101.8	83.6	151.3	62.1
P60174	Triosephosphate isomerase OS=Homo sapiens OX=9606 GN=TPI1 PE=1 SV=4	5	1	2	1	249	26.7	6.9	3.1	1	TPI1	128.3	76	66.5	78.4	87.9	99.8	135.4	123.5	125.9	78.4
O14773	Tripeptidyl-peptidase 1 OS=Homo sapiens OX=9606 GN=TPP1 PE=1 SV=2	8	3	5	3	563	61.2	6.48	12.79	3	TPP1	63.7	76.2	62.4	82.4	129.8	119.9	122.3	142.3	89.9	111.1
P29144	Tripeptidyl-peptidase 2 OS=Homo sapiens OX=9606 GN=TPP2 PE=1 SV=4	2	2	4	2	1249	138.3	6.32	7.79	2	TPP2	0	0	0	0	477.3	0	0	522.7	0	0
Q13595	Transformer-2 protein homolog alpha OS=Homo sapiens OX=9606 GN=TRA2A PE=1 SV=1	14	3	6	2	282	32.7	11.27	9.02	3	TRA2A	34.1	96.8	99	122.1	115.5	78.1	85.8	129.8	119.9	118.8
P62995	Transformer-2 protein homolog beta OS=Homo sapiens OX=9606 GN=TRA2B PE=1 SV=1	7	2	5	1	288	33.6	11.25	4.17	2	TRA2B	93.5	28.4	114.4	61.8	134.4	125.2	147.7	119.4	107.7	67.6
O43617	Trafficking protein particle complex subunit 3 OS=Homo sapiens OX=9606 GN=TRAPPC3 PE=1 SV=1	4	1	1	1	180	20.3	4.96	0	1	TRAPPC3	0	0	284.1	0	0	272.7	0	0	0	443.2
P19474	E3 ubiquitin-protein ligase TRIM21 OS=Homo sapiens OX=9606 GN=TRIM21 PE=1 SV=1	15	7	23	7	475	54.1	6.38	44.09	7	TRIM21	61.9	58.4	108.5	96.8	103.5	80.7	158.1	108.6	165.2	58.4
Q13263	Transcription intermediary factor 1-beta OS=Homo sapiens OX=9606 GN=TRIM28 PE=1 SV=5	6	5	13	5	835	88.5	5.77	13.53	5	TRIM28	76.9	77.4	87.1	116.3	104.4	84.6	133.3	131.3	106.6	82
Q9HCF6	Transient receptor potential cation channel subfamily M member 3 OS=Homo sapiens OX=9606 GN=TRPM3 PE=2 SV=4	1	1	5	1	1732	197.4	7.15	0	1	TRPM3	75.2	68.4	94.5	67.3	118.7	107.7	123	128	108.5	108.7
Q8WZ42	Titin OS=Homo sapiens OX=9606 GN=TTN PE=1 SV=4	0	3	5	3	34350	3813.7	6.35	2.65	3	TTN	152.2	108.7	134.8	0	126.1	100	256.5	0	121.7	0
Q71U36	Tubulin alpha-1A chain OS=Homo sapiens OX=9606 GN=TUBA1A PE=1 SV=1	34	13	50	1	451	50.1	5.06	123.33	13	TUBA1A	0	64.9	189.9	168.3	103.4	64.9	146.6	96.2	165.9	0
P68363	Tubulin alpha-1B chain OS=Homo sapiens OX=9606 GN=TUBA1B PE=1 SV=1	37	14	52	2	451	50.1	5.06	132.9	14	TUBA1B	54.9	51	98.4	94.1	117.2	90.9	135.3	130.2	143.4	84.6
P07437	Tubulin beta chain OS=Homo sapiens OX=9606 GN=TUBB PE=1 SV=2	57	19	97	3	444	49.6	4.89	194.48	19	TUBB	65.6	61.9	101.7	98.9	114.8	101.1	139.3	120.4	114.9	81.5
P68371	Tubulin beta-4B chain OS=Homo sapiens OX=9606 GN=TUBB4B PE=1 SV=1	51	18	94	2	445	49.8	4.89	191.72	18	TUBB4B	53	59.2	102.6	97.6	128.1	102.4	128.8	128.2	126.7	73.3
P10599	Thioredoxin OS=Homo sapiens OX=9606 GN=TXN PE=1 SV=3	9	1	6	1	105	11.7	4.92	9.2	1	TXN	43.9	62.9	29.6	53.4	87.7	44.3	378.9	75.3	83.4	140.6
Q9BRA2	Thioredoxin domain-containing protein 17 OS=Homo sapiens OX=9606 GN=TXNDC17 PE=1 SV=1	11	1	1	1	123	13.9	5.52	4.01	1	TXNDC17	120.7	53.3	108	134	82	135.3	59.3	107.3	114	86
Q8NBS9	Thioredoxin domain-containing protein 5 OS=Homo sapiens OX=9606 GN=TXNDC5 PE=1 SV=2	12	4	7	4	432	47.6	5.97	14.85	4	TXNDC5	175	106.8	18.9	81.3	74	205.4	106	115	52.6	64.9
Q01081	Splicing factor U2AF 35 kDa subunit OS=Homo sapiens OX=9606 GN=U2AF1 PE=1 SV=3	28	6	36	6	240	27.9	8.81	94.64	6	U2AF1	87.9	79.5	89	78.7	96.8	100.1	133.3	137.7	116.4	80.6
P26368	Splicing factor U2AF 65 kDa subunit OS=Homo sapiens OX=9606 GN=U2AF2 PE=1 SV=4	20	8	26	8	475	53.5	9.09	50.32	8	U2AF2	72.8	71.3	86.2	102	101.3	105.3	122.1	139.4	117.3	82.4
P22314	Ubiquitin-like modifier-activating enzyme 1 OS=Homo sapiens OX=9606 GN=UBA1 PE=1 SV=3	5	4	4	4	1058	117.8	5.76	11.63	4	UBA1	121.6	126.1	64.2	67.6	47.3	114.9	172.3	76.6	117.1	92.3
P61086	Ubiquitin-conjugating enzyme E2 K OS=Homo sapiens OX=9606 GN=UBE2K PE=1 SV=3	14	1	1	1	200	22.4	5.44	3.05	1	UBE2K	0	0	0	0	0	1000	0	0	0	0
O95071	E3 ubiquitin-protein ligase UBR5 OS=Homo sapiens OX=9606 GN=UBR5 PE=1 SV=2	2	4	5	4	2799	309.2	5.85	2.15	4	UBR5	0	0	0	0	1000	0	0	0	0	0
P11172	Uridine 5'-monophosphate synthase OS=Homo sapiens OX=9606 GN=UMPS PE=1 SV=1	2	1	4	1	480	52.2	7.24	4.3	1	UMPS	0	150.4	0	165.4	150.4	172.9	360.9	0	0	0
O14795	Protein unc-13 homolog B OS=Homo sapiens OX=9606 GN=UNC13B PE=1 SV=2	2	3	8	3	1591	180.6	5.99	10.53	3	UNC13B	48.4	53.9	65	97.3	88.5	55.8	215.3	148.5	95.9	131.4
Q9HAU5	Regulator of nonsense transcripts 2 OS=Homo sapiens OX=9606 GN=UPF2 PE=1 SV=1	2	2	2	2	1272	147.7	5.69	2.35	2	UPF2	90.9	186	128.1	0	194.2	0	124	0	124	152.9
P61758	Prefoldin subunit 3 OS=Homo sapiens OX=9606 GN=VBP1 PE=1 SV=4	22	6	15	6	197	22.6	7.11	18.94	6	VBP1	13.9	0	142.5	121.6	188.1	109.5	108.3	134.3	132.8	49
P55072	Transitional endoplasmic reticulum ATPase OS=Homo sapiens OX=9606 GN=VCP PE=1 SV=4	33	21	66	21	806	89.3	5.26	157.37	21	VCP	82.3	77.7	90.1	100.7	102.9	94	127.7	126.4	114.5	83.6
P21796	Voltage-dependent anion-selective channel protein 1 OS=Homo sapiens OX=9606 GN=VDAC1 PE=1 SV=2	7	1	1	1	283	30.8	8.54	3.4	1	VDAC1	89.4	141.1	91.8	105.3	53.1	83.8	162.6	104.3	134.1	34.5
P45880	Voltage-dependent anion-selective channel protein 2 OS=Homo sapiens OX=9606 GN=VDAC2 PE=1 SV=2	6	1	2	1	294	31.5	7.56	4.59	1	VDAC2	84.9	136.9	119.3	99.3	71.3	53.6	149.7	124.9	99.3	60.8
O15240	Neurosecretory protein VGF OS=Homo sapiens OX=9606 GN=VGF PE=1 SV=2	19	14	37	14	615	67.2	4.78	77.53	14	VGF	53.2	53.4	157	77.3	135.5	116.4	122.5	123.5	85.3	76
P08670	Vimentin OS=Homo sapiens OX=9606 GN=VIM PE=1 SV=4	7	3	9	1	466	53.6	5.12	20.68	3	VIM	124.6	65	74.5	149.7	73.2	86	110.2	74.9	171.5	70.3
Q86VR7	V-set and immunoglobulin domain-containing protein 10-like OS=Homo sapiens OX=9606 GN=VSIG10L PE=2 SV=2	2	1	2	1	867	91.6	7.78	5.22	1	VSIG10L	0	0	0	0	603.8	0	0	0	396.2	0
O95785	Protein Wiz OS=Homo sapiens OX=9606 GN=WIZ PE=1 SV=2	1	1	3	1	1651	178.6	6.86	0	1	WIZ	0	0	305.3	0	0	0	189.5	242.1	263.2	0
O14980	Exportin-1 OS=Homo sapiens OX=9606 GN=XPO1 PE=1 SV=1	2	2	6	2	1071	123.3	6.06	9.68	2	XPO1	0	63.2	94.8	142.2	83.5	108.4	137.7	144.5	88	137.7
P67809	Y-box-binding protein 1 OS=Homo sapiens OX=9606 GN=YBX1 PE=1 SV=3	17	4	10	2	324	35.9	9.88	20.43	4	YBX1	60.4	39.4	109.3	101.7	56.6	138	122.1	125.9	164	82.6
P16989	Y-box-binding protein 3 OS=Homo sapiens OX=9606 GN=YBX3 PE=1 SV=4	15	4	7	2	372	40.1	9.77	15.87	4	YBX3	80.1	23.6	71.6	126.3	132	128.2	136.7	100.8	175.3	25.4
Q5VVQ6	Ubiquitin thioesterase OTU1 OS=Homo sapiens OX=9606 GN=YOD1 PE=1 SV=1	3	1	2	1	348	38.3	6.11	0	1	YOD1	0	0	0	0	0	0	1000	0	0	0
P27348	14-3-3 protein theta OS=Homo sapiens OX=9606 GN=YWHAQ PE=1 SV=1	16	4	10	1	245	27.7	4.78	20.44	4	YWHAQ	0	0	0	0	0	0	0	1000	0	0
P63104	14-3-3 protein zeta/delta OS=Homo sapiens OX=9606 GN=YWHAZ PE=1 SV=1	29	6	13	3	245	27.7	4.79	25.32	6	YWHAZ	69.1	53	83.8	77.4	111.6	102.1	138.1	158.1	100.3	106.5
