# Supplementary material for: Dissecting the functional divergence of DCAF11 isoforms in protein degradation
Source: RSC Chem Biol. 2026 Jul 10. Online ahead of print. doi: 10.1039/d6cb00119j (PMC13373504; doi:10.1039/d6cb00119j)
Supplement: CB-OLF-D6CB00119J-s003 [file CB-OLF-D6CB00119J-s003.xlsx]

## Sheet: Summary
	Global proteomics_run_1
	TMT tag	Sample description
	Abundances (Grouped): F1, 126	22Rv1 DCAF11 KO cells
	Abundances (Grouped): F1, 127N	22Rv1 DCAF11 KO cells
	Abundances (Grouped): F1, 127C	22Rv1 DCAF11 KO cells
	Abundances (Grouped): F1, 128N	22Rv1 DCAF11 KO cells
	Abundances (Grouped): F1, 128C	22Rv1 DCAF11 KO cells expressing HA-DCAF11 isoform 1
	Abundances (Grouped): F1, 129N	22Rv1 DCAF11 KO cells expressing HA-DCAF11 isoform 1
	Abundances (Grouped): F1, 129C	22Rv1 DCAF11 KO cells expressing HA-DCAF11 isoform 1
	Abundances (Grouped): F1, 130N	22Rv1 DCAF11 KO cells expressing HA-DCAF11 isoform 2
	Abundances (Grouped): F1, 130C	22Rv1 DCAF11 KO cells expressing HA-DCAF11 isoform 2
	Abundances (Grouped): F1, 131	22Rv1 DCAF11 KO cells expressing HA-DCAF11 isoform 2
	Global proteomics_run_2
	TMT tag	Sample description
	Abundances (Grouped): F1, 126	Not used in this study
	Abundances (Grouped): F1, 127N
	Abundances (Grouped): F1, 127C
	Abundances (Grouped): F1, 128N
	Abundances (Grouped): F1, 128C	22Rv1 DCAF11 KO cells
	Abundances (Grouped): F1, 129N	22Rv1 DCAF11 KO cells
	Abundances (Grouped): F1, 129C	22Rv1 DCAF11 KO cells expressing HA-DCAF11 isoform 1
	Abundances (Grouped): F1, 130N	22Rv1 DCAF11 KO cells expressing HA-DCAF11 isoform 1
	Abundances (Grouped): F1, 130C	22Rv1 DCAF11 KO cells expressing HA-DCAF11 isoform 2
	Abundances (Grouped): F1, 131	22Rv1 DCAF11 KO cells expressing HA-DCAF11 isoform 2

## Sheet: Global proteomics_run_1
Accession	Description	Coverage [%]	# Peptides	# PSMs	# Unique Peptides	# AAs	MW [kDa]	calc. pI	Score Sequest HT: Sequest HT	# Peptides (by Search Engine): Sequest HT	Gene Symbol	Abundances (Grouped): F1, 126	Abundances (Grouped): F1, 127N	Abundances (Grouped): F1, 127C	Abundances (Grouped): F1, 128N	Abundances (Grouped): F1, 128C	Abundances (Grouped): F1, 129N	Abundances (Grouped): F1, 129C	Abundances (Grouped): F1, 130N	Abundances (Grouped): F1, 130C	Abundances (Grouped): F1, 131
Q9NQ94	APOBEC1 complementation factor OS=Homo sapiens OX=9606 GN=A1CF PE=1 SV=1	11	5	6	4	594	65.2	8.47	8.75	5	A1CF	84.6	92	100.5	101	104	113.1	94.1	109.3	92.7	108.6
Q9NRG9	Aladin OS=Homo sapiens OX=9606 GN=AAAS PE=1 SV=1	34	14	23	14	546	59.5	7.5	51.75	14	AAAS	106	100	103.5	94.1	102.1	100.6	99	96.9	98.8	99
Q86V21	Acetoacetyl-CoA synthetase OS=Homo sapiens OX=9606 GN=AACS PE=1 SV=1	27	19	42	17	672	75.1	6.24	64.16	19	AACS	111.3	103.1	103.4	108.5	95.5	94.8	98.1	95.8	93.1	96.3
Q5VUY2	Arylacetamide deacetylase-like 4 OS=Homo sapiens OX=9606 GN=AADACL4 PE=3 SV=1	4	2	2	2	407	46.1	8.25	2.09	2	AADACL4	141.1	106	111.4	103.9	90.7	92.7	79.2	76.4	104.5	94.3
Q8N5Z0	Kynurenine/alpha-aminoadipate aminotransferase, mitochondrial OS=Homo sapiens OX=9606 GN=AADAT PE=1 SV=2	11	3	4	2	425	47.3	6.96	3.34	3	AADAT	0	0	0	0	261.3	259.4	0	230.3	248.9	0
Q6PD74	Alpha- and gamma-adaptin-binding protein p34 OS=Homo sapiens OX=9606 GN=AAGAB PE=1 SV=1	27	7	11	7	315	34.6	4.64	24.14	7	AAGAB	114.5	106.7	98.6	105.3	94.5	98.8	96.2	94.1	98.2	92.9
Q2M2I8	AP2-associated protein kinase 1 OS=Homo sapiens OX=9606 GN=AAK1 PE=1 SV=3	16	10	12	8	961	103.8	6.6	34.22	10	AAK1	100	95.6	97.1	99.9	100.1	99.7	103	101.5	98.8	104.2
Q13685	Angio-associated migratory cell protein OS=Homo sapiens OX=9606 GN=AAMP PE=1 SV=2	15	7	11	7	434	46.7	4.42	23.08	7	AAMP	95.7	106.8	99.4	88.6	101.6	105.3	115.5	94.2	95.5	97.6
Q9Y312	Protein AAR2 homolog OS=Homo sapiens OX=9606 GN=AAR2 PE=1 SV=2	24	6	10	6	384	43.4	5.96	23.61	6	AAR2	103.6	97.3	96.9	108.3	91.8	100.7	103.2	96.9	99.1	102.2
P49588	Alanine--tRNA ligase, cytoplasmic OS=Homo sapiens OX=9606 GN=AARS1 PE=1 SV=2	55	52	144	51	968	106.7	5.53	325.74	52	AARS1	106.6	108.1	105.7	105.3	97.3	94.9	94.8	93.6	97.4	96.3
Q5JTZ9	Alanine--tRNA ligase, mitochondrial OS=Homo sapiens OX=9606 GN=AARS2 PE=1 SV=1	10	9	16	9	985	107.3	6.27	29.93	9	AARS2	104	95	101.4	104.9	100.4	101.4	100.9	92.4	99.2	100.3
Q9BTE6	Alanyl-tRNA editing protein Aarsd1 OS=Homo sapiens OX=9606 GN=AARSD1 PE=1 SV=2	17	6	9	5	412	45.5	6.42	19.35	6	AARSD1	90.6	99.5	104.9	105.5	99.4	95.9	102.1	106	97.3	98.6
Q9NRN7	L-aminoadipate-semialdehyde dehydrogenase-phosphopantetheinyl transferase OS=Homo sapiens OX=9606 GN=AASDHPPT PE=1 SV=2	23	7	12	7	309	35.8	6.8	19.65	7	AASDHPPT	98.5	104	100.8	110.4	98.7	92.7	96.2	100.8	99.2	98.6
Q9UDR5	Alpha-aminoadipic semialdehyde synthase, mitochondrial OS=Homo sapiens OX=9606 GN=AASS PE=1 SV=1	6	4	5	4	926	102.1	6.64	15.61	4	AASS	89.1	94.5	98.2	107.5	95.3	103	102.1	106.8	104.6	98.9
Q9NY61	Protein AATF OS=Homo sapiens OX=9606 GN=AATF PE=1 SV=1	18	8	17	8	560	63.1	4.94	31.28	8	AATF	93.2	94.6	98.9	98	101.7	105	106.1	101.2	101.3	100
O95477	Phospholipid-transporting ATPase ABCA1 OS=Homo sapiens OX=9606 GN=ABCA1 PE=1 SV=3	1	2	10	1	2261	254.1	6.86	17.46	2	ABCA1	94.5	99.1	89.3	114.8	104.1	102.1	95.5	93.5	100.2	106.8
Q9NRK6	ATP-binding cassette sub-family B member 10, mitochondrial OS=Homo sapiens OX=9606 GN=ABCB10 PE=1 SV=2	9	7	12	7	738	79.1	9.85	25.67	7	ABCB10	94.2	91.5	95.7	94.1	116.7	99.2	114.4	100.6	102.8	90.8
Q9NP58	ATP-binding cassette sub-family B member 6 OS=Homo sapiens OX=9606 GN=ABCB6 PE=1 SV=1	10	5	9	5	842	93.8	8.48	16.25	5	ABCB6	112.1	104.8	105.1	107.6	96.8	99.8	95.2	88.2	95.9	94.6
O75027	Iron-sulfur clusters transporter ABCB7, mitochondrial OS=Homo sapiens OX=9606 GN=ABCB7 PE=1 SV=2	10	9	15	9	752	82.6	9.33	14.93	9	ABCB7	104.8	102.6	97.7	99.5	99.9	98.4	99.7	97.3	99.4	100.6
Q9NUT2	Mitochondrial potassium channel ATP-binding subunit OS=Homo sapiens OX=9606 GN=ABCB8 PE=1 SV=3	6	4	6	4	735	79.9	8.98	14.22	4	ABCB8	108.7	108.9	98.9	115	94	91.5	96.7	90.7	95.7	99.9
Q5T3U5	ATP-binding cassette sub-family C member 10 OS=Homo sapiens OX=9606 GN=ABCC10 PE=1 SV=1	1	1	1	1	1492	161.5	7.08	2.1	1	ABCC10	119.3	100.7	106.2	113.6	90.7	79.6	95.1	87	86.8	120.9
O15439	ATP-binding cassette sub-family C member 4 OS=Homo sapiens OX=9606 GN=ABCC4 PE=1 SV=3	1	2	2	2	1325	149.4	8.19	2.05	2	ABCC4	0	441.1	0	265.4	0	293.5	0	0	0	0
P28288	ATP-binding cassette sub-family D member 3 OS=Homo sapiens OX=9606 GN=ABCD3 PE=1 SV=1	31	20	59	19	659	75.4	9.36	107	20	ABCD3	113.2	104.3	103.7	109.1	99.2	97	95.7	88.2	96.6	92.8
P61221	ATP-binding cassette sub-family E member 1 OS=Homo sapiens OX=9606 GN=ABCE1 PE=1 SV=1	35	22	52	22	599	67.3	8.34	99.47	22	ABCE1	103	102	103.8	103.5	100.8	99.8	100.9	95	95.9	95.2
Q8NE71	ATP-binding cassette sub-family F member 1 OS=Homo sapiens OX=9606 GN=ABCF1 PE=1 SV=2	30	24	33	23	845	95.9	6.8	62.77	24	ABCF1	109.2	101.4	103.6	104.4	100.1	97.1	91.7	91.9	101.4	99.2
Q9UG63	ATP-binding cassette sub-family F member 2 OS=Homo sapiens OX=9606 GN=ABCF2 PE=1 SV=2	39	24	58	24	623	71.2	7.37	126.64	24	ABCF2	110.7	105.8	107.5	105.5	99.3	97.6	96.4	90.5	93.7	92.9
Q9NUQ8	ATP-binding cassette sub-family F member 3 OS=Homo sapiens OX=9606 GN=ABCF3 PE=1 SV=2	16	11	20	11	709	79.7	6.34	29.27	11	ABCF3	97	116	102.6	99.2	102.1	100.5	99.2	97.3	93.2	93
Q9NUJ1	Palmitoyl-protein thioesterase ABHD10, mitochondrial OS=Homo sapiens OX=9606 GN=ABHD10 PE=1 SV=1	38	10	27	10	306	33.9	8.57	28.63	10	ABHD10	104.7	102.5	101	101.2	101	103.2	96	90.1	102	98.4
Q8NFV4	Protein ABHD11 OS=Homo sapiens OX=9606 GN=ABHD11 PE=1 SV=1	35	10	15	10	315	34.7	9.48	26.68	10	ABHD11	115.4	109.7	107.3	117	88.2	90.6	96.8	86.7	99.2	89
Q8N2K0	Lysophosphatidylserine lipase ABHD12 OS=Homo sapiens OX=9606 GN=ABHD12 PE=1 SV=2	12	4	5	4	398	45.1	8.65	11.28	4	ABHD12	104	110.2	111	116.2	102.3	95.6	95.7	90.4	83.9	90.7
Q96IU4	Putative protein-lysine deacylase ABHD14B OS=Homo sapiens OX=9606 GN=ABHD14B PE=1 SV=1	41	7	14	7	210	22.3	6.4	35.23	7	ABHD14B	107.7	113.5	106.4	104.6	98.7	98.2	97.6	93.8	89.5	90
O95870	Phosphatidylserine lipase ABHD16A OS=Homo sapiens OX=9606 GN=ABHD16A PE=1 SV=3	14	7	9	7	558	63.2	8.13	17.89	7	ABHD16A	101.8	96	96.5	101.3	96.2	99.7	105.2	104	99.1	100.3
Q8IZP0	Abl interactor 1 OS=Homo sapiens OX=9606 GN=ABI1 PE=1 SV=4	18	7	10	5	508	55	7.06	12.85	7	ABI1	96.7	94.8	101.1	97	104.8	101.6	103.5	99.9	98.9	101.8
Q9NYB9	Abl interactor 2 OS=Homo sapiens OX=9606 GN=ABI2 PE=1 SV=1	9	4	6	2	513	55.6	6.16	7.33	4	ABI2	96.7	99.6	95.3	91.1	104.6	102	106.3	101.9	95.6	106.8
O14639	Actin-binding LIM protein 1 OS=Homo sapiens OX=9606 GN=ABLIM1 PE=1 SV=3	7	5	8	5	778	87.6	8.59	8.15	5	ABLIM1	102.7	94.4	111.3	117.2	92.5	99.5	102.8	87.6	99.5	92.4
Q9P1F3	Costars family protein ABRACL OS=Homo sapiens OX=9606 GN=ABRACL PE=1 SV=1	58	5	26	5	81	9.1	6.29	56.21	5	ABRACL	105.4	102.9	100.5	99	104.8	105.1	93.3	84.1	107.4	97.5
Q15018	BRISC complex subunit Abraxas 2 OS=Homo sapiens OX=9606 GN=ABRAXAS2 PE=1 SV=2	14	5	6	5	415	46.9	6.21	14.09	5	ABRAXAS2	99.8	96.2	94.6	98.2	107.8	101.1	100.2	97.3	102.8	102.1
Q9ULW3	Activator of basal transcription 1 OS=Homo sapiens OX=9606 GN=ABT1 PE=1 SV=1	28	6	8	6	272	31.1	9.88	6.27	6	ABT1	92.9	95.2	93.6	97.7	98.8	100	107.4	101.1	106.8	106.6
Q8N961	Ankyrin repeat and BTB/POZ domain-containing protein 2 OS=Homo sapiens OX=9606 GN=ABTB2 PE=2 SV=2	3	3	3	3	1025	113.6	6.29	4.24	3	ABTB2	52.4	59.7	88.8	73.2	123.4	151.8	116.6	113.8	98.4	122
A6QL63	Ankyrin repeat and BTB/POZ domain-containing protein BTBD11 OS=Homo sapiens OX=9606 GN=BTBD11 PE=2 SV=3	2	2	2	2	1104	120.8	6.83	0	2	ABTB3	91.1	97.8	107	101.5	73.1	109.2	111	95.3	109.2	104.8
P09110	3-ketoacyl-CoA thiolase, peroxisomal OS=Homo sapiens OX=9606 GN=ACAA1 PE=1 SV=2	22	7	13	7	424	44.3	8.44	37.76	7	ACAA1	102.8	101.9	96.7	101.3	98.9	101	96.7	100.7	98.3	101.6
P42765	3-ketoacyl-CoA thiolase, mitochondrial OS=Homo sapiens OX=9606 GN=ACAA2 PE=1 SV=2	19	6	10	6	397	41.9	8.09	12.56	6	ACAA2	100.2	88.4	77	90	100.3	93.1	105.5	131.2	99.9	114.4
Q13085	Acetyl-CoA carboxylase 1 OS=Homo sapiens OX=9606 GN=ACACA PE=1 SV=2	27	54	79	49	2346	265.4	6.37	165.77	54	ACACA	110.1	102.1	103.6	100.9	95.4	96.3	93.7	98.4	99.4	100.2
Q6JQN1	Acyl-CoA dehydrogenase family member 10 OS=Homo sapiens OX=9606 GN=ACAD10 PE=1 SV=1	6	5	5	5	1059	118.8	8.06	6.89	5	ACAD10	97.6	109.8	108.5	84.2	101.5	102.6	95.7	90.2	104.1	105.9
Q9UKU7	Isobutyryl-CoA dehydrogenase, mitochondrial OS=Homo sapiens OX=9606 GN=ACAD8 PE=1 SV=1	17	5	6	5	415	45	7.85	10.85	5	ACAD8	106.5	98.3	105.6	103.2	95.9	102.3	97.7	95.2	102	93.4
Q9H845	Complex I assembly factor ACAD9, mitochondrial OS=Homo sapiens OX=9606 GN=ACAD9 PE=1 SV=1	26	15	22	15	621	68.7	7.96	30.63	15	ACAD9	91.8	100.7	96.9	92.9	103.3	108.8	102	97.3	100.4	105.9
P28330	Long-chain specific acyl-CoA dehydrogenase, mitochondrial OS=Homo sapiens OX=9606 GN=ACADL PE=1 SV=2	12	4	5	4	430	47.6	7.8	9.56	4	ACADL	85.4	103.1	103.4	106	94.7	95.5	92.1	98.3	118.2	103.2
P11310	Medium-chain specific acyl-CoA dehydrogenase, mitochondrial OS=Homo sapiens OX=9606 GN=ACADM PE=1 SV=1	52	21	78	21	421	46.6	8.37	160.13	21	ACADM	97.1	101.3	98.4	99.3	99.4	99	99.3	100.5	101.4	104.3
P16219	Short-chain specific acyl-CoA dehydrogenase, mitochondrial OS=Homo sapiens OX=9606 GN=ACADS PE=1 SV=1	45	14	38	14	412	44.3	7.99	104.38	14	ACADS	109.3	107	105.7	98.2	100.9	101.4	93.2	91.9	96	96.3
P45954	Short/branched chain specific acyl-CoA dehydrogenase, mitochondrial OS=Homo sapiens OX=9606 GN=ACADSB PE=1 SV=1	31	11	15	11	432	47.5	6.99	27.19	11	ACADSB	112.5	97.4	102.3	100.6	102.5	103.2	99.1	97.9	88.1	96.3
P49748	Very long-chain specific acyl-CoA dehydrogenase, mitochondrial OS=Homo sapiens OX=9606 GN=ACADVL PE=1 SV=1	53	33	78	33	655	70.3	8.75	149.63	33	ACADVL	109.1	102.3	105.3	102.5	98.4	98.1	98.8	94.1	95.7	95.7
Q15057	Arf-GAP with coiled-coil, ANK repeat and PH domain-containing protein 2 OS=Homo sapiens OX=9606 GN=ACAP2 PE=1 SV=3	17	12	16	12	778	88	6.8	29.76	12	ACAP2	110.3	102.5	93.7	95.6	97.3	101.6	101.5	90.2	107.8	99.5
P24752	Acetyl-CoA acetyltransferase, mitochondrial OS=Homo sapiens OX=9606 GN=ACAT1 PE=1 SV=1	58	24	83	24	427	45.2	8.85	155.04	24	ACAT1	91.2	94.1	95.8	96.1	105	105.3	107	107.1	98.9	99.5
Q9BWD1	Acetyl-CoA acetyltransferase, cytosolic OS=Homo sapiens OX=9606 GN=ACAT2 PE=1 SV=2	60	17	50	16	397	41.3	6.92	108.51	17	ACAT2	94.4	95	93.5	95.2	101.7	102	105.1	103.3	106.5	103.2
Q9H3P7	Golgi resident protein GCP60 OS=Homo sapiens OX=9606 GN=ACBD3 PE=1 SV=4	36	15	26	15	528	60.6	5.06	61.63	15	ACBD3	113.6	105.2	106.5	100.1	100.4	97.5	93.6	88.5	98.1	96.4
Q5T8D3	Acyl-CoA-binding domain-containing protein 5 OS=Homo sapiens OX=9606 GN=ACBD5 PE=1 SV=1	22	11	19	11	534	60.1	5.33	32.39	11	ACBD5	102.3	112.5	103.5	109.1	99.7	97.2	95.9	93.3	91.1	95.5
Q9BR61	Acyl-CoA-binding domain-containing protein 6 OS=Homo sapiens OX=9606 GN=ACBD6 PE=1 SV=1	10	3	3	3	282	31.1	5.11	6.38	3	ACBD6	104.7	110.7	96.9	111.9	94	103.3	102.5	91.6	93	91.4
Q8N6N7	Acyl-CoA-binding domain-containing protein 7 OS=Homo sapiens OX=9606 GN=ACBD7 PE=1 SV=1	64	6	7	6	88	9.8	6.71	14.7	6	ACBD7	83.8	89	88.6	91.2	100.8	102	110.1	123	103.9	107.5
P12821	Angiotensin-converting enzyme OS=Homo sapiens OX=9606 GN=ACE PE=1 SV=1	4	6	7	4	1306	149.6	6.39	4.58	6	ACE	104.3	95.6	89.9	95.1	99.6	96.3	100.8	111.7	97.9	108.9
Q9BYF1	Angiotensin-converting enzyme 2 OS=Homo sapiens OX=9606 GN=ACE2 PE=1 SV=2	3	1	1	1	805	92.4	5.54	0	1	ACE2	94.4	101.1	93.5	94.4	94.1	111	102.1	115.4	95.8	98.2
Q9UKV3	Apoptotic chromatin condensation inducer in the nucleus OS=Homo sapiens OX=9606 GN=ACIN1 PE=1 SV=2	34	43	81	41	1341	151.8	6.43	155.44	43	ACIN1	92.7	93.3	94.5	97.4	102.2	101.2	103.7	105.8	105	104.1
P53396	ATP-citrate synthase OS=Homo sapiens OX=9606 GN=ACLY PE=1 SV=3	50	53	173	53	1101	120.8	7.33	358.39	53	ACLY	106.2	101.4	102.5	102.1	98	98.5	98	95.4	98.5	99.4
P21399	Cytoplasmic aconitate hydratase OS=Homo sapiens OX=9606 GN=ACO1 PE=1 SV=3	30	25	32	25	889	98.3	6.68	45.59	25	ACO1	100.8	94.8	95.4	99.6	101.8	98.8	99.6	103.3	102.1	103.7
Q99798	Aconitate hydratase, mitochondrial OS=Homo sapiens OX=9606 GN=ACO2 PE=1 SV=2	56	39	145	39	780	85.4	7.61	387.86	39	ACO2	98.2	98	99.7	98	100.6	103	97.8	101.3	101.5	101.9
Q86TX2	Acyl-coenzyme A thioesterase 1 OS=Homo sapiens OX=9606 GN=ACOT1 PE=1 SV=1	43	15	24	15	421	46.2	7.34	51.16	15	ACOT1	90.9	94.4	97.4	98.9	97.6	100.9	101.7	107.6	106.8	103.9
Q9NPJ3	Acyl-coenzyme A thioesterase 13 OS=Homo sapiens OX=9606 GN=ACOT13 PE=1 SV=1	34	5	56	5	140	15	9.14	108.57	5	ACOT13	98.9	105.7	103.5	104.5	99.2	99	102	99.2	94.2	93.9
O00154	Cytosolic acyl coenzyme A thioester hydrolase OS=Homo sapiens OX=9606 GN=ACOT7 PE=1 SV=3	29	9	20	9	380	41.8	8.54	41.91	9	ACOT7	107.5	109.3	104.3	95.6	98.8	97.3	100.4	100.2	91.1	95.7
O14734	Acyl-coenzyme A thioesterase 8 OS=Homo sapiens OX=9606 GN=ACOT8 PE=1 SV=1	5	2	3	2	319	35.9	7.56	4.03	2	ACOT8	103.7	105.4	101.1	110.9	109.2	79.8	91.2	90	100.7	108
Q15067	Peroxisomal acyl-coenzyme A oxidase 1 OS=Homo sapiens OX=9606 GN=ACOX1 PE=1 SV=3	14	6	9	6	660	74.4	8.16	20.6	6	ACOX1	106	111.1	107.3	102.8	90.5	92.5	92.5	99.4	101.1	96.8
Q9NUZ1	Acyl-coenzyme A oxidase-like protein OS=Homo sapiens OX=9606 GN=ACOXL PE=2 SV=3	7	3	3	3	547	61.8	8.53	6.12	3	ACOXL	107.3	87.1	118.1	101	107.1	97.8	92.3	98.7	81.3	109.2
P24666	Low molecular weight phosphotyrosine protein phosphatase OS=Homo sapiens OX=9606 GN=ACP1 PE=1 SV=3	59	10	19	10	158	18	6.74	46.77	10	ACP1	87.8	100.3	103.2	102.3	101.6	97.6	105.4	104.8	98.6	98.4
P11117	Lysosomal acid phosphatase OS=Homo sapiens OX=9606 GN=ACP2 PE=1 SV=3	3	2	2	2	423	48.3	6.74	3.48	2	ACP2	97.5	106.9	113.5	110.9	101.1	94.4	92.3	91.2	93.3	99.1
Q9NPH0	Lysophosphatidic acid phosphatase type 6 OS=Homo sapiens OX=9606 GN=ACP6 PE=1 SV=3	5	2	2	2	428	48.9	6.47	2.34	2	ACP6	92.9	106.9	93.6	113.8	90.6	95.4	111.7	96.5	99.6	99.1
Q96CM8	Medium-chain acyl-CoA ligase ACSF2, mitochondrial OS=Homo sapiens OX=9606 GN=ACSF2 PE=1 SV=2	5	4	4	4	615	68.1	7.55	5.02	4	ACSF2	102.5	110.7	109.6	91.5	88.7	84.4	109.5	72.8	110.3	120.1
Q4G176	Malonate--CoA ligase ACSF3, mitochondrial OS=Homo sapiens OX=9606 GN=ACSF3 PE=1 SV=3	14	7	8	7	576	64.1	8.37	15.8	7	ACSF3	103.5	113.2	93.6	101.6	103	101.6	98.2	99.2	90.5	95.6
P33121	Long-chain-fatty-acid--CoA ligase 1 OS=Homo sapiens OX=9606 GN=ACSL1 PE=1 SV=1	7	3	4	3	698	77.9	7.15	11.03	3	ACSL1	122.1	122.8	125	118.5	86.6	85.5	83.5	80.4	87.3	88.2
O95573	Fatty acid CoA ligase Acsl3 OS=Homo sapiens OX=9606 GN=ACSL3 PE=1 SV=3	28	18	44	17	720	80.4	8.38	81.26	18	ACSL3	98.2	97.7	99.6	98.7	99.8	97.8	100.6	104.5	101.5	101.5
O60488	Long-chain-fatty-acid--CoA ligase 4 OS=Homo sapiens OX=9606 GN=ACSL4 PE=1 SV=2	3	2	7	1	711	79.1	8.38	9.89	2	ACSL4	96.9	94.1	93.9	82.8	111.6	104.5	109.9	91.1	109	106.3
Q53FZ2	Acyl-coenzyme A synthetase ACSM3, mitochondrial OS=Homo sapiens OX=9606 GN=ACSM3 PE=1 SV=2	10	5	6	5	586	66.1	9.04	10.91	5	ACSM3	92.6	90.6	88.3	87.8	102.9	101.4	100.4	101.8	116.5	117.9
Q9NR19	Acetyl-coenzyme A synthetase, cytoplasmic OS=Homo sapiens OX=9606 GN=ACSS2 PE=1 SV=1	14	9	16	9	701	78.5	6.46	28.47	9	ACSS2	96.4	90.9	94.3	101.3	103	104.6	103.9	98.1	102.7	104.8
Q9H6R3	Acyl-CoA synthetase short-chain family member 3, mitochondrial OS=Homo sapiens OX=9606 GN=ACSS3 PE=1 SV=1	3	1	1	1	686	74.7	8.63	0	1	ACSS3	90.4	111.1	87.9	93	94.9	107.7	111.4	92.4	98.4	112.7
P68133	Actin, alpha skeletal muscle OS=Homo sapiens OX=9606 GN=ACTA1 PE=1 SV=1	45	20	561	4	377	42	5.39	1011.34	20	ACTA1	83.7	92.7	96.6	95	104.3	102.8	104.3	107.9	107.4	105.3
P60709	Actin, cytoplasmic 1 OS=Homo sapiens OX=9606 GN=ACTB PE=1 SV=1	72	29	723	9	375	41.7	5.48	1489.67	29	ACTB	99.1	97.6	98.2	99.9	102.3	100	99.6	99.9	102.1	101.4
Q562R1	Beta-actin-like protein 2 OS=Homo sapiens OX=9606 GN=ACTBL2 PE=1 SV=2	24	12	154	2	376	42	5.59	325.83	12	ACTBL2	80	105	93.6	98.1	101.4	90.4	105.8	100.9	107.5	117.3
O96019	Actin-like protein 6A OS=Homo sapiens OX=9606 GN=ACTL6A PE=1 SV=1	39	14	30	14	429	47.4	5.6	69.35	14	ACTL6A	94.3	98.9	94.7	94.8	101.5	103.4	98.5	100	107.1	106.9
Q5BKX5	UPF0692 protein C19orf54 OS=Homo sapiens OX=9606 GN=C19orf54 PE=1 SV=2	3	1	1	1	351	37.8	7.47	0	1	ACTMAP	91.5	107.9	89.8	108.9	129.4	94.4	99.5	71.8	110.1	96.6
P12814	Alpha-actinin-1 OS=Homo sapiens OX=9606 GN=ACTN1 PE=1 SV=2	62	52	184	27	892	103	5.41	429.83	52	ACTN1	96	100.9	101	100.3	100.2	99.9	100.9	99.3	100.4	101.1
O43707	Alpha-actinin-4 OS=Homo sapiens OX=9606 GN=ACTN4 PE=1 SV=2	73	69	316	43	911	104.8	5.44	704.93	69	ACTN4	100.4	102.3	101.2	102.5	98.9	98.7	97.9	98.5	100.7	99
Q9NZ32	Actin-related protein 10 OS=Homo sapiens OX=9606 GN=ACTR10 PE=1 SV=1	23	7	8	7	417	46.3	7.37	16.24	7	ACTR10	99.8	94.3	98.3	100.9	100.4	103.2	102	102.9	104.6	93.6
P61163	Alpha-centractin OS=Homo sapiens OX=9606 GN=ACTR1A PE=1 SV=1	41	13	49	6	376	42.6	6.64	92.9	13	ACTR1A	102.1	99.3	100.7	100.7	99.8	99.9	99.4	98	100.8	99.4
P42025	Beta-centractin OS=Homo sapiens OX=9606 GN=ACTR1B PE=1 SV=1	31	10	22	4	376	42.3	6.4	43.65	10	ACTR1B	103	100.6	108.4	103.1	94.7	96.7	104.9	93.3	100.4	94.9
P61160	Actin-related protein 2 OS=Homo sapiens OX=9606 GN=ACTR2 PE=1 SV=1	46	16	46	15	394	44.7	6.74	81.83	16	ACTR2	99.4	100.9	104.6	99.5	100	100.4	99.3	96	99.3	100.5
P61158	Actin-related protein 3 OS=Homo sapiens OX=9606 GN=ACTR3 PE=1 SV=3	50	20	51	16	418	47.3	5.88	128.55	20	ACTR3	114.9	103.9	102.8	102	99.2	98.4	97.9	93.3	93.8	93.9
Q9P1U1	Actin-related protein 3B OS=Homo sapiens OX=9606 GN=ACTR3B PE=2 SV=1	18	6	12	2	418	47.6	5.88	24.82	6	ACTR3B	99.8	87.9	84.4	95.1	107.8	115.5	93.7	108	98.9	108.8
Q9H9F9	Actin-related protein 5 OS=Homo sapiens OX=9606 GN=ACTR5 PE=1 SV=2	3	1	1	1	607	68.3	5.27	2.72	1	ACTR5	94.4	97.6	84.9	121.8	108.5	109.8	106.9	98.7	81.7	95.6
Q9GZN1	Actin-related protein 6 OS=Homo sapiens OX=9606 GN=ACTR6 PE=1 SV=1	8	2	2	2	396	45.8	5.03	2.43	2	ACTR6	140.7	108.1	98.1	110.6	98.9	93.6	79	75.1	104.5	91.4
Q03154	Aminoacylase-1 OS=Homo sapiens OX=9606 GN=ACY1 PE=1 SV=1	49	14	23	14	408	45.9	6.18	56.88	14	ACY1	102.6	103.9	103.1	107.5	94.3	97.1	91.3	95	105.2	100
P07311	Acylphosphatase-1 OS=Homo sapiens OX=9606 GN=ACYP1 PE=1 SV=2	22	4	4	4	99	11.3	9.31	1.78	4	ACYP1	120.3	110.9	97.6	100.4	106.3	99.6	95.5	83.5	90.9	95
O14672	Disintegrin and metalloproteinase domain-containing protein 10 OS=Homo sapiens OX=9606 GN=ADAM10 PE=1 SV=1	5	3	4	3	748	84.1	7.77	11.38	3	ADAM10	103	109.8	99.2	102.5	95.5	93.5	100	99	98.5	99.1
Q13444	Disintegrin and metalloproteinase domain-containing protein 15 OS=Homo sapiens OX=9606 GN=ADAM15 PE=1 SV=4	5	4	4	4	863	92.9	6.73	3.91	4	ADAM15	123.4	116.2	110.3	116.1	82.1	106.2	84.7	83.3	90.2	87.5
Q9P0K1	Disintegrin and metalloproteinase domain-containing protein 22 OS=Homo sapiens OX=9606 GN=ADAM22 PE=1 SV=1	2	1	4	1	906	100.4	7.2	6.27	1	ADAM22	54	78.1	90.5	0	162.6	130.7	89.4	40.6	193.7	160.4
Q9UKQ2	Disintegrin and metalloproteinase domain-containing protein 28 OS=Homo sapiens OX=9606 GN=ADAM28 PE=1 SV=3	2	1	1	1	775	87.1	6.95	0	1	ADAM28	0	0	0	141.6	213.2	93.6	179.7	120.2	119.9	131.9
Q9UKF2	Disintegrin and metalloproteinase domain-containing protein 30 OS=Homo sapiens OX=9606 GN=ADAM30 PE=1 SV=2	2	1	1	1	790	88.9	7.61	0	1	ADAM30	88.4	101	105.8	110.6	96.1	100.4	102.6	102	98.9	94.3
Q13443	Disintegrin and metalloproteinase domain-containing protein 9 OS=Homo sapiens OX=9606 GN=ADAM9 PE=1 SV=1	4	3	3	3	819	90.5	7.52	7.22	3	ADAM9	112	87	109.9	105.6	95.1	99.5	107.3	88.7	99	96
P55265	Double-stranded RNA-specific adenosine deaminase OS=Homo sapiens OX=9606 GN=ADAR PE=1 SV=4	50	59	138	58	1226	136	8.65	279.42	59	ADAR	91.7	94.9	93.8	95.7	102	103.1	102.9	103.6	108.1	104.2
Q7Z6V5	tRNA-specific adenosine deaminase 2 OS=Homo sapiens OX=9606 GN=ADAT2 PE=1 SV=1	15	1	1	1	191	21	6.74	2.7	1	ADAT2	83.8	100	95.3	75.5	97.1	91.7	107.2	131.5	117.1	100.9
P35611	Alpha-adducin OS=Homo sapiens OX=9606 GN=ADD1 PE=1 SV=2	15	7	8	7	737	80.9	5.83	17.97	7	ADD1	98.5	95.5	104.1	105.9	94	94.1	99.1	105.5	102.6	100.7
Q9UEY8	Gamma-adducin OS=Homo sapiens OX=9606 GN=ADD3 PE=1 SV=1	6	4	5	4	706	79.1	6.32	10.84	4	ADD3	109.1	99.5	114.2	115.7	91.1	91.8	99.4	77.3	96.7	105.4
O14514	Adhesion G protein-coupled receptor B1 OS=Homo sapiens OX=9606 GN=ADGRB1 PE=1 SV=2	1	1	1	1	1584	173.4	7.88	0	1	ADGRB1	103.3	112.8	93.1	121.9	109	102.4	79.8	98	103.2	76.5
Q7Z7M1	Adhesion G-protein coupled receptor D2 OS=Homo sapiens OX=9606 GN=ADGRD2 PE=2 SV=1	3	2	2	2	963	104	8.02	0	2	ADGRD2	92.9	85.2	109.4	99.7	100.5	89.1	93.9	115.7	115.1	98.5
Q96K78	Adhesion G-protein coupled receptor G7 OS=Homo sapiens OX=9606 GN=ADGRG7 PE=1 SV=2	2	1	2	1	797	88.9	8.46	5.78	1	ADGRG7	113.5	99.6	90.4	81.9	105.1	94.6	99.2	111.6	97.1	107
Q8WXG9	Adhesion G-protein coupled receptor V1 OS=Homo sapiens OX=9606 GN=ADGRV1 PE=1 SV=2	1	3	5	3	6306	692.6	4.64	0	3	ADGRV1	83.3	84.8	91.6	98.3	100.1	95.1	99.5	120.2	114.7	112.5
P11766	Alcohol dehydrogenase class-3 OS=Homo sapiens OX=9606 GN=ADH5 PE=1 SV=4	39	13	24	13	374	39.7	7.49	38.55	13	ADH5	96.8	93.6	97.7	96.4	101.4	98.2	103.1	101.5	106	105.3
Q9BV57	Acireductone dioxygenase OS=Homo sapiens OX=9606 GN=ADI1 PE=1 SV=1	37	6	15	6	179	21.5	5.68	16.72	6	ADI1	90.6	94.4	90.4	89	99.2	99.1	98.5	111.7	114.5	112.7
Q96A54	Adiponectin receptor protein 1 OS=Homo sapiens OX=9606 GN=ADIPOR1 PE=1 SV=1	9	2	2	2	375	42.6	7.02	6.47	2	ADIPOR1	104.6	104.1	99.4	113.7	113.7	92.6	98.2	115.3	80.5	77.9
Q15847	Adipogenesis regulatory factor OS=Homo sapiens OX=9606 GN=ADIRF PE=1 SV=1	80	5	19	5	76	7.9	5.31	56.93	5	ADIRF	107.8	112.2	116.7	116.4	87.9	88.5	92.3	93.1	91.6	93.4
Q9GZN8	UPF0687 protein C20orf27 OS=Homo sapiens OX=9606 GN=C20orf27 PE=1 SV=3	16	3	6	3	174	19.3	6.84	7.37	3	ADISSP	101.6	100.7	100.3	100.6	101.9	113.3	89.3	95.7	101.8	94.8
P55263	Adenosine kinase OS=Homo sapiens OX=9606 GN=ADK PE=1 SV=2	44	13	28	13	362	40.5	6.7	66.13	13	ADK	106	106.3	102.1	99	99.8	100.1	92.6	92.1	101.5	100.6
Q9H2P0	Activity-dependent neuroprotector homeobox protein OS=Homo sapiens OX=9606 GN=ADNP PE=1 SV=1	23	25	35	25	1102	123.5	7.34	61.88	25	ADNP	88.7	89.7	93.1	94.6	103.9	102.6	104.1	106.2	108.9	108
Q6IQ32	Activity-dependent neuroprotector homeobox protein 2 OS=Homo sapiens OX=9606 GN=ADNP2 PE=1 SV=1	2	2	2	2	1131	122.8	9.16	2.15	2	ADNP2	86.4	103.4	89.2	94.8	109.4	100.8	88.5	108.5	112.2	106.9
Q96SZ5	2-aminoethanethiol dioxygenase OS=Homo sapiens OX=9606 GN=ADO PE=1 SV=2	17	4	6	4	270	29.7	6.04	6.53	4	ADO	91.6	101.9	96.6	97.3	85.3	104.5	103.4	98.5	105.7	115.2
Q9BRR6	ADP-dependent glucokinase OS=Homo sapiens OX=9606 GN=ADPGK PE=1 SV=1	5	2	2	2	497	54.1	6.2	4.76	2	ADPGK	79.6	113.9	103.1	117.8	90	98.3	89.7	97.2	98.4	112
Q9NX46	ADP-ribosylhydrolase ARH3 OS=Homo sapiens OX=9606 GN=ADPRS PE=1 SV=1	32	9	16	8	363	38.9	5.07	39.6	9	ADPRS	105.7	101.7	107.7	109.7	98.1	99.8	93.2	95.3	91	97.8
Q16186	Proteasomal ubiquitin receptor ADRM1 OS=Homo sapiens OX=9606 GN=ADRM1 PE=1 SV=2	24	11	25	11	407	42.1	5.07	41.2	11	ADRM1	103.9	105.3	98.9	108.1	97.1	98	98.7	96.7	97.1	96.1
P30566	Adenylosuccinate lyase OS=Homo sapiens OX=9606 GN=ADSL PE=1 SV=2	43	17	30	17	484	54.9	7.11	63.64	17	ADSL	100.3	100.3	102.9	100.5	100.5	100.9	96.6	98.3	99.4	100.4
Q8N142	Adenylosuccinate synthetase isozyme 1 OS=Homo sapiens OX=9606 GN=ADSS1 PE=1 SV=1	28	12	31	10	457	50.2	8.59	55.61	12	ADSS1	104	105.3	98.5	104.8	96	95.5	93.3	101.9	101.7	99.1
P30520	Adenylosuccinate synthetase isozyme 2 OS=Homo sapiens OX=9606 GN=ADSS2 PE=1 SV=3	39	17	36	15	456	50.1	6.55	67.96	17	ADSS2	101.5	101.8	103.4	102.7	99.5	96.6	97.6	99.5	98.6	98.6
P55196	Afadin OS=Homo sapiens OX=9606 GN=AFDN PE=1 SV=3	18	25	33	25	1824	206.7	6.47	55.37	25	AFDN	92.3	98.9	100.2	100.7	106.7	103	99.7	102.2	96	100.3
P51826	AF4/FMR2 family member 3 OS=Homo sapiens OX=9606 GN=AFF3 PE=1 SV=3	6	7	16	6	1226	133.4	8.1	12.58	7	AFF3	90.3	103.5	97.2	89.6	103.2	96.8	106.2	110.9	105.1	97.1
Q9UHB7	AF4/FMR2 family member 4 OS=Homo sapiens OX=9606 GN=AFF4 PE=1 SV=1	6	7	9	7	1163	127.4	9.31	2.01	7	AFF4	0	150	0	0	122	0	157.4	237.7	125.6	207.3
Q8WV93	AFG1-like ATPase OS=Homo sapiens OX=9606 GN=AFG1L PE=1 SV=2	5	2	2	2	481	54.8	7.27	4.78	2	AFG1L	109.9	92.6	96.6	93	107.8	88.6	109.9	91	97.9	112.6
Q8NB90	Ribosome biogenesis protein SPATA5 OS=Homo sapiens OX=9606 GN=SPATA5 PE=1 SV=3	29	19	32	18	893	97.8	5.66	60.14	19	AFG2A	100.5	105.4	100.6	100.7	99.6	98.1	101.6	97.9	97.2	98.4
Q9BVQ7	Ribosome biogenesis protein SPATA5L1 OS=Homo sapiens OX=9606 GN=SPATA5L1 PE=1 SV=2	8	5	10	5	753	80.7	8.09	26.37	5	AFG2B	94.4	102.9	104.8	109.6	94.4	101.1	103.7	99.6	91.8	97.8
Q9Y4W6	AFG3-like protein 2 OS=Homo sapiens OX=9606 GN=AFG3L2 PE=1 SV=2	30	26	40	25	797	88.5	8.66	66.52	26	AFG3L2	105.7	105.7	99.7	103.3	101.3	99.8	101.1	95.2	94.9	93.2
Q6ULP2	Aftiphilin OS=Homo sapiens OX=9606 GN=AFTPH PE=1 SV=3	7	5	8	5	936	102.1	4.54	19.94	5	AFTPH	94.6	101.2	106.5	90.8	103.4	99.7	107.9	104.7	97.6	93.6
P20933	N(4)-(beta-N-acetylglucosaminyl)-L-asparaginase OS=Homo sapiens OX=9606 GN=AGA PE=1 SV=2	15	3	3	3	346	37.2	6.28	5.6	3	AGA	88.3	98.9	89.1	107.2	97	98.5	113.4	105.7	96.4	105.6
Q96P47	Arf-GAP with GTPase, ANK repeat and PH domain-containing protein 3 OS=Homo sapiens OX=9606 GN=AGAP3 PE=1 SV=2	10	8	10	7	875	95	7.97	12.68	8	AGAP3	87.7	86.2	103.1	95.8	106.4	104.8	104.9	115.4	102.8	92.9
P52594	Arf-GAP domain and FG repeat-containing protein 1 OS=Homo sapiens OX=9606 GN=AGFG1 PE=1 SV=2	12	6	6	6	562	58.2	8.63	11.26	6	AGFG1	104.5	97.7	105.3	93.7	99.5	105.6	101.3	99.2	99.4	93.8
O95081	Arf-GAP domain and FG repeat-containing protein 2 OS=Homo sapiens OX=9606 GN=AGFG2 PE=1 SV=2	12	5	8	5	481	48.9	9.11	15.91	5	AGFG2	103.7	100.4	104.8	104.5	101.2	97.9	96.8	99.3	96	95.5
Q53H12	Acylglycerol kinase, mitochondrial OS=Homo sapiens OX=9606 GN=AGK PE=1 SV=2	41	15	35	15	422	47.1	8.09	69	15	AGK	99	98.3	99.5	98.4	102.3	102.6	99.6	97.8	102.9	99.6
P35573	Glycogen debranching enzyme OS=Homo sapiens OX=9606 GN=AGL PE=1 SV=3	23	25	37	25	1532	174.7	6.76	96.56	25	AGL	99.1	100.2	101.9	102.2	97.3	98.2	99.6	100	101.3	100.3
Q9UKV8	Protein argonaute-2 OS=Homo sapiens OX=9606 GN=AGO2 PE=1 SV=3	12	10	15	8	859	97.1	9.19	21.19	10	AGO2	89	92.6	97.6	92.4	98.5	100.2	108.5	112.8	98.6	109.9
Q9H9G7	Protein argonaute-3 OS=Homo sapiens OX=9606 GN=AGO3 PE=1 SV=2	6	5	6	3	860	97.3	9.11	6.55	5	AGO3	81.8	89.1	90.1	102.1	103.2	95	108.7	115.6	99.8	114.5
Q99943	1-acyl-sn-glycerol-3-phosphate acyltransferase alpha OS=Homo sapiens OX=9606 GN=AGPAT1 PE=1 SV=2	11	2	3	2	283	31.7	9.38	8.19	2	AGPAT1	115.1	104	87.3	110.4	94	82	105.4	87.7	115.1	99
O15120	1-acyl-sn-glycerol-3-phosphate acyltransferase beta OS=Homo sapiens OX=9606 GN=AGPAT2 PE=1 SV=1	6	1	1	1	278	30.9	9.01	2.25	1	AGPAT2	133.1	0	106.8	0	142.5	177.6	123.1	106.9	104.3	105.7
Q9NRZ7	1-acyl-sn-glycerol-3-phosphate acyltransferase gamma OS=Homo sapiens OX=9606 GN=AGPAT3 PE=1 SV=1	9	4	5	4	376	43.4	8.72	4.93	4	AGPAT3	97.5	105.1	105.3	105	100.4	103	95.6	89.7	102.1	96.3
Q9NUQ2	1-acyl-sn-glycerol-3-phosphate acyltransferase epsilon OS=Homo sapiens OX=9606 GN=AGPAT5 PE=1 SV=3	12	4	7	4	364	42	9.1	19.12	4	AGPAT5	94.3	96.9	98.4	102.8	105.2	103.2	103	94.6	100.1	101.6
O00116	Alkyldihydroxyacetonephosphate synthase, peroxisomal OS=Homo sapiens OX=9606 GN=AGPS PE=1 SV=1	3	2	2	2	658	72.9	7.34	0	2	AGPS	105.9	119	81.6	101.9	103.6	95.3	79.2	108.1	102.6	102.6
O95994	Anterior gradient protein 2 homolog OS=Homo sapiens OX=9606 GN=AGR2 PE=1 SV=1	39	6	10	5	175	20	9	26	6	AGR2	118.2	119.9	118.8	122.1	95.6	98.5	95.6	78.8	77	75.4
Q8TD06	Anterior gradient protein 3 OS=Homo sapiens OX=9606 GN=AGR3 PE=1 SV=1	10	2	3	1	166	19.2	7.99	6.82	2	AGR3	97.7	91.7	102.5	94.1	106.7	104.7	95.4	105.9	101.2	100.1
Q9UPW5	Cytosolic carboxypeptidase 1 OS=Homo sapiens OX=9606 GN=AGTPBP1 PE=1 SV=3	3	4	8	4	1226	138.4	6.15	8.61	4	AGTPBP1	101.9	103.3	78.9	84.3	92.9	103.8	90.5	133.8	106.1	104.3
Q6RW13	Type-1 angiotensin II receptor-associated protein OS=Homo sapiens OX=9606 GN=AGTRAP PE=1 SV=1	14	1	2	1	159	17.4	6.14	11.11	1	AGTRAP	83.7	93.6	95.9	97	101.7	100.8	97	107.2	110	113.1
Q8WYP5	Protein ELYS OS=Homo sapiens OX=9606 GN=AHCTF1 PE=1 SV=3	15	25	34	24	2266	252.3	6.6	69.38	25	AHCTF1	97.4	98.8	97	97.5	100.9	100.5	101.6	100.9	102.4	103.1
P23526	Adenosylhomocysteinase OS=Homo sapiens OX=9606 GN=AHCY PE=1 SV=4	59	30	90	28	432	47.7	6.34	159.74	30	AHCY	100.7	102.5	102.5	102.5	98.9	99.1	96.4	99.2	98.9	99.4
O43865	S-adenosylhomocysteine hydrolase-like protein 1 OS=Homo sapiens OX=9606 GN=AHCYL1 PE=1 SV=2	36	20	28	8	530	58.9	6.89	41.24	20	AHCYL1	102.1	105.6	104	103	99.8	98.8	98.5	98.7	94	95.4
Q09666	Neuroblast differentiation-associated protein AHNAK OS=Homo sapiens OX=9606 GN=AHNAK PE=1 SV=2	72	263	602	262	5890	628.7	6.15	1427.08	263	AHNAK	107.8	110.5	111.3	110.7	92.4	91.8	92.6	96.4	93.7	92.8
Q8IVF2	Protein AHNAK2 OS=Homo sapiens OX=9606 GN=AHNAK2 PE=1 SV=2	3	8	10	8	5795	616.2	5.36	6.15	8	AHNAK2	101	101.5	103.9	136.7	98.7	81.1	97.1	88.5	95.2	96.1
O95433	Activator of 90 kDa heat shock protein ATPase homolog 1 OS=Homo sapiens OX=9606 GN=AHSA1 PE=1 SV=1	67	23	47	23	338	38.3	5.53	95.32	23	AHSA1	100.9	106.5	103.1	103.9	100	97.1	99.3	95.3	95.9	98
P02765	Alpha-2-HS-glycoprotein OS=Homo sapiens OX=9606 GN=AHSG PE=1 SV=2	7	4	9	4	367	39.3	5.72	9.84	4	AHSG	107.5	102.1	113.3	107.5	102.9	102.7	104.8	92.9	74.1	92.2
Q9GZX7	Single-stranded DNA cytosine deaminase OS=Homo sapiens OX=9606 GN=AICDA PE=1 SV=1	3	1	2	1	198	23.9	9.39	3.28	1	AICDA	98.9	75.5	97.6	100.5	104.6	103.7	100.3	103.8	100.8	114.2
Q96BJ3	Axin interactor, dorsalization-associated protein OS=Homo sapiens OX=9606 GN=AIDA PE=1 SV=1	16	4	5	4	306	35	6.55	13.5	4	AIDA	93.1	95.3	97.7	103.3	103.2	100.3	108.1	103.8	92.3	102.9
Q9BQI0	Allograft inflammatory factor 1-like OS=Homo sapiens OX=9606 GN=AIF1L PE=1 SV=1	47	6	13	5	150	17.1	7.2	13.48	6	AIF1L	95.3	93.4	95.1	97.3	100.6	106.2	104.1	100.2	104.6	103.2
O95831	Apoptosis-inducing factor 1, mitochondrial OS=Homo sapiens OX=9606 GN=AIFM1 PE=1 SV=1	42	21	55	21	613	66.9	8.95	113.77	21	AIFM1	111.9	106.4	105.3	107	101.4	98	95.3	90.9	91.9	91.7
O14862	Interferon-inducible protein AIM2 OS=Homo sapiens OX=9606 GN=AIM2 PE=1 SV=1	3	1	1	1	343	38.9	9.79	0	1	AIM2	80.8	95.5	111.4	82.6	88.5	84.6	124.4	112.3	117.6	102.2
Q12904	Aminoacyl tRNA synthase complex-interacting multifunctional protein 1 OS=Homo sapiens OX=9606 GN=AIMP1 PE=1 SV=2	62	17	50	15	312	34.3	8.43	82.84	17	AIMP1	101.4	99.9	105.8	105.4	96.7	97.8	100.4	102.5	95.6	94.6
Q13155	Aminoacyl tRNA synthase complex-interacting multifunctional protein 2 OS=Homo sapiens OX=9606 GN=AIMP2 PE=1 SV=2	61	15	33	15	320	35.3	8.22	74.48	15	AIMP2	104	101.7	103.4	101.9	101	98.5	100.8	98.7	95.3	94.8
O00170	AH receptor-interacting protein OS=Homo sapiens OX=9606 GN=AIP PE=1 SV=3	43	11	21	11	330	37.6	6.42	59.75	11	AIP	106.9	104.2	105	103.6	98.8	97.1	94.1	99.7	93.3	97.3
P00568	Adenylate kinase isoenzyme 1 OS=Homo sapiens OX=9606 GN=AK1 PE=1 SV=3	60	13	42	13	194	21.6	8.63	68.78	13	AK1	97	97.9	100	107.4	99.1	97.5	99.7	101.5	100.9	98.9
P54819	Adenylate kinase 2, mitochondrial OS=Homo sapiens OX=9606 GN=AK2 PE=1 SV=2	70	18	102	18	239	26.5	7.81	216.97	18	AK2	98.7	103.5	102	102.3	101	102.7	101.3	97	96.9	94.6
Q9UIJ7	GTP:AMP phosphotransferase AK3, mitochondrial OS=Homo sapiens OX=9606 GN=AK3 PE=1 SV=4	53	12	14	12	227	25.6	9.16	24.19	12	AK3	97.6	99	97.4	94.4	100.6	106.8	104.7	103.5	98.4	97.6
P27144	Adenylate kinase 4, mitochondrial OS=Homo sapiens OX=9606 GN=AK4 PE=1 SV=1	59	14	33	14	223	25.3	8.4	64.58	14	AK4	104.3	105.8	106.4	100.8	101.3	101.8	101.4	95	92.4	90.9
Q9Y3D8	Adenylate kinase isoenzyme 6 OS=Homo sapiens OX=9606 GN=AK6 PE=1 SV=1	15	2	5	2	172	20	4.58	17.49	2	AK6	100.4	100	101	104.7	99.6	96.8	103.4	104.2	94.3	95.5
Q96M32	Adenylate kinase 7 OS=Homo sapiens OX=9606 GN=AK7 PE=1 SV=3	2	1	1	1	723	82.6	4.74	2.12	1	AK7	105	93.2	110.7	108.2	108.7	105.5	97.6	83.2	100.2	87.8
Q5TCS8	Adenylate kinase 9 OS=Homo sapiens OX=9606 GN=AK9 PE=1 SV=2	1	3	4	2	1911	221.3	5.01	0	3	AK9	99.5	98.7	99.8	104	103	99.7	100.6	100.5	96.9	97.3
Q92667	A-kinase anchor protein 1, mitochondrial OS=Homo sapiens OX=9606 GN=AKAP1 PE=1 SV=1	17	13	19	13	903	97.3	4.94	26.13	13	AKAP1	95	98.6	98.7	102.9	97.3	104	100.6	100.3	103.7	99
O43572	A-kinase anchor protein 10, mitochondrial OS=Homo sapiens OX=9606 GN=AKAP10 PE=1 SV=2	5	3	4	3	662	73.8	6.39	5.45	3	AKAP10	101.2	103.4	98.9	120.2	91.2	95.7	86.6	104.9	98.1	99.8
Q9UKA4	A-kinase anchor protein 11 OS=Homo sapiens OX=9606 GN=AKAP11 PE=1 SV=1	3	5	6	5	1901	210.4	5.39	9.05	5	AKAP11	69	81.2	129	88.8	114.8	103.2	100.7	107	123.5	82.8
Q02952	A-kinase anchor protein 12 OS=Homo sapiens OX=9606 GN=AKAP12 PE=1 SV=4	16	21	27	21	1782	191.4	4.41	59.43	21	AKAP12	110.7	108.4	108	110.3	98.3	98	98.2	84.9	94.5	88.7
Q12802	A-kinase anchor protein 13 OS=Homo sapiens OX=9606 GN=AKAP13 PE=1 SV=2	3	5	8	5	2813	307.4	5.24	10.87	5	AKAP13	80.5	123.7	118.2	70.9	105	100.3	115.1	99.4	97.5	89.5
Q02040	A-kinase anchor protein 17A OS=Homo sapiens OX=9606 GN=AKAP17A PE=1 SV=2	10	8	12	8	695	80.7	9.73	24.26	8	AKAP17A	115.3	101.2	90.6	116.4	95.1	95.5	95.5	88.5	95.2	106.7
Q5JQC9	A-kinase anchor protein 4 OS=Homo sapiens OX=9606 GN=AKAP4 PE=1 SV=1	5	3	3	3	854	94.4	6.96	1.72	3	AKAP4	91.6	99.9	88.7	102.2	108.4	91.7	93.6	100.9	118.2	104.9
O43823	A-kinase anchor protein 8 OS=Homo sapiens OX=9606 GN=AKAP8 PE=1 SV=1	22	9	11	9	692	76.1	5.15	33.18	9	AKAP8	96.4	101.9	97.7	97.8	100.3	99.3	99.9	100.8	100.7	105.2
Q9ULX6	A-kinase anchor protein 8-like OS=Homo sapiens OX=9606 GN=AKAP8L PE=1 SV=4	19	11	16	11	646	71.6	5.05	27.55	11	AKAP8L	90.1	91.1	94.1	96.3	104.1	99.7	107.3	110.6	102.7	104
Q99996	A-kinase anchor protein 9 OS=Homo sapiens OX=9606 GN=AKAP9 PE=1 SV=4	21	71	97	68	3907	452.7	4.98	190.71	71	AKAP9	95.7	98.2	96.8	99.8	96.3	93.7	96.7	107.3	108.1	107.5
P14550	Aldo-keto reductase family 1 member A1 OS=Homo sapiens OX=9606 GN=AKR1A1 PE=1 SV=3	55	14	25	13	325	36.6	6.79	70.31	14	AKR1A1	107.3	106.9	105.9	103.1	97.9	99.2	96.2	90.9	95.9	96.7
P52895	Aldo-keto reductase family 1 member C2 OS=Homo sapiens OX=9606 GN=AKR1C2 PE=1 SV=3	44	11	24	8	323	36.7	7.49	52.14	11	AKR1C2	90.7	89.6	95	95.5	107.7	109.5	111.4	104.6	94.7	101.2
P42330	Aldo-keto reductase family 1 member C3 OS=Homo sapiens OX=9606 GN=AKR1C3 PE=1 SV=4	47	13	24	10	323	36.8	7.94	58.54	13	AKR1C3	103.2	102.1	98.3	102.1	100.2	98.3	97.4	96.6	100	101.8
O43488	Aflatoxin B1 aldehyde reductase member 2 OS=Homo sapiens OX=9606 GN=AKR7A2 PE=1 SV=3	23	8	18	7	359	39.6	7.17	47.09	8	AKR7A2	99.1	102.4	98.9	98.5	97.8	100.1	98.6	100.5	100.4	103.6
O95154	Aflatoxin B1 aldehyde reductase member 3 OS=Homo sapiens OX=9606 GN=AKR7A3 PE=1 SV=2	20	6	12	5	331	37.2	7.15	34.53	6	AKR7A3	120.9	140.2	122.2	134.3	88.4	80.4	81.4	77.8	74.8	79.6
P31749	RAC-alpha serine/threonine-protein kinase OS=Homo sapiens OX=9606 GN=AKT1 PE=1 SV=2	22	10	12	5	480	55.7	6.07	17.77	10	AKT1	112.2	101.7	105	103.9	95.5	91.6	93.4	99	93.6	104.2
Q96B36	Proline-rich AKT1 substrate 1 OS=Homo sapiens OX=9606 GN=AKT1S1 PE=1 SV=1	25	4	6	4	256	27.4	4.75	14.26	4	AKT1S1	99.5	98.4	112.4	104.7	102.4	96.2	95.3	100	95.2	96
P31751	RAC-beta serine/threonine-protein kinase OS=Homo sapiens OX=9606 GN=AKT2 PE=1 SV=2	33	13	18	8	481	55.7	6.37	29.16	13	AKT2	95.3	99.5	97.9	94.7	99.8	103.1	97	106.4	106.6	99.7
Q9H8T0	AKT-interacting protein OS=Homo sapiens OX=9606 GN=AKTIP PE=1 SV=1	8	1	6	1	292	33.1	9.31	12.19	1	AKTIP	125.5	97	157.3	84	36.8	124.2	120.7	84.1	90.1	80.3
P13716	Delta-aminolevulinic acid dehydratase OS=Homo sapiens OX=9606 GN=ALAD PE=1 SV=1	9	2	3	2	330	36.3	6.79	8.28	2	ALAD	115.6	95.2	93.8	111.3	98.9	97.6	99.8	73	103.2	111.6
P02768	Albumin OS=Homo sapiens OX=9606 GN=ALB PE=1 SV=2	38	21	41	21	609	69.3	6.28	67.54	21	ALB	92.4	106.9	95.7	100.4	109.2	108.4	108.3	89.8	84.5	104.4
Q13740	CD166 antigen OS=Homo sapiens OX=9606 GN=ALCAM PE=1 SV=2	45	25	58	25	583	65.1	6.25	117.97	25	ALCAM	105.4	105.4	107.1	105.9	95.5	95.1	94.3	101.3	94.8	95.1
Q8IZ83	Aldehyde dehydrogenase family 16 member A1 OS=Homo sapiens OX=9606 GN=ALDH16A1 PE=1 SV=2	22	13	24	13	802	85.1	6.79	52.73	13	ALDH16A1	105.3	105.2	104.4	105.9	95	98.8	92.1	96.1	96.7	100.5
P54886	Delta-1-pyrroline-5-carboxylate synthase OS=Homo sapiens OX=9606 GN=ALDH18A1 PE=1 SV=2	42	33	68	33	795	87.2	7.12	140.67	33	ALDH18A1	102.9	101	100.5	101.7	95.7	100.9	101.6	99.3	97.9	98.6
P00352	Aldehyde dehydrogenase 1A1 OS=Homo sapiens OX=9606 GN=ALDH1A1 PE=1 SV=2	18	8	18	7	501	54.8	6.73	33.51	8	ALDH1A1	80.7	82.1	89.8	85.5	139.7	140.3	141.8	77.7	82.8	79.7
P30837	Aldehyde dehydrogenase X, mitochondrial OS=Homo sapiens OX=9606 GN=ALDH1B1 PE=1 SV=4	34	13	24	12	517	57.2	6.99	46.97	13	ALDH1B1	95.1	98.6	91.7	92	110.5	99.8	108.4	102.6	100.1	101.2
Q3SY69	Mitochondrial 10-formyltetrahydrofolate dehydrogenase OS=Homo sapiens OX=9606 GN=ALDH1L2 PE=1 SV=2	34	27	56	24	923	101.7	6.52	117.45	27	ALDH1L2	92.1	92.3	91.6	93.4	105.2	104.5	103.8	106.9	104.2	106
P05091	Aldehyde dehydrogenase, mitochondrial OS=Homo sapiens OX=9606 GN=ALDH2 PE=1 SV=2	17	9	16	8	517	56.3	7.05	27.39	9	ALDH2	47	47.6	55.5	49.4	171.1	163.7	171	99.5	98.7	96.6
P51648	Aldehyde dehydrogenase family 3 member A2 OS=Homo sapiens OX=9606 GN=ALDH3A2 PE=1 SV=1	45	24	118	23	485	54.8	7.88	240.84	24	ALDH3A2	110.3	103.9	101.9	98.9	101.6	102.5	95.7	90.7	96.5	98.1
P30038	Delta-1-pyrroline-5-carboxylate dehydrogenase, mitochondrial OS=Homo sapiens OX=9606 GN=ALDH4A1 PE=1 SV=3	32	16	25	16	563	61.7	8.07	39.7	16	ALDH4A1	106.1	103	103.9	103.5	96.5	99.3	94.3	96	95.5	101.9
P51649	Succinate-semialdehyde dehydrogenase, mitochondrial OS=Homo sapiens OX=9606 GN=ALDH5A1 PE=1 SV=2	34	13	31	13	535	57.2	8.28	66.37	13	ALDH5A1	88.8	89.4	91.6	94.6	105.7	106.5	108.3	108.3	103.1	103.7
Q02252	Methylmalonate-semialdehyde dehydrogenase [acylating], mitochondrial OS=Homo sapiens OX=9606 GN=ALDH6A1 PE=1 SV=2	57	27	66	27	535	57.8	8.5	132.65	27	ALDH6A1	84.4	96.7	96.2	98.1	100.7	101.7	103.4	113	102.4	103.4
P49419	Alpha-aminoadipic semialdehyde dehydrogenase OS=Homo sapiens OX=9606 GN=ALDH7A1 PE=1 SV=5	46	20	34	20	539	58.5	7.99	73.88	20	ALDH7A1	78.5	79.5	82.1	79.7	111.5	114.3	111.6	115.7	113.5	113.7
Q9H2A2	2-aminomuconic semialdehyde dehydrogenase OS=Homo sapiens OX=9606 GN=ALDH8A1 PE=1 SV=1	3	1	1	1	487	53.4	7.14	2.02	1	ALDH8A1	122.5	114.9	116.5	111.1	95.6	97.1	91.3	76.4	84	90.5
P49189	4-trimethylaminobutyraldehyde dehydrogenase OS=Homo sapiens OX=9606 GN=ALDH9A1 PE=1 SV=3	50	23	52	23	494	53.8	5.87	71.8	23	ALDH9A1	98.3	99	97.9	96.6	101.9	101	101.8	102.4	99.6	101.4
P04075	Fructose-bisphosphate aldolase A OS=Homo sapiens OX=9606 GN=ALDOA PE=1 SV=2	77	28	154	19	364	39.4	8.09	380.26	28	ALDOA	101.3	103	103.9	103.1	98.5	98.7	100.4	100	95.3	95.9
P09972	Fructose-bisphosphate aldolase C OS=Homo sapiens OX=9606 GN=ALDOC PE=1 SV=2	57	24	71	15	364	39.4	6.87	140.94	24	ALDOC	80.8	94.2	97.5	96.1	99.7	98.4	106.7	118.4	102.6	105.7
Q9BT22	Chitobiosyldiphosphodolichol beta-mannosyltransferase OS=Homo sapiens OX=9606 GN=ALG1 PE=1 SV=2	12	5	7	5	464	52.5	7.23	8.72	5	ALG1	110.7	94.8	101.4	102.8	102.2	101.7	106	92	95.5	93.1
Q2TAA5	GDP-Man:Man(3)GlcNAc(2)-PP-Dol alpha-1,2-mannosyltransferase OS=Homo sapiens OX=9606 GN=ALG11 PE=1 SV=2	3	2	2	2	492	55.6	8.48	1.8	2	ALG11	124.1	97.7	114.1	100.4	91	87.8	91.9	78.6	119.4	95.2
Q92685	Dol-P-Man:Man(5)GlcNAc(2)-PP-Dol alpha-1,3-mannosyltransferase OS=Homo sapiens OX=9606 GN=ALG3 PE=1 SV=1	4	2	2	2	438	50.1	9.44	2.81	2	ALG3	98.8	104	89.7	107.3	104.9	100	103.3	93.7	91.7	106.6
Q9Y673	Dolichyl-phosphate beta-glucosyltransferase OS=Homo sapiens OX=9606 GN=ALG5 PE=1 SV=1	27	7	17	7	324	36.9	9.28	50.65	7	ALG5	106	104	102.1	102.1	99.3	100.8	100.8	95.1	96.5	93.5
Q9H6U8	Alpha-1,2-mannosyltransferase ALG9 OS=Homo sapiens OX=9606 GN=ALG9 PE=1 SV=2	5	2	2	2	611	69.8	8.68	2.39	2	ALG9	102.5	109.2	82.1	118.6	85.5	108.9	87.2	88.8	108.1	109
Q13686	Nucleic acid dioxygenase ALKBH1 OS=Homo sapiens OX=9606 GN=ALKBH1 PE=1 SV=2	3	1	2	1	389	43.8	7.08	5.01	1	ALKBH1	76.5	90.4	122.8	91.5	114.7	85.9	122.3	82.2	86.2	127.5
Q9NXW9	Alpha-ketoglutarate-dependent dioxygenase alkB homolog 4 OS=Homo sapiens OX=9606 GN=ALKBH4 PE=1 SV=1	6	1	1	1	302	33.8	6.67	3.59	1	ALKBH4	109	100.1	87.4	90	100.2	99.1	111.2	111.8	102.7	88.5
Q6P6C2	RNA demethylase ALKBH5 OS=Homo sapiens OX=9606 GN=ALKBH5 PE=1 SV=2	25	7	9	7	394	44.2	9.09	27.65	7	ALKBH5	81.9	94.2	101.6	92.4	100.9	112	98.8	108.7	109.5	99.9
Q3KRA9	Alpha-ketoglutarate-dependent dioxygenase alkB homolog 6 OS=Homo sapiens OX=9606 GN=ALKBH6 PE=1 SV=2	3	1	1	1	238	26.5	8.78	1.71	1	ALKBH6	144.2	109.2	119.3	101.1	95.7	85.1	77.9	73.8	81.8	111.8
Q9BT30	Alpha-ketoglutarate-dependent dioxygenase alkB homolog 7, mitochondrial OS=Homo sapiens OX=9606 GN=ALKBH7 PE=1 SV=1	10	1	1	1	221	24.5	7.11	0	1	ALKBH7	96.1	94.3	89.2	119.6	108.9	103	103.9	85.8	97.9	101.4
Q96BT7	Alkylated DNA repair protein alkB homolog 8 OS=Homo sapiens OX=9606 GN=ALKBH8 PE=1 SV=2	4	2	2	2	664	75.2	7.99	2.09	2	ALKBH8	100.6	89.7	113.5	115.8	87.6	93	84.3	109.6	106.6	99.2
Q8TCU4	Centrosome-associated protein ALMS1 OS=Homo sapiens OX=9606 GN=ALMS1 PE=1 SV=4	1	6	6	5	4168	460.8	6.28	2.05	6	ALMS1	152	106	119.6	118.2	99.1	92.1	90.3	86	73.6	63.1
Q96L96	Alpha-protein kinase 3 OS=Homo sapiens OX=9606 GN=ALPK3 PE=1 SV=2	1	1	1	1	1907	201.1	7.58	0	1	ALPK3	118.8	91.5	78	99.6	117.5	78.6	95.7	92.4	111.1	116.9
P05186	Alkaline phosphatase, tissue-nonspecific isozyme OS=Homo sapiens OX=9606 GN=ALPL PE=1 SV=4	7	2	3	2	524	57.3	6.67	0	2	ALPL	96.5	75.1	66.5	83.7	114.9	85.3	100	100.2	175.6	102.2
Q86V81	THO complex subunit 4 OS=Homo sapiens OX=9606 GN=ALYREF PE=1 SV=3	53	11	39	11	257	26.9	11.15	107.56	11	ALYREF	88.3	91.3	96.6	96.1	101.7	102.6	104.5	105.1	106.4	107.3
Q9UHK6	Alpha-methylacyl-CoA racemase OS=Homo sapiens OX=9606 GN=AMACR PE=1 SV=2	13	3	3	3	382	42.4	6.44	0	3	AMACR	97.7	102.3	99.9	94.6	96.2	99.6	102.9	110.1	100.7	96.1
Q9C0C7	Activating molecule in BECN1-regulated autophagy protein 1 OS=Homo sapiens OX=9606 GN=AMBRA1 PE=1 SV=2	4	3	4	3	1298	142.4	7.18	4.56	3	AMBRA1	96.2	84.3	87.5	111.6	102	112.8	112	71.1	93.9	128.6
P17707	S-adenosylmethionine decarboxylase proenzyme OS=Homo sapiens OX=9606 GN=AMD1 PE=1 SV=2	4	1	3	1	334	38.3	6	4.84	1	AMD1	132.5	107.6	121.6	132	91.5	82.5	93.4	74.1	86.1	78.7
Q9Y303	N-acetylglucosamine-6-phosphate deacetylase OS=Homo sapiens OX=9606 GN=AMDHD2 PE=1 SV=2	7	2	2	2	409	43.7	6.7	5.14	2	AMDHD2	120.5	69.8	123.3	91.6	109.1	101.1	124.5	83.9	96.5	79.8
Q9UKV5	E3 ubiquitin-protein ligase AMFR OS=Homo sapiens OX=9606 GN=AMFR PE=1 SV=2	9	3	10	3	643	72.9	6.39	47.25	3	AMFR	93.2	100.9	100.3	112.3	100.5	92.4	101.5	102.2	101.1	95.7
Q9Y4X0	Nuclear protein AMMECR1 OS=Homo sapiens OX=9606 GN=AMMECR1 PE=1 SV=1	8	2	2	1	333	35.4	8.63	5.68	2	AMMECR1	146.6	109	106.1	92.8	92.7	83	110.4	66.8	93.1	99.4
Q4VCS5	Angiomotin OS=Homo sapiens OX=9606 GN=AMOT PE=1 SV=1	6	5	6	4	1084	118	7.64	11.6	5	AMOT	93.2	106.8	91.2	98.5	97.5	102.3	100.4	107.8	103.3	99.2
Q01433	AMP deaminase 2 OS=Homo sapiens OX=9606 GN=AMPD2 PE=1 SV=2	8	7	7	7	879	100.6	6.93	7.82	7	AMPD2	118.7	103.7	103.5	99.4	93.5	100.9	93.4	87.4	96.3	103
Q86W34	Archaemetzincin-2 OS=Homo sapiens OX=9606 GN=AMZ2 PE=2 SV=2	4	1	1	1	360	41.2	8.15	3.34	1	AMZ2	41.6	84.4	99	128.9	106.8	106.8	129.6	104.6	87.3	111.1
Q9H1A4	Anaphase-promoting complex subunit 1 OS=Homo sapiens OX=9606 GN=ANAPC1 PE=1 SV=1	7	9	15	9	1944	216.4	6.3	23.84	9	ANAPC1	85.1	103.6	93.1	102.6	112.3	97.4	97.8	98.9	102.3	106.9
Q9UJX4	Anaphase-promoting complex subunit 5 OS=Homo sapiens OX=9606 GN=ANAPC5 PE=1 SV=2	5	3	3	3	755	85	6.87	8.73	3	ANAPC5	78.3	90.8	125.6	89.8	105.1	139.4	88.7	115.4	82.6	84.3
Q9UJX3	Anaphase-promoting complex subunit 7 OS=Homo sapiens OX=9606 GN=ANAPC7 PE=1 SV=5	20	9	15	9	565	63.1	5.72	26.98	9	ANAPC7	110.1	101.1	111.7	100.9	99.5	99.5	95.8	91.3	94.6	95.6
Q12955	Ankyrin-3 OS=Homo sapiens OX=9606 GN=ANK3 PE=1 SV=3	7	28	38	28	4377	480.1	6.49	75.16	28	ANK3	102.1	105.8	101.4	103.6	98.7	101.3	99.1	98.2	95.3	94.5
Q7Z5J8	Ankyrin and armadillo repeat-containing protein OS=Homo sapiens OX=9606 GN=ANKAR PE=2 SV=3	2	2	11	2	1434	161.9	8.1	2.55	2	ANKAR	100.6	103.1	102.8	94.4	101.3	107.2	102	96.9	96.2	95.4
Q9P2R3	Rabankyrin-5 OS=Homo sapiens OX=9606 GN=ANKFY1 PE=1 SV=2	12	12	14	12	1169	128.3	6.1	31.23	12	ANKFY1	101.2	103.7	108.5	101.8	103.4	98.1	99.7	93.3	102.1	88.3
Q8IWZ3	Ankyrin repeat and KH domain-containing protein 1 OS=Homo sapiens OX=9606 GN=ANKHD1 PE=1 SV=1	13	28	52	19	2542	269.3	5.73	106.19	28	ANKHD1	99.1	99.9	96.3	101.3	100.5	98.6	101.5	103.2	100.6	99
Q9P2G1	Ankyrin repeat and IBR domain-containing protein 1 OS=Homo sapiens OX=9606 GN=ANKIB1 PE=1 SV=3	3	3	3	3	1089	121.9	5.11	4.64	3	ANKIB1	91.1	120.1	96.6	90.5	112.3	90.6	100.5	106.6	103.2	88.4
Q86XL3	Ankyrin repeat and LEM domain-containing protein 2 OS=Homo sapiens OX=9606 GN=ANKLE2 PE=1 SV=4	23	20	23	20	938	104.1	7.09	37.25	20	ANKLE2	96.4	96	96.5	98.9	104.8	102.2	96.4	106.3	97.9	104.5
Q8IV38	Ankyrin repeat and MYND domain-containing protein 2 OS=Homo sapiens OX=9606 GN=ANKMY2 PE=1 SV=1	6	2	2	2	441	49.3	6.25	0	2	ANKMY2	93.5	92.4	99.4	101	108.3	97.4	87.4	111.1	103.7	105.8
Q9H9E1	Ankyrin repeat family A protein 2 OS=Homo sapiens OX=9606 GN=ANKRA2 PE=1 SV=1	5	2	3	1	313	34.3	5.11	1.66	2	ANKRA2	0	0	0	0	1000	0	0	0	0	0
Q6UB98	Ankyrin repeat domain-containing protein 12 OS=Homo sapiens OX=9606 GN=ANKRD12 PE=1 SV=3	2	5	6	4	2062	235.5	7.01	2.35	5	ANKRD12	93.5	98.6	99.3	98	103.6	94.9	110	100.1	89.8	112.2
Q8IZ07	Ankyrin repeat domain-containing protein 13A OS=Homo sapiens OX=9606 GN=ANKRD13A PE=1 SV=3	4	2	2	2	590	67.6	5.02	6.91	2	ANKRD13A	108.2	107.4	107.5	102.3	102.8	95.5	94	95	91	96.3
Q6P6B7	Ankyrin repeat domain-containing protein 16 OS=Homo sapiens OX=9606 GN=ANKRD16 PE=1 SV=1	6	1	1	1	361	39.3	7.25	0	1	ANKRD16	110.5	107.6	110.5	102	82.3	69.5	125.9	103	84.9	103.9
O75179	Ankyrin repeat domain-containing protein 17 OS=Homo sapiens OX=9606 GN=ANKRD17 PE=1 SV=3	10	22	38	14	2603	274.1	6.52	68.88	22	ANKRD17	92.8	98.7	96	101	103.7	97.5	97.1	101.8	108.4	103
Q8IVF6	Ankyrin repeat domain-containing protein 18A OS=Homo sapiens OX=9606 GN=ANKRD18A PE=2 SV=3	4	3	4	3	992	115.5	7.83	2.09	3	ANKRD18A	113.8	80.5	93.9	84.2	98.2	110.8	90.1	99.8	116.9	111.8
O15084	Serine/threonine-protein phosphatase 6 regulatory ankyrin repeat subunit A OS=Homo sapiens OX=9606 GN=ANKRD28 PE=1 SV=5	12	9	15	8	1053	112.9	6.25	36.83	9	ANKRD28	94.9	91.9	102.4	100.4	104.4	99.6	99.1	103.1	105.6	98.5
Q8N283	Ankyrin repeat domain-containing protein 35 OS=Homo sapiens OX=9606 GN=ANKRD35 PE=2 SV=2	2	1	1	1	1001	109.9	6.02	0	1	ANKRD35	146.5	0	165.2	0	180.7	0	164.2	121.8	118.1	103.6
A6QL64	Ankyrin repeat domain-containing protein 36A OS=Homo sapiens OX=9606 GN=ANKRD36 PE=2 SV=4	1	3	3	3	1915	214.4	8.7	1.75	3	ANKRD36	105.8	102.3	90.3	113.5	89.4	77.7	106.9	97	112.7	104.5
Q53RE8	Ankyrin repeat domain-containing protein 39 OS=Homo sapiens OX=9606 GN=ANKRD39 PE=1 SV=1	7	1	2	1	183	19.6	6.89	6.15	1	ANKRD39	102.6	96	88.1	100.4	99.8	96	95	116.6	115.2	90.3
Q6AI12	Ankyrin repeat domain-containing protein 40 OS=Homo sapiens OX=9606 GN=ANKRD40 PE=1 SV=2	10	4	6	4	368	41.1	4.97	8.73	4	ANKRD40	81.5	96.7	108.4	116.4	96.2	78.9	94.6	96.9	111.3	119.2
Q8N9B4	Ankyrin repeat domain-containing protein 42 OS=Homo sapiens OX=9606 GN=ANKRD42 PE=2 SV=2	4	1	1	1	389	43	6.48	0	1	ANKRD42	137.3	107.2	121.7	113.8	100.4	85	88	66.1	87.2	93.2
Q8N8A2	Serine/threonine-protein phosphatase 6 regulatory ankyrin repeat subunit B OS=Homo sapiens OX=9606 GN=ANKRD44 PE=1 SV=3	5	4	4	3	993	107.5	6.3	3.44	4	ANKRD44	112.7	102	84.5	105.1	94.1	98.9	101.3	94.8	102.3	104.3
Q86W74	Ankyrin repeat domain-containing protein 46 OS=Homo sapiens OX=9606 GN=ANKRD46 PE=1 SV=2	5	1	2	1	228	25.3	5.73	5.48	1	ANKRD46	109.7	80.3	94.7	108.1	102.3	94.8	110	92.1	106.5	101.5
Q8WVL7	Ankyrin repeat domain-containing protein 49 OS=Homo sapiens OX=9606 GN=ANKRD49 PE=1 SV=1	7	1	2	1	239	27.3	5.15	2.48	1	ANKRD49	57.3	100	98.1	90.7	113.8	102.5	101.2	104.3	118.1	113.9
Q8NB46	Serine/threonine-protein phosphatase 6 regulatory ankyrin repeat subunit C OS=Homo sapiens OX=9606 GN=ANKRD52 PE=1 SV=3	5	3	4	3	1076	115	6.48	11.72	3	ANKRD52	139.1	118.3	117.1	107.5	81.3	94.8	76	73.8	98.8	93.2
Q6NXT1	Ankyrin repeat domain-containing protein 54 OS=Homo sapiens OX=9606 GN=ANKRD54 PE=1 SV=2	3	1	1	1	300	32.5	6.28	1.7	1	ANKRD54	76.5	114.9	125.2	112.5	91.4	123.5	91.3	82.5	95.9	86.3
Q9Y2G4	Ankyrin repeat domain-containing protein 6 OS=Homo sapiens OX=9606 GN=ANKRD6 PE=2 SV=3	1	1	1	1	727	79.9	9.32	1.62	1	ANKRD6	141.1	67	55.7	115.2	157	82.6	137.6	0	127.9	115.9
C9JTQ0	Ankyrin repeat domain-containing protein 63 OS=Homo sapiens OX=9606 GN=ANKRD63 PE=3 SV=1	4	1	1	1	380	39.6	11.03	0	1	ANKRD63	83	107.8	86.9	102.2	92.2	106.6	110.5	100.7	111.6	98.6
Q92625	Ankyrin repeat and SAM domain-containing protein 1A OS=Homo sapiens OX=9606 GN=ANKS1A PE=1 SV=4	7	7	7	7	1134	123	6.38	10.4	7	ANKS1A	113	108.8	104.7	87.5	94.7	105.9	108	86	108	83.4
Q9NQW6	Anillin OS=Homo sapiens OX=9606 GN=ANLN PE=1 SV=2	19	17	24	17	1124	124.1	8.07	30.54	17	ANLN	100.2	102	104.1	110.9	94.9	97.7	97.8	98.6	95.7	98.1
Q9HCE9	Anoctamin-8 OS=Homo sapiens OX=9606 GN=ANO8 PE=1 SV=3	4	3	4	3	1232	135.9	5.82	8.49	3	ANO8	103	86.2	110.5	96.8	94.5	92.6	104.1	107.3	99.8	105.2
P23352	Anosmin-1 OS=Homo sapiens OX=9606 GN=ANOS1 PE=1 SV=3	2	1	1	1	680	76.1	9.16	2.29	1	ANOS1	121.5	103.4	104.6	89.8	97.8	108.8	101	81	104.9	87.3
P39687	Acidic leucine-rich nuclear phosphoprotein 32 family member A OS=Homo sapiens OX=9606 GN=ANP32A PE=1 SV=1	55	15	48	9	249	28.6	4.09	87.03	15	ANP32A	97.5	92.5	95.5	94	101.6	104.2	102.8	105.6	103.9	102.4
Q92688	Acidic leucine-rich nuclear phosphoprotein 32 family member B OS=Homo sapiens OX=9606 GN=ANP32B PE=1 SV=1	33	14	62	9	251	28.8	4.06	117.4	14	ANP32B	102.2	99.3	96.9	96.9	99.4	99.2	103	103.3	99.8	100.1
O43423	Acidic leucine-rich nuclear phosphoprotein 32 family member C OS=Homo sapiens OX=9606 GN=ANP32C PE=2 SV=1	15	5	15	2	234	26.7	4.21	17.62	5	ANP32CP	114.8	123.9	90	110.9	98.3	81.5	97.5	76.5	109.3	97.2
Q9BTT0	Acidic leucine-rich nuclear phosphoprotein 32 family member E OS=Homo sapiens OX=9606 GN=ANP32E PE=1 SV=1	42	13	38	13	268	30.7	3.85	121.72	13	ANP32E	94.3	93.2	93.9	94.5	102.3	102.2	103.3	106.3	103.4	106.6
P04083	Annexin A1 OS=Homo sapiens OX=9606 GN=ANXA1 PE=1 SV=2	5	1	2	1	346	38.7	7.02	5.33	1	ANXA1	130.5	107.6	106.7	128.5	97.7	77.3	89.5	77.7	99.7	84.7
P50995	Annexin A11 OS=Homo sapiens OX=9606 GN=ANXA11 PE=1 SV=1	31	15	48	15	505	54.4	7.65	91.25	15	ANXA11	102.4	103.6	100	100.8	100.4	101.3	97.9	95.8	98.5	99.3
P07355	Annexin A2 OS=Homo sapiens OX=9606 GN=ANXA2 PE=1 SV=2	41	14	28	14	339	38.6	7.75	68.31	14	ANXA2	146	142.6	140.4	144.5	81.1	79.6	76.5	63.8	62.2	63.3
P09525	Annexin A4 OS=Homo sapiens OX=9606 GN=ANXA4 PE=1 SV=4	56	18	43	17	319	35.9	6.13	101.22	18	ANXA4	116	108	105.9	112.9	94.5	93	94.6	90.2	91.9	92.9
P08758	Annexin A5 OS=Homo sapiens OX=9606 GN=ANXA5 PE=1 SV=2	58	21	112	20	320	35.9	5.05	242.26	21	ANXA5	111.3	107.5	104	108.3	97.5	98.3	95.9	87.5	96.2	93.4
P08133	Annexin A6 OS=Homo sapiens OX=9606 GN=ANXA6 PE=1 SV=3	19	11	18	11	673	75.8	5.6	43.36	11	ANXA6	125.8	127.7	115.3	119	92.5	86.4	81.6	80.1	88.2	83.4
P20073	Annexin A7 OS=Homo sapiens OX=9606 GN=ANXA7 PE=1 SV=3	36	16	52	15	488	52.7	5.68	89.69	16	ANXA7	102.7	104.4	102.8	103	100.7	97.9	99.2	92.9	96.7	99.7
Q63HQ0	AP-1 complex-associated regulatory protein OS=Homo sapiens OX=9606 GN=AP1AR PE=1 SV=1	11	4	6	3	302	34.3	4.87	6.79	4	AP1AR	101.5	111.5	95.9	87.3	92	105.5	102.3	99.2	95.6	109.1
Q10567	AP-1 complex subunit beta-1 OS=Homo sapiens OX=9606 GN=AP1B1 PE=1 SV=3	34	33	67	15	949	104.5	5.06	131.81	33	AP1B1	106.1	103	104.9	104.4	95.4	99	99.3	95.5	95.7	96.8
O43747	AP-1 complex subunit gamma-1 OS=Homo sapiens OX=9606 GN=AP1G1 PE=1 SV=5	26	21	43	20	822	91.3	6.8	94.93	21	AP1G1	107.4	106.1	103.3	105.5	100.9	96.6	97.5	91	94.8	97
O75843	AP-1 complex subunit gamma-like 2 OS=Homo sapiens OX=9606 GN=AP1G2 PE=1 SV=1	2	2	2	2	785	87.1	6.55	3.4	2	AP1G2	138.9	135.6	103.7	126.3	87.4	75.8	77.3	81.2	85.3	88.4
Q9BXS5	AP-1 complex subunit mu-1 OS=Homo sapiens OX=9606 GN=AP1M1 PE=1 SV=3	31	11	13	9	423	48.6	7.3	24.08	11	AP1M1	103.7	100.2	104	102.8	106.8	88.9	102.4	100.3	93.3	97.6
Q9Y6Q5	AP-1 complex subunit mu-2 OS=Homo sapiens OX=9606 GN=AP1M2 PE=1 SV=4	39	14	31	12	423	48.1	8.22	50.75	14	AP1M2	114.5	106.8	109.2	109.9	97.8	95.9	95.6	86.4	93.6	90.3
P61966	AP-1 complex subunit sigma-1A OS=Homo sapiens OX=9606 GN=AP1S1 PE=1 SV=1	20	4	15	4	158	18.7	5.73	45.98	4	AP1S1	109	105.6	102.6	107.9	94.5	92	92.8	100.5	96.3	98.7
O95782	AP-2 complex subunit alpha-1 OS=Homo sapiens OX=9606 GN=AP2A1 PE=1 SV=3	33	27	46	21	977	107.5	7.03	108.88	27	AP2A1	105.3	104.2	110.2	103.7	98.1	97.2	97.8	96.1	93	94.4
O94973	AP-2 complex subunit alpha-2 OS=Homo sapiens OX=9606 GN=AP2A2 PE=1 SV=2	21	15	21	9	939	103.9	6.96	49.95	15	AP2A2	92.5	98.3	96.2	90.8	98.9	99.5	104.8	109.1	103.3	106.6
P63010	AP-2 complex subunit beta OS=Homo sapiens OX=9606 GN=AP2B1 PE=1 SV=1	37	35	62	17	937	104.5	5.38	124.57	35	AP2B1	109.9	107.4	104.7	104	97.5	97.4	95.3	91.3	95.7	96.8
Q96CW1	AP-2 complex subunit mu OS=Homo sapiens OX=9606 GN=AP2M1 PE=1 SV=2	28	11	21	11	435	49.6	9.54	39.04	11	AP2M1	100.4	98.6	101.9	101.7	102.2	100.3	98	96.6	100.6	99.6
P53680	AP-2 complex subunit sigma OS=Homo sapiens OX=9606 GN=AP2S1 PE=1 SV=2	25	4	15	4	142	17	6.18	7.78	4	AP2S1	0	0	0	0	0	0	1000	0	0	0
O00203	AP-3 complex subunit beta-1 OS=Homo sapiens OX=9606 GN=AP3B1 PE=1 SV=3	13	15	20	12	1094	121.2	6.04	24.34	15	AP3B1	105.1	104.9	99.7	101.5	99.5	101.3	95.6	101.1	94.3	97
Q13367	AP-3 complex subunit beta-2 OS=Homo sapiens OX=9606 GN=AP3B2 PE=1 SV=2	10	10	20	7	1082	119	5.59	35.54	10	AP3B2	108.9	101.7	104.4	99.2	102	93.2	104.7	96.9	97.3	91.7
O14617	AP-3 complex subunit delta-1 OS=Homo sapiens OX=9606 GN=AP3D1 PE=1 SV=1	17	19	39	18	1153	130.1	8.48	77.09	19	AP3D1	106.2	102.4	107.2	101.2	100.1	99	95.9	92.4	96.6	99.1
Q9Y2T2	AP-3 complex subunit mu-1 OS=Homo sapiens OX=9606 GN=AP3M1 PE=1 SV=1	15	5	6	5	418	46.9	6.93	11.84	5	AP3M1	109.7	101.7	94.5	111	100.9	95.4	95.5	99.1	99.3	92.8
Q92572	AP-3 complex subunit sigma-1 OS=Homo sapiens OX=9606 GN=AP3S1 PE=1 SV=1	20	5	6	5	193	21.7	5.39	6.67	5	AP3S1	123.2	99.8	100.1	105.7	91.4	104.1	92.7	96.3	96.3	90.4
Q9UPM8	AP-4 complex subunit epsilon-1 OS=Homo sapiens OX=9606 GN=AP4E1 PE=1 SV=2	3	3	8	2	1137	127.2	5.99	16.13	3	AP4E1	47.7	133.4	78.1	114.7	103.5	102.2	81.8	124	94.7	120
Q9Y587	AP-4 complex subunit sigma-1 OS=Homo sapiens OX=9606 GN=AP4S1 PE=1 SV=1	7	1	3	1	144	17	5.19	2.41	1	AP4S1	105.6	79.4	95.3	92.4	89.8	119.3	107.4	121.9	102.9	86.1
Q9H0R1	AP-5 complex subunit mu-1 OS=Homo sapiens OX=9606 GN=AP5M1 PE=1 SV=2	2	1	1	1	490	54.7	6.61	3.45	1	AP5M1	91.2	85.2	100	95.8	109.1	105.6	111.7	109.4	98.5	93.4
Q9NUS5	AP-5 complex subunit sigma-1 OS=Homo sapiens OX=9606 GN=AP5S1 PE=1 SV=1	6	1	1	1	200	22.5	6.87	0	1	AP5S1	0	0	0	0	0	0	1000	0	0	0
O14727	Apoptotic protease-activating factor 1 OS=Homo sapiens OX=9606 GN=APAF1 PE=1 SV=2	3	4	5	3	1248	141.7	6.4	4.94	4	APAF1	171.4	88.9	89	106.3	90.6	110.8	75.2	85.2	93.2	89.4
Q99767	Amyloid-beta A4 precursor protein-binding family A member 2 OS=Homo sapiens OX=9606 GN=APBA2 PE=1 SV=3	9	4	6	4	749	82.5	4.86	6.02	4	APBA2	84.1	111.5	85.5	64.1	87.6	96.9	139.9	101.3	126.2	102.6
P13798	Acylamino-acid-releasing enzyme OS=Homo sapiens OX=9606 GN=APEH PE=1 SV=4	30	19	39	18	732	81.2	5.48	81.13	19	APEH	109.9	108.4	109.3	107.5	96.7	94.9	96.3	90.9	93.4	92.7
P27695	DNA-(apurinic or apyrimidinic site) endonuclease OS=Homo sapiens OX=9606 GN=APEX1 PE=1 SV=2	69	20	61	20	318	35.5	8.12	147.92	20	APEX1	109.3	100.3	100.7	98.7	101.5	101.4	94.1	91.6	101.8	100.6
Q9BZZ5	Apoptosis inhibitor 5 OS=Homo sapiens OX=9606 GN=API5 PE=1 SV=3	53	25	60	25	524	59	7.34	121	25	API5	96.8	93.4	92.9	92.3	100.6	101.9	103.7	111.4	102.6	104.4
Q96GX9	Methylthioribulose-1-phosphate dehydratase OS=Homo sapiens OX=9606 GN=APIP PE=1 SV=1	52	12	19	12	242	27.1	7.12	33.05	12	APIP	100.2	96.9	95.5	93.5	107.5	98.9	104	99	100.9	103.4
Q8IW19	Aprataxin and PNK-like factor OS=Homo sapiens OX=9606 GN=APLF PE=1 SV=1	4	1	1	1	511	56.9	5.08	0	1	APLF	72.4	85.2	97.9	87.1	115.5	85.9	142.3	95.8	106.7	111.2
Q9ULZ1	Apelin OS=Homo sapiens OX=9606 GN=APLN PE=2 SV=1	13	1	2	1	77	8.6	11.82	0	1	APLN	114.1	103.8	105.2	111.1	85.7	93.1	117	103.8	84	82.2
Q06481	Amyloid beta precursor like protein 2 OS=Homo sapiens OX=9606 GN=APLP2 PE=1 SV=2	8	5	7	5	763	86.9	4.79	18.55	5	APLP2	94.7	93.7	99.9	91.5	97.9	104.1	97.9	107.5	111.5	101.3
Q9HDC9	Adipocyte plasma membrane-associated protein OS=Homo sapiens OX=9606 GN=APMAP PE=1 SV=2	10	4	4	4	416	46.5	6.16	6.66	4	APMAP	111	111.6	101.1	108.6	100	99.6	97.3	89.6	92.7	88.5
P04114	Apolipoprotein B-100 OS=Homo sapiens OX=9606 GN=APOB PE=1 SV=2	2	9	16	6	4563	515.3	7.05	17.26	9	APOB	116	117	101.2	119.6	97.4	96.3	78.8	73.8	94.7	105.2
Q0VD83	Apolipoprotein B receptor OS=Homo sapiens OX=9606 GN=APOBR PE=1 SV=3	6	4	6	4	1097	115.6	4.4	4.03	4	APOBR	108	99.6	95.6	124.7	95.3	72.2	90.5	103.7	111.5	98.8
P02649	Apolipoprotein E OS=Homo sapiens OX=9606 GN=APOE PE=1 SV=1	5	2	2	2	317	36.1	5.73	1.64	2	APOE	131.5	110.4	67	117.9	86.2	81.3	120.5	109.8	62.4	112.8
P02749	Beta-2-glycoprotein 1 OS=Homo sapiens OX=9606 GN=APOH PE=1 SV=3	7	3	6	3	345	38.3	7.97	6.34	3	APOH	42.9	52.7	44.3	46.5	127	131.4	143.3	140.5	135.5	136
Q9BUR5	MICOS complex subunit MIC26 OS=Homo sapiens OX=9606 GN=APOO PE=1 SV=1	16	3	7	3	198	22.3	9.13	12.16	3	APOO	93	96.8	92.6	99.7	101.7	103.5	103.6	107.3	101.3	100.7
Q6UXV4	MICOS complex subunit MIC27 OS=Homo sapiens OX=9606 GN=APOOL PE=1 SV=1	42	8	10	8	268	29.1	9.52	30.28	8	APOOL	107.9	95	97.9	101.1	104.3	102.3	98.7	90.1	104	98.7
Q9UKG1	DCC-interacting protein 13-alpha OS=Homo sapiens OX=9606 GN=APPL1 PE=1 SV=1	29	18	26	17	709	79.6	5.41	43.81	18	APPL1	80.8	88.6	91.8	99.5	99.4	101.3	106.5	119.4	106.6	106.3
Q8NEU8	DCC-interacting protein 13-beta OS=Homo sapiens OX=9606 GN=APPL2 PE=1 SV=3	9	4	5	3	664	74.4	4.94	17.29	4	APPL2	91.3	96.9	98.5	90.9	102.1	94.2	103.5	107.1	106.6	108.9
P07741	Adenine phosphoribosyltransferase OS=Homo sapiens OX=9606 GN=APRT PE=1 SV=2	81	12	51	12	180	19.6	6.02	130.84	12	APRT	112.9	113.1	104	103.8	97.4	96.2	93	92.3	92.6	94.7
Q7Z2E3	Aprataxin OS=Homo sapiens OX=9606 GN=APTX PE=1 SV=2	4	1	1	1	356	40.7	9.17	2.86	1	APTX	96.4	97.2	98	110.4	105.8	83.9	103.6	102.1	110.2	92.3
O60306	RNA helicase aquarius OS=Homo sapiens OX=9606 GN=AQR PE=1 SV=4	23	25	36	23	1485	171.2	6.37	71.82	25	AQR	96.2	93.5	98.6	98.9	101.5	104.3	99.2	102.7	103.9	101.3
P10275	Androgen receptor OS=Homo sapiens OX=9606 GN=AR PE=1 SV=3	14	10	15	10	920	99.1	6.42	25.2	10	AR	95.6	95.1	92.9	91.6	99.9	101.5	104.4	106.9	102.7	109.4
P10398	Serine/threonine-protein kinase A-Raf OS=Homo sapiens OX=9606 GN=ARAF PE=1 SV=2	8	5	5	3	606	67.5	9.01	7.03	5	ARAF	87	88.2	92.7	91.1	98.2	107.2	121	100.3	110.3	104.1
Q96P48	Arf-GAP with Rho-GAP domain, ANK repeat and PH domain-containing protein 1 OS=Homo sapiens OX=9606 GN=ARAP1 PE=1 SV=3	3	3	3	3	1450	162.1	6.23	6.16	3	ARAP1	145.3	70.9	108.7	114.3	69.9	111.4	132.1	105.7	141.6	0
P48444	Coatomer subunit delta OS=Homo sapiens OX=9606 GN=ARCN1 PE=1 SV=1	46	25	48	25	511	57.2	6.21	102.92	25	ARCN1	107.9	106	106.1	105.8	97.5	97.8	95.8	93.3	94.2	95.6
P84077	ADP-ribosylation factor 1 OS=Homo sapiens OX=9606 GN=ARF1 PE=1 SV=2	82	16	51	11	181	20.7	6.8	127.25	16	ARF1	127.2	107	105.5	103.8	97.4	94.7	90.2	83.2	95.3	95.7
P18085	ADP-ribosylation factor 4 OS=Homo sapiens OX=9606 GN=ARF4 PE=1 SV=3	56	8	27	4	180	20.5	7.14	63.85	8	ARF4	134.4	115.5	103.6	111.5	95	88.3	89.7	81.3	90.7	90
P84085	ADP-ribosylation factor 5 OS=Homo sapiens OX=9606 GN=ARF5 PE=1 SV=2	60	10	44	5	180	20.5	6.79	107.76	10	ARF5	100	101.6	101.3	102.5	99.4	99.1	96.6	93.6	104.4	101.6
P62330	ADP-ribosylation factor 6 OS=Homo sapiens OX=9606 GN=ARF6 PE=1 SV=2	15	3	5	2	175	20.1	8.95	8.93	3	ARF6	124.1	110.1	110	93.5	104.7	96.7	86.4	73.8	95.4	105.4
Q8N6T3	ADP-ribosylation factor GTPase-activating protein 1 OS=Homo sapiens OX=9606 GN=ARFGAP1 PE=1 SV=2	20	7	10	7	406	44.6	5.66	17.83	7	ARFGAP1	94.8	103.9	103.4	103	96	103.7	97.5	103.2	99.9	94.7
Q8N6H7	ADP-ribosylation factor GTPase-activating protein 2 OS=Homo sapiens OX=9606 GN=ARFGAP2 PE=1 SV=1	11	5	6	5	521	56.7	7.99	12.62	5	ARFGAP2	101	99	106.1	108.1	91.7	95.8	103	99.4	94.1	101.8
Q9NP61	ADP-ribosylation factor GTPase-activating protein 3 OS=Homo sapiens OX=9606 GN=ARFGAP3 PE=1 SV=1	22	12	14	12	516	56.9	7.36	10.73	12	ARFGAP3	88.9	93.8	88.7	106.7	96.2	95.9	103	118.1	106.2	102.6
Q9Y6D6	Brefeldin A-inhibited guanine nucleotide-exchange protein 1 OS=Homo sapiens OX=9606 GN=ARFGEF1 PE=1 SV=2	9	12	16	7	1849	208.6	5.85	38.66	12	ARFGEF1	103	99.3	102.6	96.4	99.4	100.9	101.5	96.5	99.4	101
Q9Y6D5	Brefeldin A-inhibited guanine nucleotide-exchange protein 2 OS=Homo sapiens OX=9606 GN=ARFGEF2 PE=1 SV=3	7	9	20	4	1785	201.9	6.33	35.21	9	ARFGEF2	107	107.9	104	104.9	107.4	101.5	88.2	90.8	93.5	94.8
Q5TH69	Brefeldin A-inhibited guanine nucleotide-exchange protein 3 OS=Homo sapiens OX=9606 GN=ARFGEF3 PE=1 SV=3	15	27	49	27	2177	240.5	5.82	102.93	27	ARFGEF3	97.9	99.1	98.4	100	101.6	105.4	103.6	96.9	96.3	100.7
P53367	Arfaptin-1 OS=Homo sapiens OX=9606 GN=ARFIP1 PE=1 SV=2	31	11	23	10	373	41.7	6.7	38.14	11	ARFIP1	98.6	102.3	100.1	96.4	99.1	102.3	98.7	95.1	102.7	104.7
P53365	Arfaptin-2 OS=Homo sapiens OX=9606 GN=ARFIP2 PE=1 SV=1	40	12	20	11	341	37.8	6.04	36.94	12	ARFIP2	116.2	112.9	105.4	108.5	92.5	92.9	92.4	90.3	96	92.8
Q13795	ADP-ribosylation factor-related protein 1 OS=Homo sapiens OX=9606 GN=ARFRP1 PE=1 SV=1	18	2	2	2	201	22.6	7.56	5.51	2	ARFRP1	89.2	90.6	105.4	101.4	103.1	102.8	97.9	103.1	101.8	104.8
P05089	Arginase-1 OS=Homo sapiens OX=9606 GN=ARG1 PE=1 SV=2	8	2	2	2	322	34.7	7.21	0	2	ARG1	58	116.2	124	70.2	88.1	103	98.7	113.4	114.4	114
Q9NWB6	Arginine and glutamate-rich protein 1 OS=Homo sapiens OX=9606 GN=ARGLU1 PE=1 SV=1	27	10	25	10	273	33.2	10.35	30.46	10	ARGLU1	85.6	89.5	87.8	88.7	105.2	104.4	112.2	113.3	106.3	107
Q07960	Rho GTPase-activating protein 1 OS=Homo sapiens OX=9606 GN=ARHGAP1 PE=1 SV=1	34	13	36	13	439	50.4	6.29	81.28	13	ARHGAP1	111	107.1	108.3	108	96.1	94.1	95.2	91.4	95.1	93.9
Q6P4F7	Rho GTPase-activating protein 11A OS=Homo sapiens OX=9606 GN=ARHGAP11A PE=1 SV=2	2	3	3	2	1023	113.8	9.07	1.62	3	ARHGAP11A	119	110.5	102.1	87.4	68.4	105.7	88.9	120.9	106.6	90.5
Q68EM7	Rho GTPase-activating protein 17 OS=Homo sapiens OX=9606 GN=ARHGAP17 PE=1 SV=1	7	5	5	5	881	95.4	7.62	10.16	5	ARHGAP17	90.9	89.3	91.1	91.3	108.7	113.2	120.3	98	98.8	98.4
Q8N392	Rho GTPase-activating protein 18 OS=Homo sapiens OX=9606 GN=ARHGAP18 PE=1 SV=3	4	2	3	2	663	74.9	6.44	5.17	2	ARHGAP18	102.3	128.9	109.1	82.5	81.8	117.8	84.8	95	107.2	90.6
Q5T5U3	Rho GTPase-activating protein 21 OS=Homo sapiens OX=9606 GN=ARHGAP21 PE=1 SV=2	4	6	7	6	1958	217.3	7.8	9.74	6	ARHGAP21	107.5	80.3	108.9	104.1	102.5	94.1	96.2	95.3	99.9	111.1
Q9P227	Rho GTPase-activating protein 23 OS=Homo sapiens OX=9606 GN=ARHGAP23 PE=1 SV=2	2	2	2	2	1491	162.1	9.19	2.61	2	ARHGAP23	88.5	87.4	88.9	109.1	103.6	103.3	111.7	94.6	108.1	104.8
Q9UNA1	Rho GTPase-activating protein 26 OS=Homo sapiens OX=9606 GN=ARHGAP26 PE=1 SV=1	2	1	1	1	814	92.2	6.64	0	1	ARHGAP26	97.7	96.8	107.2	120	93	93.4	105	95.4	93.1	98.3
Q9P2N2	Rho GTPase-activating protein 28 OS=Homo sapiens OX=9606 GN=ARHGAP28 PE=1 SV=3	2	1	1	1	729	82	7.75	0	1	ARHGAP28	109.2	93.7	121.1	114	90.1	80.4	104.5	95.8	91.8	99.6
Q9NRY4	Rho GTPase-activating protein 35 OS=Homo sapiens OX=9606 GN=ARHGAP35 PE=1 SV=3	13	18	19	18	1499	170.4	6.64	33.82	18	ARHGAP35	108.7	107.9	104.6	101.8	100.1	97.9	97.5	92.8	96	92.8
Q9C0H5	Rho GTPase-activating protein 39 OS=Homo sapiens OX=9606 GN=ARHGAP39 PE=1 SV=2	1	1	1	1	1083	121.2	7.5	0	1	ARHGAP39	84.1	77.2	85.7	113.5	86.8	120.9	126	92.7	99.5	113.8
Q13017	Rho GTPase-activating protein 5 OS=Homo sapiens OX=9606 GN=ARHGAP5 PE=1 SV=2	12	14	16	14	1502	172.4	6.62	28.24	14	ARHGAP5	95.7	96.4	93.7	107.1	98.6	93.7	109.8	99.8	99.8	105.4
O43182	Rho GTPase-activating protein 6 OS=Homo sapiens OX=9606 GN=ARHGAP6 PE=1 SV=3	7	5	7	5	974	105.9	7.36	10.28	5	ARHGAP6	98.2	100.4	104.8	107.3	98.7	103.2	96.4	102	92.9	96
P52565	Rho GDP-dissociation inhibitor 1 OS=Homo sapiens OX=9606 GN=ARHGDIA PE=1 SV=3	38	11	36	11	204	23.2	5.11	51.05	11	ARHGDIA	99.9	103.1	99.9	102.9	97	97.8	99.8	102.5	97.9	99.3
Q92888	Rho guanine nucleotide exchange factor 1 OS=Homo sapiens OX=9606 GN=ARHGEF1 PE=1 SV=2	10	8	13	8	912	102.4	5.66	24.32	8	ARHGEF1	108.6	107.9	106.1	99.3	95.5	98	86.8	101.5	100.3	95.9
O15013	Rho guanine nucleotide exchange factor 10 OS=Homo sapiens OX=9606 GN=ARHGEF10 PE=1 SV=4	2	2	2	2	1369	151.5	5.68	4.37	2	ARHGEF10	80	95.2	111	108.2	82.7	90.8	109.2	114.2	120.2	88.5
Q9HCE6	Rho guanine nucleotide exchange factor 10-like protein OS=Homo sapiens OX=9606 GN=ARHGEF10L PE=1 SV=4	2	3	5	3	1279	140.3	5.94	0	3	ARHGEF10L	76.7	102.9	99.8	75.1	127.6	124.5	60.9	113.8	131.1	87.7
O15085	Rho guanine nucleotide exchange factor 11 OS=Homo sapiens OX=9606 GN=ARHGEF11 PE=1 SV=1	4	7	7	7	1522	167.6	5.5	12.4	7	ARHGEF11	97.7	89.8	89.2	86.5	89.8	102	95.2	132.2	103.1	114.5
Q9NZN5	Rho guanine nucleotide exchange factor 12 OS=Homo sapiens OX=9606 GN=ARHGEF12 PE=1 SV=1	3	3	3	3	1544	173.1	5.74	12.2	3	ARHGEF12	129	95.3	116.1	100.1	99.4	95.8	82.4	83.7	99.5	98.9
Q5VV41	Rho guanine nucleotide exchange factor 16 OS=Homo sapiens OX=9606 GN=ARHGEF16 PE=1 SV=1	29	18	26	18	709	80.1	7.36	59.28	18	ARHGEF16	109.6	102.3	100.9	102.5	91.7	99.6	94.5	100.9	101.2	96.9
Q6ZSZ5	Rho guanine nucleotide exchange factor 18 OS=Homo sapiens OX=9606 GN=ARHGEF18 PE=1 SV=4	2	3	3	2	1361	151.5	6.33	4.21	3	ARHGEF18	77.6	128.6	115.3	85.4	79	97	103.3	108.9	95.7	109.1
Q92974	Rho guanine nucleotide exchange factor 2 OS=Homo sapiens OX=9606 GN=ARHGEF2 PE=1 SV=4	12	9	10	9	986	111.5	7.27	11.49	9	ARHGEF2	105.5	94.9	87.9	104.3	102.3	96	99.7	99	107.8	102.7
Q8N1W1	Rho guanine nucleotide exchange factor 28 OS=Homo sapiens OX=9606 GN=ARHGEF28 PE=1 SV=3	1	1	1	1	1705	191.8	6.04	0	1	ARHGEF28	103.4	117.3	91.4	136.3	80.3	80.4	91.4	97.4	79.2	123
A5YM69	Rho guanine nucleotide exchange factor 35 OS=Homo sapiens OX=9606 GN=ARHGEF35 PE=1 SV=1	12	3	4	1	484	53.3	4.31	11.54	3	ARHGEF35	96.4	100.9	94.9	113.3	98.7	89.4	101.4	97.7	100.8	106.6
A1IGU5	Rho guanine nucleotide exchange factor 37 OS=Homo sapiens OX=9606 GN=ARHGEF37 PE=2 SV=2	6	3	5	3	675	76.2	6.93	6.15	3	ARHGEF37	103.1	90.9	102.3	124.4	93.2	93.4	103.3	108	90.8	90.7
Q12774	Rho guanine nucleotide exchange factor 5 OS=Homo sapiens OX=9606 GN=ARHGEF5 PE=1 SV=3	6	6	7	4	1597	176.7	5.53	11.04	6	ARHGEF5	99.8	91.2	107.3	79.1	103.7	88.5	116.7	110.6	113.1	89.9
Q15052	Rho guanine nucleotide exchange factor 6 OS=Homo sapiens OX=9606 GN=ARHGEF6 PE=1 SV=2	8	5	5	2	776	87.4	6.05	4.17	5	ARHGEF6	93.6	95.9	107.7	99.6	105.9	103.7	91.7	92.9	105.1	103.9
Q14155	Rho guanine nucleotide exchange factor 7 OS=Homo sapiens OX=9606 GN=ARHGEF7 PE=1 SV=2	12	8	11	5	803	90	7.09	13.22	8	ARHGEF7	94.1	100.9	99.3	100.8	99	102.5	106.9	100	93.5	103
O43307	Rho guanine nucleotide exchange factor 9 OS=Homo sapiens OX=9606 GN=ARHGEF9 PE=1 SV=3	2	1	1	1	516	60.9	5.72	0	1	ARHGEF9	0	0	0	1000	0	0	0	0	0	0
O14497	AT-rich interactive domain-containing protein 1A OS=Homo sapiens OX=9606 GN=ARID1A PE=1 SV=3	4	6	7	5	2285	241.9	6.7	15.27	6	ARID1A	83.1	95.3	108.1	100.4	96.7	91.1	91.9	101.7	125.5	106.4
Q8NFD5	AT-rich interactive domain-containing protein 1B OS=Homo sapiens OX=9606 GN=ARID1B PE=1 SV=3	5	9	9	8	2319	243.8	6.9	13.94	9	ARID1B	93.1	111.1	91.1	92.5	106.5	98.6	94.2	94.9	109.1	109
Q68CP9	AT-rich interactive domain-containing protein 2 OS=Homo sapiens OX=9606 GN=ARID2 PE=1 SV=2	14	23	39	23	1835	197.3	7.42	52.61	23	ARID2	92.8	93.4	93.8	92.8	102.1	102.6	105.7	108	105.6	103.2
P29374	AT-rich interactive domain-containing protein 4A OS=Homo sapiens OX=9606 GN=ARID4A PE=1 SV=3	1	2	8	2	1257	142.7	5.1	8.64	2	ARID4A	87.6	91.9	93.3	94.7	92.8	105.2	107.4	108.5	106.6	112.1
Q4LE39	AT-rich interactive domain-containing protein 4B OS=Homo sapiens OX=9606 GN=ARID4B PE=1 SV=2	11	13	17	13	1312	147.7	5.12	26.8	13	ARID4B	97.4	100.4	100.7	103.3	97.8	103.1	98	92.6	104.6	102.1
Q14865	AT-rich interactive domain-containing protein 5B OS=Homo sapiens OX=9606 GN=ARID5B PE=1 SV=3	6	8	9	8	1188	132.3	8.72	9.97	8	ARID5B	97.7	110.4	103.9	110.9	102.5	89.6	85.6	102.5	95.8	101.1
Q9Y4X5	E3 ubiquitin-protein ligase ARIH1 OS=Homo sapiens OX=9606 GN=ARIH1 PE=1 SV=2	17	9	17	9	557	64.1	5.08	30.62	9	ARIH1	105.1	103.1	98.9	101.7	103.5	98.4	99.9	96.2	97.3	95.9
O95376	E3 ubiquitin-protein ligase ARIH2 OS=Homo sapiens OX=9606 GN=ARIH2 PE=1 SV=1	6	2	5	2	493	57.8	5.63	0	2	ARIH2	120.9	99.9	114.4	132.7	87.2	83.9	71.9	104.8	96.4	88
Q96B23	Uncharacterized protein C18orf25 OS=Homo sapiens OX=9606 GN=C18orf25 PE=1 SV=3	16	4	6	4	404	43.4	4.88	6.74	4	ARK2N	91.4	96.8	86.3	118.3	117.7	84.4	120.2	88.8	94.6	101.6
P40616	ADP-ribosylation factor-like protein 1 OS=Homo sapiens OX=9606 GN=ARL1 PE=1 SV=1	48	6	19	6	181	20.4	5.72	38.08	6	ARL1	105.4	103.8	103.9	107.9	94.5	97.1	97.6	95.6	97.2	97
Q3SXY8	ADP-ribosylation factor-like protein 13B OS=Homo sapiens OX=9606 GN=ARL13B PE=1 SV=1	3	1	1	1	428	48.6	6.62	3.21	1	ARL13B	118.2	80.5	109.3	52.1	111.5	97.3	106.6	113.6	103.5	107.4
P36404	ADP-ribosylation factor-like protein 2 OS=Homo sapiens OX=9606 GN=ARL2 PE=1 SV=4	18	3	9	3	184	20.9	6.34	19.51	3	ARL2	103.3	109.1	106.6	88	74	113.3	120.3	89.9	106.4	89.1
Q9Y2Y0	ADP-ribosylation factor-like protein 2-binding protein OS=Homo sapiens OX=9606 GN=ARL2BP PE=1 SV=1	17	2	5	2	163	18.8	4.35	15.92	2	ARL2BP	89.7	99	97.2	102.3	105.2	100	100.4	105.6	102.1	98.6
P36405	ADP-ribosylation factor-like protein 3 OS=Homo sapiens OX=9606 GN=ARL3 PE=1 SV=2	41	6	18	6	182	20.4	7.24	51.86	6	ARL3	95.5	99.8	99.5	101.7	99.5	97.8	101.8	104	101.4	99.1
Q9H0F7	ADP-ribosylation factor-like protein 6 OS=Homo sapiens OX=9606 GN=ARL6 PE=1 SV=1	4	1	1	1	186	21.1	8.54	0	1	ARL6	131.7	98.1	105.3	131.7	65.5	81.8	101.1	89.8	83	112.1
Q15041	ADP-ribosylation factor-like protein 6-interacting protein 1 OS=Homo sapiens OX=9606 GN=ARL6IP1 PE=1 SV=2	18	5	12	4	203	23.3	9.32	17.12	5	ARL6IP1	118.6	108.1	105.9	103.4	93.2	99.6	97.4	86	90.4	97.4
Q66PJ3	ADP-ribosylation factor-like protein 6-interacting protein 4 OS=Homo sapiens OX=9606 GN=ARL6IP4 PE=1 SV=3	33	7	16	7	237	26.4	10.86	31.83	7	ARL6IP4	103.2	101.2	102.5	100.9	100	97.8	97	91.3	103.2	102.9
O75915	PRA1 family protein 3 OS=Homo sapiens OX=9606 GN=ARL6IP5 PE=1 SV=1	20	4	8	4	188	21.6	9.77	20.55	4	ARL6IP5	116.7	100.2	94.2	109.2	94.2	98.4	97.9	90.5	96.7	102
Q8N6S5	ADP-ribosylation factor-like protein 6-interacting protein 6 OS=Homo sapiens OX=9606 GN=ARL6IP6 PE=1 SV=1	5	1	1	1	226	24.7	6.33	0	1	ARL6IP6	56.7	95.4	115.1	75.5	102.5	90.8	154	103.2	111.8	94.9
Q96BM9	ADP-ribosylation factor-like protein 8A OS=Homo sapiens OX=9606 GN=ARL8A PE=1 SV=1	34	5	6	2	186	21.4	7.77	7.24	5	ARL8A	113.1	98.9	102	94.7	102	104.5	99.1	91.1	97.5	97.2
Q9NVJ2	ADP-ribosylation factor-like protein 8B OS=Homo sapiens OX=9606 GN=ARL8B PE=1 SV=1	23	4	5	1	186	21.5	8.43	5.02	4	ARL8B	62.1	100.1	98.1	84.6	120.4	113.7	103.9	103.9	97.6	115.6
Q8WVX3	Uncharacterized protein C4orf3 OS=Homo sapiens OX=9606 GN=C4orf3 PE=1 SV=2	11	1	2	1	66	7.6	5.29	0	1	ARLN	139.6	96.3	96.3	119.8	93.3	85.4	111.6	75	94.7	88.1
Q9NVT9	Armadillo repeat-containing protein 1 OS=Homo sapiens OX=9606 GN=ARMC1 PE=1 SV=1	41	8	16	8	282	31.3	5.74	41.05	8	ARMC1	95.1	100.6	96.9	97.4	100	98.7	103.7	98	105.4	104.2
Q8N2F6	Armadillo repeat-containing protein 10 OS=Homo sapiens OX=9606 GN=ARMC10 PE=1 SV=1	12	3	5	3	343	37.5	6.61	12.83	3	ARMC10	107.2	107.1	100.7	102.1	95.2	100.1	104.2	95.6	92.4	95.4
Q6NXE6	Armadillo repeat-containing protein 6 OS=Homo sapiens OX=9606 GN=ARMC6 PE=1 SV=2	13	4	8	4	501	54.1	6.24	19	4	ARMC6	109.1	103.8	97.7	97.9	100.2	100.1	102.6	93.4	94.9	100.3
Q8IUR7	Armadillo repeat-containing protein 8 OS=Homo sapiens OX=9606 GN=ARMC8 PE=1 SV=2	5	4	4	4	673	75.5	6.73	2.48	4	ARMC8	88.2	116.6	99.1	117.8	105.6	92.8	93.4	101.9	87.9	96.7
Q7Z3E5	LisH domain-containing protein ARMC9 OS=Homo sapiens OX=9606 GN=ARMC9 PE=1 SV=3	3	2	2	2	818	91.8	6.2	5.69	2	ARMC9	88.7	97.3	102.8	103.6	93.8	107.5	95.1	91.9	115.3	104
Q9UH62	Armadillo repeat-containing X-linked protein 3 OS=Homo sapiens OX=9606 GN=ARMCX3 PE=1 SV=1	11	3	3	3	379	42.5	8.37	7.67	3	ARMCX3	117.6	96.9	96.8	96.4	113.4	106.4	92	88.2	96.6	95.7
Q5H9R4	Armadillo repeat-containing X-linked protein 4 OS=Homo sapiens OX=9606 GN=ARMCX4 PE=1 SV=3	2	4	4	4	2290	235.8	5.83	1.86	4	ARMCX4	100.4	110.8	93.1	120.3	89.4	101.6	92	88.9	101.7	101.8
Q6P1M9	Armadillo repeat-containing X-linked protein 5 OS=Homo sapiens OX=9606 GN=ARMCX5 PE=1 SV=1	6	4	4	3	558	62.3	8.73	5.86	4	ARMCX5	88.6	105.6	112.6	92.3	101.2	103.2	91.9	95.8	105.9	102.8
Q5T2E6	Armadillo-like helical domain-containing protein 3 OS=Homo sapiens OX=9606 GN=ARMH3 PE=1 SV=1	4	2	2	2	689	78.7	6.6	5.48	2	ARMH3	0	0	0	0	0	0	0	0	0	1000
P0C7Q2	Age-related maculopathy susceptibility protein 2 OS=Homo sapiens OX=9606 GN=ARMS2 PE=1 SV=1	15	1	1	1	107	11.4	8.92	2.1	1	ARMS2	106.9	75.7	93.4	109.7	102.5	98.5	94.6	99.5	121.2	98.1
Q92747	Actin-related protein 2/3 complex subunit 1A OS=Homo sapiens OX=9606 GN=ARPC1A PE=1 SV=2	26	8	9	7	370	41.5	8.18	18.54	8	ARPC1A	92	98.6	99.4	101.7	98.1	103.6	94	104.3	104.9	103.4
O15143	Actin-related protein 2/3 complex subunit 1B OS=Homo sapiens OX=9606 GN=ARPC1B PE=1 SV=3	38	11	17	9	372	40.9	8.35	32.76	11	ARPC1B	100.7	102.7	104.7	98.8	98.7	103.4	101.9	97.6	97.6	93.9
O15144	Actin-related protein 2/3 complex subunit 2 OS=Homo sapiens OX=9606 GN=ARPC2 PE=1 SV=1	38	11	16	11	300	34.3	7.36	28.7	11	ARPC2	106.7	102.5	106.3	107.7	97.9	101.3	93.7	83.5	103.2	97.2
O15145	Actin-related protein 2/3 complex subunit 3 OS=Homo sapiens OX=9606 GN=ARPC3 PE=1 SV=3	37	7	16	7	178	20.5	8.59	25.52	7	ARPC3	108.5	103.4	104	103.3	96.4	97.1	96.7	89	101.7	99.8
P59998	Actin-related protein 2/3 complex subunit 4 OS=Homo sapiens OX=9606 GN=ARPC4 PE=1 SV=3	33	7	11	7	168	19.7	8.43	12.76	7	ARPC4	117.6	102.7	105.8	93.7	106.3	90.6	95.3	101	88.2	98.8
O15511	Actin-related protein 2/3 complex subunit 5 OS=Homo sapiens OX=9606 GN=ARPC5 PE=1 SV=3	79	10	16	9	151	16.3	5.67	38.45	10	ARPC5	98.4	101.5	97.6	105.4	99.1	99.2	99.8	100.9	100.1	98
Q9BPX5	Actin-related protein 2/3 complex subunit 5-like protein OS=Homo sapiens OX=9606 GN=ARPC5L PE=1 SV=1	72	9	14	8	153	16.9	6.6	42.53	9	ARPC5L	92.5	98	103.6	92.8	99.3	100.9	101.6	104.4	101.8	105
Q7Z6K5	Arpin OS=Homo sapiens OX=9606 GN=ARPIN PE=1 SV=1	37	10	16	10	226	24.9	5.83	15.8	10	ARPIN	93.7	98	95.8	99.3	103.7	97.4	101.7	103.7	101.6	105.1
P56211	cAMP-regulated phosphoprotein 19 OS=Homo sapiens OX=9606 GN=ARPP19 PE=1 SV=2	54	6	13	5	112	12.3	9.09	11.65	6	ARPP19	127.8	104.5	103.9	95.2	97.8	93.3	97.1	89	96.5	94.9
P49407	Beta-arrestin-1 OS=Homo sapiens OX=9606 GN=ARRB1 PE=1 SV=2	25	9	10	7	418	47	6.2	9.35	9	ARRB1	92.3	95.7	86.3	94.3	105.9	100	100.2	114	99.5	111.7
P32121	Beta-arrestin-2 OS=Homo sapiens OX=9606 GN=ARRB2 PE=1 SV=2	6	3	4	1	409	46.1	7.69	1.85	3	ARRB2	1000	0	0	0	0	0	0	0	0	0
Q9H2J1	Uncharacterized protein ARRDC1-AS1 OS=Homo sapiens OX=9606 GN=ARRDC1-AS1 PE=2 SV=2	9	2	2	2	176	18	7.85	4.01	2	ARRDC1-AS1	103.4	105.1	77.8	125.2	93.2	80.9	115.1	98.5	107.8	93
P15289	Arylsulfatase A OS=Homo sapiens OX=9606 GN=ARSA PE=1 SV=3	16	6	6	6	507	53.6	6.07	10.52	6	ARSA	101.4	93.9	108	115.1	92.3	100	107.1	87.6	97.3	97.2
Q96L15	Ecto-ADP-ribosyltransferase 5 OS=Homo sapiens OX=9606 GN=ART5 PE=2 SV=4	6	1	1	1	291	32	8.27	0	1	ART5	85.6	68.7	82.4	106.4	95	116.3	94	127.2	115.2	109.3
O00192	Splicing regulator ARVCF OS=Homo sapiens OX=9606 GN=ARVCF PE=1 SV=1	8	5	6	5	962	104.6	6.81	21.06	5	ARVCF	102.4	105	88.6	107.7	95.7	94.1	95.8	99.8	106.8	104.1
Q9HBK9	Arsenite methyltransferase OS=Homo sapiens OX=9606 GN=AS3MT PE=1 SV=3	19	6	9	6	375	41.7	6.2	21.4	6	AS3MT	96.6	81.8	85.3	92.2	101.7	108.3	98.5	102.1	115.7	117.7
Q13510	Acid ceramidase OS=Homo sapiens OX=9606 GN=ASAH1 PE=1 SV=5	31	10	19	10	395	44.6	7.62	30.63	10	ASAH1	118.9	127.8	131.8	117.1	92.6	88.5	91.7	81.7	75	74.9
Q9NR71	Neutral ceramidase OS=Homo sapiens OX=9606 GN=ASAH2 PE=1 SV=2	2	1	1	1	780	85.5	7.23	0	1	ASAH2	98.8	86.9	90.3	101.7	88.3	103.6	118.6	125.1	91.6	95.1
O43150	Arf-GAP with SH3 domain, ANK repeat and PH domain-containing protein 2 OS=Homo sapiens OX=9606 GN=ASAP2 PE=1 SV=3	3	3	3	3	1006	111.6	6.68	0	3	ASAP2	92	105.8	90.2	102	91.7	124.3	91.6	93.9	106	102.5
A6NK59	Ankyrin repeat and SOCS box protein 14 OS=Homo sapiens OX=9606 GN=ASB14 PE=2 SV=2	3	1	1	1	587	65.3	6.71	0	1	ASB14	58.5	88	104.2	95.7	65.3	98.6	136.8	132.9	116.2	103.8
Q9NWX5	Ankyrin repeat and SOCS box protein 6 OS=Homo sapiens OX=9606 GN=ASB6 PE=1 SV=1	5	2	3	2	421	47.1	6.01	7.07	2	ASB6	83.5	84.6	96.9	118.5	109.1	89.7	113.6	98.9	106.2	99
Q96DX5	Ankyrin repeat and SOCS box protein 9 OS=Homo sapiens OX=9606 GN=ASB9 PE=1 SV=1	18	5	6	5	294	31.8	6.98	12.92	5	ASB9	72.5	73.6	73.8	74.8	123.9	117.6	133.1	115.6	103.1	112
Q9H1I8	Activating signal cointegrator 1 complex subunit 2 OS=Homo sapiens OX=9606 GN=ASCC2 PE=1 SV=3	6	4	5	4	757	86.3	5.16	12.8	4	ASCC2	109.5	95.7	99.9	93.6	109.9	97.6	97.5	108.7	96.6	91
Q8N3C0	Activating signal cointegrator 1 complex subunit 3 OS=Homo sapiens OX=9606 GN=ASCC3 PE=1 SV=3	6	11	13	10	2202	251.3	7.09	16.15	11	ASCC3	96.9	105.1	97.5	94.4	103.3	108.4	103	92.7	99.2	99.4
Q9Y294	Histone chaperone ASF1A OS=Homo sapiens OX=9606 GN=ASF1A PE=1 SV=1	27	4	5	3	204	23	4.41	5.53	4	ASF1A	84	98	96.7	92.3	100.8	106.1	109.7	105.2	109	98.2
Q9NVP2	Histone chaperone ASF1B OS=Homo sapiens OX=9606 GN=ASF1B PE=1 SV=1	21	3	4	2	202	22.4	4.56	5.82	3	ASF1B	103	88.4	96.6	98.9	92.1	108.6	111.9	100.7	100.8	99.1
Q9UBL3	Set1/Ash2 histone methyltransferase complex subunit ASH2 OS=Homo sapiens OX=9606 GN=ASH2L PE=1 SV=1	26	16	23	16	628	68.7	5.69	50.46	16	ASH2L	91.8	96.1	96.3	94.3	99.8	105.5	103.1	107.4	101.8	103.9
P04424	Argininosuccinate lyase OS=Homo sapiens OX=9606 GN=ASL PE=1 SV=4	25	14	23	14	464	51.6	6.48	31.14	14	ASL	106.6	106.1	106.1	109.9	97.9	99	93.7	92.6	93	95.2
O95671	Probable bifunctional dTTP/UTP pyrophosphatase/methyltransferase protein OS=Homo sapiens OX=9606 GN=ASMTL PE=1 SV=3	33	17	31	17	621	68.8	6.07	53.74	17	ASMTL	87.7	98.6	95.2	97.3	106.2	104.7	105.6	107.8	98.3	98.6
P08243	Asparagine synthetase [glutamine-hydrolyzing] OS=Homo sapiens OX=9606 GN=ASNS PE=1 SV=4	55	30	94	30	561	64.3	6.86	213.92	30	ASNS	110.5	107.6	110	108.7	95.5	98	95.3	92.3	91	91.1
Q12797	Aspartyl/asparaginyl beta-hydroxylase OS=Homo sapiens OX=9606 GN=ASPH PE=1 SV=3	14	7	11	7	758	85.8	5.01	31.3	7	ASPH	105.4	100.3	97.2	93.4	101.5	97.4	94.4	94.5	105.7	110.2
Q8IZT6	Abnormal spindle-like microcephaly-associated protein OS=Homo sapiens OX=9606 GN=ASPM PE=1 SV=2	2	6	9	5	3477	409.5	10.45	12.49	6	ASPM	105.3	109.1	96.6	91.7	107	91	104.6	94.9	103.4	96.3
Q9BZE9	Tether containing UBX domain for GLUT4 OS=Homo sapiens OX=9606 GN=ASPSCR1 PE=1 SV=1	4	2	2	2	553	60.1	6.64	2.4	2	ASPSCR1	94.6	81.9	104.9	92.3	108.8	100.4	98.8	109.6	103.1	105.4
Q7L266	Isoaspartyl peptidase/L-asparaginase OS=Homo sapiens OX=9606 GN=ASRGL1 PE=1 SV=2	24	6	10	6	308	32	6.24	18.54	6	ASRGL1	101.2	102.5	104.6	111.7	76.9	83.6	84.2	117.5	110.1	107.7
Q8IXJ9	Polycomb group protein ASXL1 OS=Homo sapiens OX=9606 GN=ASXL1 PE=1 SV=4	2	2	4	2	1541	165.3	6.21	2.21	2	ASXL1	93.1	96	99.5	102.2	102.2	96.3	99.7	104.2	99.7	107.1
Q8NBU5	Outer mitochondrial transmembrane helix translocase OS=Homo sapiens OX=9606 GN=ATAD1 PE=1 SV=1	27	7	18	7	361	40.7	6.9	23.51	7	ATAD1	101.9	103.2	106.2	99.3	103.4	98	98.8	97.4	95	96.8
Q6PL18	ATPase family AAA domain-containing protein 2 OS=Homo sapiens OX=9606 GN=ATAD2 PE=1 SV=1	31	38	59	33	1390	158.5	6.32	113.46	38	ATAD2	101.5	98	97.3	101	99.6	99.5	100.7	102	100.1	100.2
Q9ULI0	ATPase family AAA domain-containing protein 2B OS=Homo sapiens OX=9606 GN=ATAD2B PE=1 SV=3	8	11	14	6	1458	164.8	6.8	28.56	11	ATAD2B	92.4	90.5	74.3	105.5	96.6	98.3	97.2	108.2	114.2	122.8
Q9NVI7	ATPase family AAA domain-containing protein 3A OS=Homo sapiens OX=9606 GN=ATAD3A PE=1 SV=2	50	33	71	11	634	71.3	8.98	118.65	33	ATAD3A	98.3	99.4	100.7	99.4	102.8	100.8	104.8	99.4	97.9	96.5
Q5T9A4	ATPase family AAA domain-containing protein 3B OS=Homo sapiens OX=9606 GN=ATAD3B PE=1 SV=1	33	26	48	4	648	72.5	9.2	77.16	26	ATAD3B	94.5	97.5	99.9	99.5	106.1	104.6	100.3	104.2	96.3	97.1
Q96QE3	ATPase family AAA domain-containing protein 5 OS=Homo sapiens OX=9606 GN=ATAD5 PE=1 SV=4	2	3	3	3	1844	207.4	9.19	2.07	3	ATAD5	109	97	113.1	107.7	91.5	109.7	112.7	89.2	89.9	80.1
Q5SQI0	Alpha-tubulin N-acetyltransferase 1 OS=Homo sapiens OX=9606 GN=ATAT1 PE=1 SV=1	5	2	2	2	421	46.8	9.95	5.25	2	ATAT1	94.7	112.6	56.1	81.5	118.7	123.6	101	104.8	90.2	116.8
O95260	Arginyl-tRNA--protein transferase 1 OS=Homo sapiens OX=9606 GN=ATE1 PE=1 SV=2	8	3	3	3	518	59.1	7.93	4.71	3	ATE1	95.4	105.8	107.4	96.4	102.9	85	100.3	103.9	104.9	98
P18846	Cyclic AMP-dependent transcription factor ATF-1 OS=Homo sapiens OX=9606 GN=ATF1 PE=1 SV=2	11	4	5	2	271	29.2	8.37	7.25	4	ATF1	88.9	94	94.7	89.6	107.9	99.2	105.4	105.6	112.1	102.6
P15336	Cyclic AMP-dependent transcription factor ATF-2 OS=Homo sapiens OX=9606 GN=ATF2 PE=1 SV=4	8	4	7	1	505	54.5	7.88	9.47	4	ATF2	103.8	59.3	65.8	111.7	114.3	116.2	93.3	125.7	100.6	109.2
P17544	Cyclic AMP-dependent transcription factor ATF-7 OS=Homo sapiens OX=9606 GN=ATF7 PE=1 SV=3	12	6	7	3	483	51.7	8	11.51	6	ATF7	85.8	95.9	111.9	99	95	109.3	111.2	106.1	86.8	99
Q6VMQ6	Activating transcription factor 7-interacting protein 1 OS=Homo sapiens OX=9606 GN=ATF7IP PE=1 SV=3	8	6	8	6	1270	136.3	4.7	27.74	6	ATF7IP	98	88.2	100.2	99.6	101.4	94.7	100.9	104.1	104.2	108.8
O94817	Ubiquitin-like protein ATG12 OS=Homo sapiens OX=9606 GN=ATG12 PE=1 SV=1	4	1	2	1	140	15.1	5.1	0	1	ATG12	99.7	98.2	95.3	96.5	103.7	101.8	106.9	98.4	102	97.4
O75143	Autophagy-related protein 13 OS=Homo sapiens OX=9606 GN=ATG13 PE=1 SV=1	6	3	3	3	517	56.5	5.12	6.15	3	ATG13	103.5	103.4	92.4	73	83.6	78.5	168.5	67.4	120.8	108.8
Q676U5	Autophagy-related protein 16-1 OS=Homo sapiens OX=9606 GN=ATG16L1 PE=1 SV=2	2	2	2	2	607	68.2	6.64	1.74	2	ATG16L1	56.2	105.3	114.3	99.3	95.5	88.9	89.9	128.1	116.9	105.7
Q9NT62	Ubiquitin-like-conjugating enzyme ATG3 OS=Homo sapiens OX=9606 GN=ATG3 PE=1 SV=1	12	4	10	4	314	35.8	4.74	13.16	4	ATG3	102.6	103.9	107.9	101.6	99.6	97.7	97.5	100.8	97.5	90.8
Q9Y4P1	Cysteine protease ATG4B OS=Homo sapiens OX=9606 GN=ATG4B PE=1 SV=2	17	5	7	5	393	44.3	5.07	15.83	5	ATG4B	117.5	102.3	96.6	100.2	96.2	94.5	100.9	92.2	103.6	95.9
Q96DT6	Cysteine protease ATG4C OS=Homo sapiens OX=9606 GN=ATG4C PE=1 SV=1	4	1	1	1	458	52.5	5.97	3.58	1	ATG4C	80.5	113	169	0	97.7	99.4	158.8	84.3	102.1	95.2
Q9H1Y0	Autophagy protein 5 OS=Homo sapiens OX=9606 GN=ATG5 PE=1 SV=2	16	3	3	3	275	32.4	5.77	5.95	3	ATG5	108	107.2	103.7	104.4	99.5	91.9	87.8	106.3	98	93.1
O95352	Ubiquitin-like modifier-activating enzyme ATG7 OS=Homo sapiens OX=9606 GN=ATG7 PE=1 SV=1	9	5	7	5	703	77.9	6.24	14.95	5	ATG7	116.9	108.3	106	104.9	81.7	89.3	89.5	102.2	105.9	95.4
Q7Z3C6	Autophagy-related protein 9A OS=Homo sapiens OX=9606 GN=ATG9A PE=1 SV=3	9	5	7	5	839	94.4	6.67	8.18	5	ATG9A	100.5	93.6	104.9	93.4	98.9	114.4	114.3	87	104.6	88.3
P31939	Bifunctional purine biosynthesis protein ATIC OS=Homo sapiens OX=9606 GN=ATIC PE=1 SV=3	79	40	138	40	592	64.6	6.71	396.97	40	ATIC	99.8	106.1	100.8	99.6	101.3	100.7	99.2	97.4	97.1	97.9
Q8WXF7	Atlastin-1 OS=Homo sapiens OX=9606 GN=ATL1 PE=1 SV=1	6	3	4	3	558	63.5	6.18	8.58	3	ATL1	119.6	103.3	99.4	113.7	98	91.2	81	77.3	100.5	116.2
Q8NHH9	Atlastin-2 OS=Homo sapiens OX=9606 GN=ATL2 PE=1 SV=2	11	5	6	4	583	66.2	5.48	7.87	5	ATL2	93.6	106.6	95.4	98.7	99.2	96.4	101.7	105.6	106.3	96.4
Q6DD88	Atlastin-3 OS=Homo sapiens OX=9606 GN=ATL3 PE=1 SV=1	43	21	39	20	541	60.5	5.66	113.16	21	ATL3	110.8	107	108.7	103.2	102.2	101.8	98.9	88.4	90.6	88.5
Q13315	Serine-protein kinase ATM OS=Homo sapiens OX=9606 GN=ATM PE=1 SV=4	5	10	11	10	3056	350.5	6.81	14.55	10	ATM	90.7	100.9	106.7	102.4	108.9	106.2	92.1	88.5	109.1	94.5
O00244	Copper transport protein ATOX1 OS=Homo sapiens OX=9606 GN=ATOX1 PE=1 SV=1	76	4	14	4	68	7.4	7.24	17.14	4	ATOX1	92.9	81	106.7	117.5	95.2	105.6	106	96.2	98.5	100.3
O60312	Phospholipid-transporting ATPase VA OS=Homo sapiens OX=9606 GN=ATP10A PE=1 SV=2	3	3	3	3	1499	167.6	8.37	0	3	ATP10A	102.8	92.1	111.7	82.3	103.2	87.9	100.9	117.1	107	94.9
P98196	Phospholipid-transporting ATPase IH OS=Homo sapiens OX=9606 GN=ATP11A PE=1 SV=3	1	1	2	1	1134	129.7	6.6	0	1	ATP11A	144.4	120.8	92.9	131.8	76.5	100.3	85.2	92.4	67.4	88.3
Q8NB49	Phospholipid-transporting ATPase IG OS=Homo sapiens OX=9606 GN=ATP11C PE=1 SV=3	4	4	4	4	1132	129.4	6.67	7.5	4	ATP11C	67.5	92	87.2	81.5	95.5	116.8	99.2	120.9	127.7	111.8
Q9HD20	Endoplasmic reticulum transmembrane helix translocase OS=Homo sapiens OX=9606 GN=ATP13A1 PE=1 SV=2	24	26	40	26	1204	132.9	8.13	71.56	26	ATP13A1	101.7	99.9	99.7	101.6	103.9	102.2	99.6	96.3	98.3	96.7
P05023	Sodium/potassium-transporting ATPase subunit alpha-1 OS=Homo sapiens OX=9606 GN=ATP1A1 PE=1 SV=1	33	31	57	22	1023	112.8	5.49	120.62	31	ATP1A1	105.5	101.3	97.3	100.9	96.6	98.3	97.9	103.5	98.2	100.7
P05026	Sodium/potassium-transporting ATPase subunit beta-1 OS=Homo sapiens OX=9606 GN=ATP1B1 PE=1 SV=1	34	10	14	10	303	35	8.53	42.71	10	ATP1B1	120.5	112.8	114.7	110.3	89.8	94.8	90.7	89.7	89.8	86.8
P54709	Sodium/potassium-transporting ATPase subunit beta-3 OS=Homo sapiens OX=9606 GN=ATP1B3 PE=1 SV=1	17	3	3	3	279	31.5	8.35	3.5	3	ATP1B3	87	81.1	101	91.8	110.4	114.1	96.2	124.1	91.9	102.2
P16615	Sarcoplasmic/endoplasmic reticulum calcium ATPase 2 OS=Homo sapiens OX=9606 GN=ATP2A2 PE=1 SV=1	42	43	115	43	1042	114.7	5.34	212.22	43	ATP2A2	99.1	102.6	102.1	102.3	99.6	101.7	100.5	99.2	95.8	97.2
P20020	Plasma membrane calcium-transporting ATPase 1 OS=Homo sapiens OX=9606 GN=ATP2B1 PE=1 SV=4	15	17	22	13	1220	134.6	5.91	34.16	17	ATP2B1	106.5	102.4	96.5	104.4	100.7	100.1	95.6	90.6	104.4	98.8
P98194	Calcium-transporting ATPase type 2C member 1 OS=Homo sapiens OX=9606 GN=ATP2C1 PE=1 SV=3	16	11	12	11	919	100.5	6.74	24.89	11	ATP2C1	97.6	100.6	104.7	100.6	104.7	97.2	95.9	97.7	99.9	101.3
P25705	ATP synthase subunit alpha, mitochondrial OS=Homo sapiens OX=9606 GN=ATP5F1A PE=1 SV=1	72	37	602	37	553	59.7	9.13	1329.45	37	ATP5F1A	100.2	100.2	99.5	101.6	101.6	101.4	102.5	97.7	97.8	97.6
P06576	ATP synthase subunit beta, mitochondrial OS=Homo sapiens OX=9606 GN=ATP5F1B PE=1 SV=3	74	29	445	29	529	56.5	5.4	1132.38	29	ATP5F1B	97.4	102	100.4	100.4	102.3	102.6	101.2	99.3	97.1	97.3
P36542	ATP synthase subunit gamma, mitochondrial OS=Homo sapiens OX=9606 GN=ATP5F1C PE=1 SV=1	41	14	71	13	298	33	9.22	118.37	14	ATP5F1C	111	102	103.9	103.2	99.8	99.6	98.6	91.2	94.9	95.9
P30049	ATP synthase subunit delta, mitochondrial OS=Homo sapiens OX=9606 GN=ATP5F1D PE=1 SV=2	62	5	18	4	168	17.5	5.49	24.62	5	ATP5F1D	103	97.4	100.8	104.4	96.1	103.2	96.8	93.1	105.1	100.2
P56381	ATP synthase subunit epsilon, mitochondrial OS=Homo sapiens OX=9606 GN=ATP5F1E PE=1 SV=2	43	3	8	1	51	5.8	9.92	7.81	3	ATP5F1E	96.2	109.3	103.3	92.1	101.9	106.2	102.2	94.1	99.9	94.9
Q9UII2	ATPase inhibitor, mitochondrial OS=Homo sapiens OX=9606 GN=ATP5IF1 PE=1 SV=1	22	4	13	4	106	12.2	9.35	19.89	4	ATP5IF1	94.7	99.6	97.6	96.9	100.9	106.5	106.9	103	96.3	97.5
P48201	ATP synthase F(0) complex subunit C3, mitochondrial OS=Homo sapiens OX=9606 GN=ATP5MC3 PE=1 SV=1	13	1	1	1	142	14.7	9.45	0	1	ATP5MC3	86.3	110.4	89.8	88.9	104	105.9	101.9	108.8	103.1	100.8
P56385	ATP synthase subunit e, mitochondrial OS=Homo sapiens OX=9606 GN=ATP5ME PE=1 SV=2	72	6	26	5	69	7.9	9.35	52.04	6	ATP5ME	104.5	105	104.8	100.9	99.9	102.6	101.6	97.7	91.9	90.9
P56134	ATP synthase subunit f, mitochondrial OS=Homo sapiens OX=9606 GN=ATP5MF PE=1 SV=3	26	2	7	2	94	10.9	9.67	17.31	2	ATP5MF	121.5	99	101.4	101.5	98.6	100.9	101	93.1	92.2	90.8
O75964	ATP synthase subunit g, mitochondrial OS=Homo sapiens OX=9606 GN=ATP5MG PE=1 SV=3	66	10	25	9	103	11.4	9.64	48.02	10	ATP5MG	106	101.6	104.5	100.5	100.5	100.9	102	98.2	93.3	92.3
P56378	ATP synthase subunit ATP5MJ, mitochondrial OS=Homo sapiens OX=9606 GN=ATP5MJ PE=1 SV=1	28	2	6	2	58	6.7	10.08	9.06	2	ATP5MJ	112.7	107.1	101.3	95.4	95.2	101.3	93.6	94.4	103.5	95.3
Q96IX5	ATP synthase membrane subunit K, mitochondrial OS=Homo sapiens OX=9606 GN=ATP5MK PE=1 SV=1	19	2	4	2	58	6.5	9.76	5.23	2	ATP5MK	107	85.2	88.3	98	105.9	106.5	111.7	95.3	98	104
P24539	ATP synthase F(0) complex subunit B1, mitochondrial OS=Homo sapiens OX=9606 GN=ATP5PB PE=1 SV=2	38	10	36	10	256	28.9	9.36	72.21	10	ATP5PB	113.5	98.6	104.8	100.1	101.8	103.4	97.7	87.2	98.4	94.5
O75947	ATP synthase subunit d, mitochondrial OS=Homo sapiens OX=9606 GN=ATP5PD PE=1 SV=3	84	14	56	14	161	18.5	5.3	132.69	14	ATP5PD	98.6	99.4	100.1	99.7	102.7	102.4	103.8	98	98.2	97.1
P18859	ATP synthase-coupling factor 6, mitochondrial OS=Homo sapiens OX=9606 GN=ATP5PF PE=1 SV=1	54	7	28	7	108	12.6	9.52	82.03	7	ATP5PF	97.5	94	99.4	97.4	99.4	105.6	104.3	104.3	99.5	98.5
P48047	ATP synthase subunit O, mitochondrial OS=Homo sapiens OX=9606 GN=ATP5PO PE=1 SV=1	77	14	39	14	213	23.3	9.96	84.25	14	ATP5PO	97.8	100.5	101.7	99.6	100.3	102.1	103.8	101.4	95.9	96.8
Q15904	V-type proton ATPase subunit S1 OS=Homo sapiens OX=9606 GN=ATP6AP1 PE=1 SV=2	8	3	3	3	470	52	6.14	0	3	ATP6AP1	110.3	91.5	95.8	110.5	100.5	96.5	111.8	94.3	97.6	91.3
O75787	Renin receptor OS=Homo sapiens OX=9606 GN=ATP6AP2 PE=1 SV=2	6	1	1	1	350	39	6.1	2.69	1	ATP6AP2	122.9	133.5	81.7	108.2	100.2	56.8	116.6	87.1	100.9	92.2
Q93050	V-type proton ATPase 116 kDa subunit a 1 OS=Homo sapiens OX=9606 GN=ATP6V0A1 PE=1 SV=3	14	10	19	10	837	96.4	6.43	44.93	10	ATP6V0A1	102.9	104.3	102.8	102.2	100.7	99.2	99.6	92.3	98.5	97.5
P61421	V-type proton ATPase subunit d 1 OS=Homo sapiens OX=9606 GN=ATP6V0D1 PE=1 SV=1	21	6	15	6	351	40.3	5	27.19	6	ATP6V0D1	97.9	108.6	107.3	106.5	95.7	97.9	96.7	96.7	96.9	96
P38606	V-type proton ATPase catalytic subunit A OS=Homo sapiens OX=9606 GN=ATP6V1A PE=1 SV=2	63	25	66	25	617	68.3	5.52	168.03	25	ATP6V1A	104.2	102.2	103.2	101.3	98.7	98.4	98.6	96	98.7	98.7
P21281	V-type proton ATPase subunit B, brain isoform OS=Homo sapiens OX=9606 GN=ATP6V1B2 PE=1 SV=3	55	22	41	22	511	56.5	5.81	95.29	22	ATP6V1B2	93.2	97.3	101.6	100	98.9	99.5	103.9	105.3	98.8	101.5
P21283	V-type proton ATPase subunit C 1 OS=Homo sapiens OX=9606 GN=ATP6V1C1 PE=1 SV=4	38	16	20	16	382	43.9	7.46	38.8	16	ATP6V1C1	103.3	99.8	102.7	103.1	98.8	99	100.7	95.7	96.4	100.4
Q9Y5K8	V-type proton ATPase subunit D OS=Homo sapiens OX=9606 GN=ATP6V1D PE=1 SV=1	30	7	10	7	247	28.2	9.36	24.69	7	ATP6V1D	103.3	100	102.2	104.7	95	105.2	98.7	97.6	99.4	94
P36543	V-type proton ATPase subunit E 1 OS=Homo sapiens OX=9606 GN=ATP6V1E1 PE=1 SV=1	60	15	30	15	226	26.1	8	58.36	15	ATP6V1E1	103.2	107.1	102.6	107.3	95.9	94.8	98.8	98.5	96.1	95.8
Q16864	V-type proton ATPase subunit F OS=Homo sapiens OX=9606 GN=ATP6V1F PE=1 SV=2	10	1	5	1	119	13.4	5.52	11.62	1	ATP6V1F	157.9	120.8	99	115.1	95.6	83.7	81.9	68.8	82.4	94.9
O75348	V-type proton ATPase subunit G 1 OS=Homo sapiens OX=9606 GN=ATP6V1G1 PE=1 SV=3	31	4	12	4	118	13.7	8.79	22.82	4	ATP6V1G1	101	107.4	103.7	109.1	100.9	95.2	88.5	93.4	104.2	96.6
Q9UI12	V-type proton ATPase subunit H OS=Homo sapiens OX=9606 GN=ATP6V1H PE=1 SV=1	28	11	22	11	483	55.8	6.48	48.74	11	ATP6V1H	108.8	106.8	107.8	101.6	105.7	93.9	94.3	88.8	97.4	94.8
O75110	Probable phospholipid-transporting ATPase IIA OS=Homo sapiens OX=9606 GN=ATP9A PE=1 SV=3	4	4	6	4	1047	118.5	7.77	4.07	4	ATP9A	98.3	98.4	102.8	102.4	104.6	103.4	100.1	97.6	96.9	95.5
Q5TC12	ATP synthase mitochondrial F1 complex assembly factor 1 OS=Homo sapiens OX=9606 GN=ATPAF1 PE=1 SV=1	29	9	24	9	328	36.4	7.96	47.71	9	ATPAF1	105.6	103.9	102	105.4	101.3	96.7	95.4	93.6	96.4	99.8
Q8N5M1	ATP synthase mitochondrial F1 complex assembly factor 2 OS=Homo sapiens OX=9606 GN=ATPAF2 PE=1 SV=1	12	3	10	3	289	32.8	7.09	20.95	3	ATPAF2	103.8	101.7	91.6	100.4	100.7	90	103.5	105.5	105.3	97.5
Q6P4H8	ATP synthase subunit C lysine N-methyltransferase OS=Homo sapiens OX=9606 GN=ATPSCKMT PE=1 SV=2	6	1	1	1	233	26.1	8.87	2.18	1	ATPSCKMT	127.4	94.2	86.3	96.2	104.3	88.5	107.5	91.7	114.2	89.7
O75882	Attractin OS=Homo sapiens OX=9606 GN=ATRN PE=1 SV=2	2	3	3	3	1429	158.4	7.31	3.89	3	ATRN	0	62	121.3	131.7	130.7	141.1	68.3	134	99.1	111.9
P46100	Transcriptional regulator ATRX OS=Homo sapiens OX=9606 GN=ATRX PE=1 SV=6	9	21	27	20	2492	282.4	6.55	46.47	21	ATRX	87.9	92.7	90	96.1	103.6	104.3	104	114.6	103.7	103.1
Q9UBB4	Ataxin-10 OS=Homo sapiens OX=9606 GN=ATXN10 PE=1 SV=1	30	12	25	12	475	53.5	5.25	45.24	12	ATXN10	108.2	100.7	105.7	100.5	98.8	95.9	98.9	96	97.6	97.7
Q99700	Ataxin-2 OS=Homo sapiens OX=9606 GN=ATXN2 PE=1 SV=2	17	19	37	16	1313	140.2	9.57	72.77	19	ATXN2	96.6	101.6	99.1	103.7	99.5	102.3	98.8	100.1	98.5	99.7
Q8WWM7	Ataxin-2-like protein OS=Homo sapiens OX=9606 GN=ATXN2L PE=1 SV=2	27	27	42	24	1075	113.3	8.59	66.34	27	ATXN2L	96	97.3	100.1	97.8	103.7	101.1	100.7	103	100.6	99.7
P54252	Ataxin-3 OS=Homo sapiens OX=9606 GN=ATXN3 PE=1 SV=5	17	5	9	5	361	41.2	4.78	26.92	5	ATXN3	93	91.3	92.1	96	106.5	110.9	101.3	105	100.7	103.2
Q96GX2	Ataxin-7-like protein 3B OS=Homo sapiens OX=9606 GN=ATXN7L3B PE=1 SV=2	10	1	2	1	97	10.8	4.36	2.14	1	ATXN7L3B	104.2	96.1	102	102.6	96.6	100.3	88.7	99	102.4	108.1
Q13825	Methylglutaconyl-CoA hydratase, mitochondrial OS=Homo sapiens OX=9606 GN=AUH PE=1 SV=1	4	2	3	2	339	35.6	9.48	3.6	2	AUH	103.1	99.9	92	91.6	100.1	100.8	112.2	96.5	99	104.9
Q9Y679	Lipid droplet-regulating VLDL assembly factor AUP1 OS=Homo sapiens OX=9606 GN=AUP1 PE=1 SV=2	18	6	8	6	410	45.8	8.65	16.07	6	AUP1	103.7	103	108.5	103.7	101	97.9	101.9	99.6	91.8	88.8
Q9NWT8	Aurora kinase A-interacting protein OS=Homo sapiens OX=9606 GN=AURKAIP1 PE=1 SV=1	12	2	2	2	199	22.3	10.76	2.64	2	AURKAIP1	106	110.9	91.1	85.8	106.4	111.2	91.1	106.1	90.2	101.3
Q96GD4	Aurora kinase B OS=Homo sapiens OX=9606 GN=AURKB PE=1 SV=3	12	3	3	3	344	39.3	9.29	4.25	3	AURKB	90.9	95.4	98.5	117.9	97.3	100.3	101.1	98.9	102.5	97.3
Q9NQS1	Cell death regulator Aven OS=Homo sapiens OX=9606 GN=AVEN PE=1 SV=1	14	4	7	4	362	38.5	4.98	8.65	4	AVEN	85.8	102.7	114	91.5	85.5	124.7	73.7	77.4	127.6	117.2
O75366	Advillin OS=Homo sapiens OX=9606 GN=AVIL PE=1 SV=3	2	2	4	1	819	92	5.71	3.32	2	AVIL	82.4	96.5	100.3	96.3	104.9	97.9	107.9	108.2	105.4	100.2
Q8NBF6	Late secretory pathway protein AVL9 homolog OS=Homo sapiens OX=9606 GN=AVL9 PE=1 SV=1	16	9	11	8	648	71.9	6.21	8.87	9	AVL9	93.6	107.1	95.6	105.7	104	93.2	93.7	98.7	93.2	115.2
O15169	Axin-1 OS=Homo sapiens OX=9606 GN=AXIN1 PE=1 SV=2	5	4	4	3	862	95.6	6.96	8.88	4	AXIN1	101.2	103.9	105.3	104	102.1	95.8	101	91.8	101.4	93.4
P25311	Zinc-alpha-2-glycoprotein OS=Homo sapiens OX=9606 GN=AZGP1 PE=1 SV=2	24	6	10	6	298	34.2	6.05	20.66	6	AZGP1	89.3	90.7	91.8	97.6	104.3	103.7	102.1	115.9	99.5	105.1
P61769	Beta-2-microglobulin OS=Homo sapiens OX=9606 GN=B2M PE=1 SV=1	46	5	9	5	119	13.7	6.52	14.69	5	B2M	93.2	94	105.1	97.4	107.6	107.2	101.3	90.7	105.1	98.5
P59052	Putative uncharacterized protein B3GALT5-AS1 OS=Homo sapiens OX=9606 GN=B3GALT5-AS1 PE=5 SV=2	14	1	1	1	145	15.7	8.82	2.09	1	B3GALT5-AS1	89.5	89.3	88.5	82.2	107.4	97	109.3	127.5	103.9	105.4
Q6Y288	Beta-1,3-glucosyltransferase OS=Homo sapiens OX=9606 GN=B3GLCT PE=1 SV=2	2	1	2	1	498	56.5	7.5	4.44	1	B3GLCT	75.5	102.2	89.6	114.4	104.2	111.5	94.7	99.8	98.6	109.4
Q8NHY0	Beta-1,4 N-acetylgalactosaminyltransferase 2 OS=Homo sapiens OX=9606 GN=B4GALNT2 PE=1 SV=2	3	1	1	1	566	63.2	8.56	2.21	1	B4GALNT2	68.5	90.4	106.8	90.8	126.9	112.9	92.3	95.9	107.2	108.3
Q9UBV7	Beta-1,4-galactosyltransferase 7 OS=Homo sapiens OX=9606 GN=B4GALT7 PE=1 SV=1	2	1	1	1	327	37.4	8.98	1.6	1	B4GALT7	0	0	1000	0	0	0	0	0	0	0
Q9NWV8	BRISC and BRCA1-A complex member 1 OS=Homo sapiens OX=9606 GN=BABAM1 PE=1 SV=1	22	6	10	6	329	36.5	4.64	22.34	6	BABAM1	102.9	94	96.4	110.4	101.9	97.9	97.8	89.8	104.8	104
Q9NXR7	BRISC and BRCA1-A complex member 2 OS=Homo sapiens OX=9606 GN=BABAM2 PE=1 SV=2	14	4	7	4	383	43.5	5.81	8.04	4	BABAM2	84.3	98.3	104.7	94.7	101.8	112.2	101.8	103.9	95.8	102.3
Q8IXM2	Chromatin complexes subunit BAP18 OS=Homo sapiens OX=9606 GN=BAP18 PE=1 SV=1	38	4	6	4	172	17.9	7.33	10.23	4	BACC1	76.9	84.4	83.3	86.1	112.8	108.1	109.2	113.6	111.6	113.8
Q92934	Bcl2-associated agonist of cell death OS=Homo sapiens OX=9606 GN=BAD PE=1 SV=3	5	1	1	1	168	18.4	7.15	0	1	BAD	0	80.1	116.7	0	118.8	110.6	154.4	194.1	113.2	112.1
Q99933	BAG family molecular chaperone regulator 1 OS=Homo sapiens OX=9606 GN=BAG1 PE=1 SV=4	9	3	4	3	345	38.8	7.81	3.71	3	BAG1	112	94.5	94.3	110.8	92	97.5	95.8	98.5	109.6	95
O95816	BAG family molecular chaperone regulator 2 OS=Homo sapiens OX=9606 GN=BAG2 PE=1 SV=1	24	5	10	5	211	23.8	6.7	17.57	5	BAG2	102.9	105	98	107.5	89.7	102.1	100.7	99.4	94.6	100
O95817	BAG family molecular chaperone regulator 3 OS=Homo sapiens OX=9606 GN=BAG3 PE=1 SV=3	27	12	20	12	575	61.6	6.95	41.24	12	BAG3	103.8	111.8	107.9	113.1	99.4	93.8	94.9	96.6	90.5	88.2
O95429	BAG family molecular chaperone regulator 4 OS=Homo sapiens OX=9606 GN=BAG4 PE=1 SV=1	5	2	6	2	457	49.6	5.12	10.56	2	BAG4	69.4	100.3	95.3	82.3	119.4	105.8	101.2	123.8	105.8	96.5
Q9UL15	BAG family molecular chaperone regulator 5 OS=Homo sapiens OX=9606 GN=BAG5 PE=1 SV=1	19	6	12	6	447	51.2	6.05	31.55	6	BAG5	101.3	103.1	100.4	101.4	95.3	100.2	98.3	95.9	101.8	102.4
P46379	Large proline-rich protein BAG6 OS=Homo sapiens OX=9606 GN=BAG6 PE=1 SV=2	19	17	27	17	1132	119.3	5.6	42.64	17	BAG6	109.1	101.3	100.2	102.2	93.8	97	97.2	104.1	96.9	98.1
Q8TBE0	Bromo adjacent homology domain-containing 1 protein OS=Homo sapiens OX=9606 GN=BAHD1 PE=1 SV=2	5	4	4	4	780	84.6	9.07	5.07	4	BAHD1	100.9	93.6	97.1	109.1	94.3	92.1	96.6	98.7	116.3	101.2
Q9UQB8	Brain-specific angiogenesis inhibitor 1-associated protein 2 OS=Homo sapiens OX=9606 GN=BAIAP2 PE=1 SV=1	37	17	27	17	552	60.8	8.9	55.41	17	BAIAP2	97.4	102.9	103.6	103.1	91.8	89.4	94.4	106.5	104.7	106.2
Q9UHR4	Brain-specific angiogenesis inhibitor 1-associated protein 2-like protein 1 OS=Homo sapiens OX=9606 GN=BAIAP2L1 PE=1 SV=2	12	4	5	4	511	56.8	8.68	13.09	4	BAIAP2L1	99.5	96.4	104	98.8	99.7	105.9	97.6	93	101	104.1
O75531	Barrier-to-autointegration factor OS=Homo sapiens OX=9606 GN=BANF1 PE=1 SV=1	80	10	56	9	89	10.1	6.09	93.05	10	BANF1	89	93.1	90.7	93.7	96.9	99.8	107.3	127	101.3	101.3
Q8N9N5	Protein BANP OS=Homo sapiens OX=9606 GN=BANP PE=1 SV=3	7	3	3	3	519	56.5	5.49	6.49	3	BANP	108.9	96.5	103.3	102.9	102.3	96.3	92.5	95.6	101.8	100
Q92560	Ubiquitin carboxyl-terminal hydrolase BAP1 OS=Homo sapiens OX=9606 GN=BAP1 PE=1 SV=2	9	5	6	5	729	80.3	6.84	5.51	5	BAP1	62.2	100	106.5	111.5	93.5	121.5	104.2	96.8	87.5	116.4
Q99728	BRCA1-associated RING domain protein 1 OS=Homo sapiens OX=9606 GN=BARD1 PE=1 SV=2	2	1	1	1	777	86.6	8.72	2.38	1	BARD1	104.3	95.2	113.3	113.6	93.9	114.7	90.1	91	98.2	85.8
P80723	Brain acid soluble protein 1 OS=Homo sapiens OX=9606 GN=BASP1 PE=1 SV=2	51	9	16	9	227	22.7	4.63	34.55	9	BASP1	118.7	111.4	108.1	112.5	93.3	93.9	88.8	87.4	94.5	91.5
Q07812	Apoptosis regulator BAX OS=Homo sapiens OX=9606 GN=BAX PE=1 SV=1	36	6	12	6	192	21.2	5.22	21.89	6	BAX	92.4	94.8	102.3	107	97.3	96.8	98.6	105	100.4	105.4
Q9NRL2	Bromodomain adjacent to zinc finger domain protein 1A OS=Homo sapiens OX=9606 GN=BAZ1A PE=1 SV=2	21	29	46	28	1556	178.6	6.6	81.87	29	BAZ1A	96.7	91.9	97	98	102.8	99	100.9	102.3	104.8	106.7
Q9UIG0	Tyrosine-protein kinase BAZ1B OS=Homo sapiens OX=9606 GN=BAZ1B PE=1 SV=2	31	46	68	45	1483	170.8	8.48	117.33	46	BAZ1B	94.5	92	95	93.5	102.4	102.5	104.5	102.5	106.7	106.3
Q9UIF9	Bromodomain adjacent to zinc finger domain protein 2A OS=Homo sapiens OX=9606 GN=BAZ2A PE=1 SV=4	16	31	42	30	1905	211.1	6.64	84.47	31	BAZ2A	99	102.1	98.8	103.8	103.3	98.3	95.6	93.4	103.1	102.7
Q9UIF8	Bromodomain adjacent to zinc finger domain protein 2B OS=Homo sapiens OX=9606 GN=BAZ2B PE=1 SV=3	1	2	3	1	2168	240.3	6.54	4.35	2	BAZ2B	93.9	79.8	97.5	74.3	111.5	101.8	102.1	115.1	123.7	100.3
Q9BXC9	Bardet-Biedl syndrome 2 protein OS=Homo sapiens OX=9606 GN=BBS2 PE=1 SV=2	2	1	1	1	721	79.8	6.15	2.19	1	BBS2	108.7	90.5	101.9	134.2	98.9	94.1	95.3	73.4	116.9	86.1
Q96RK4	Bardet-Biedl syndrome 4 protein OS=Homo sapiens OX=9606 GN=BBS4 PE=1 SV=2	2	1	3	1	519	58.2	7.31	4.61	1	BBS4	96.4	105.9	100.6	102.7	97.7	105.8	98.1	98.7	96.2	97.9
Q8WY36	HMG box transcription factor BBX OS=Homo sapiens OX=9606 GN=BBX PE=1 SV=1	8	8	9	8	941	105.1	8.79	12.67	8	BBX	96.1	103	97.2	96.8	104.8	107.5	98.6	89.7	104.3	102
P50895	Basal cell adhesion molecule OS=Homo sapiens OX=9606 GN=BCAM PE=1 SV=2	30	15	25	15	628	67.4	5.81	51.41	15	BCAM	92.8	91.5	90.3	97.2	92.5	99.8	95.7	113.2	111.2	115.9
Q9UHQ4	B-cell receptor-associated protein 29 OS=Homo sapiens OX=9606 GN=BCAP29 PE=1 SV=2	18	4	6	4	241	28.3	9.54	11.37	4	BCAP29	97.2	94.7	95.9	101.2	96.5	96.5	103	111.2	103.7	100
P51572	B-cell receptor-associated protein 31 OS=Homo sapiens OX=9606 GN=BCAP31 PE=1 SV=3	45	18	48	17	246	28	8.44	61.84	18	BCAP31	106.4	100.8	99	99	100.8	98.3	99.1	94.4	102.3	100.1
P56945	Breast cancer anti-estrogen resistance protein 1 OS=Homo sapiens OX=9606 GN=BCAR1 PE=1 SV=2	8	5	6	5	870	93.3	5.67	12.11	5	BCAR1	97.5	106.2	123.7	103.2	108.9	88.6	101.8	91.2	80.4	98.4
O75815	Breast cancer anti-estrogen resistance protein 3 OS=Homo sapiens OX=9606 GN=BCAR3 PE=1 SV=1	1	1	4	1	825	92.5	7.96	1.76	1	BCAR3	98.5	85.6	98.2	101.9	118.8	85.1	96.9	95.5	115.5	104.1
O75934	Pre-mRNA-splicing factor SPF27 OS=Homo sapiens OX=9606 GN=BCAS2 PE=1 SV=1	55	11	21	11	225	26.1	5.66	51.41	11	BCAS2	93.8	96.9	93.6	90.5	101.3	105.2	103.9	106.8	104.7	103.3
Q9H6U6	BCAS3 microtubule associated cell migration factor OS=Homo sapiens OX=9606 GN=BCAS3 PE=1 SV=3	2	1	1	1	928	101.2	6.7	3.02	1	BCAS3	97.1	97.7	99.7	119.3	100.3	93.8	111.3	98.8	85.9	96.2
O15382	Branched-chain-amino-acid aminotransferase, mitochondrial OS=Homo sapiens OX=9606 GN=BCAT2 PE=1 SV=2	51	17	37	17	392	44.3	8.65	83.73	17	BCAT2	114.9	102.3	105	98.8	100	100.6	95.9	88.8	96.7	96.9
Q9P287	BRCA2 and CDKN1A-interacting protein OS=Homo sapiens OX=9606 GN=BCCIP PE=1 SV=1	41	10	24	10	314	36	4.61	50.92	10	BCCIP	98.5	102.5	96.3	98.7	103.3	103.5	98	99.6	98.3	101.5
P12694	2-oxoisovalerate dehydrogenase subunit alpha, mitochondrial OS=Homo sapiens OX=9606 GN=BCKDHA PE=1 SV=2	35	10	14	10	445	50.4	8.27	31.26	10	BCKDHA	95.8	99.5	100.5	101.7	104	98.8	101.4	97.2	99.4	101.6
P21953	2-oxoisovalerate dehydrogenase subunit beta, mitochondrial OS=Homo sapiens OX=9606 GN=BCKDHB PE=1 SV=2	13	4	6	4	392	43.1	6.29	11.53	4	BCKDHB	106.2	101.8	100.8	106.1	99.7	94.7	91	99.5	101.1	99
O14874	[3-methyl-2-oxobutanoate dehydrogenase [lipoamide]] kinase, mitochondrial OS=Homo sapiens OX=9606 GN=BCKDK PE=1 SV=2	16	4	8	4	412	46.3	8.82	20.68	4	BCKDK	115.5	103.3	103.5	98.6	107.1	99.3	91	97.4	91.8	92.6
O95999	B-cell lymphoma/leukemia 10 OS=Homo sapiens OX=9606 GN=BCL10 PE=1 SV=1	3	1	1	1	233	26.2	5.74	2	1	BCL10	93.3	75.6	84.4	98.9	88.3	120.9	108.2	98.4	127.7	104.3
Q07817	Bcl-2-like protein 1 OS=Homo sapiens OX=9606 GN=BCL2L1 PE=1 SV=1	4	1	1	1	233	26	4.93	2.61	1	BCL2L1	98.5	93.3	88.1	96.2	96.1	114.1	100	120.6	94.6	98.5
Q9BXK5	Bcl-2-like protein 13 OS=Homo sapiens OX=9606 GN=BCL2L13 PE=1 SV=1	17	6	14	6	485	52.7	4.44	43	6	BCL2L13	120.7	102.6	103.6	100.9	95.3	95.8	90.2	93.5	100.2	97.3
P41182	B-cell lymphoma 6 protein OS=Homo sapiens OX=9606 GN=BCL6 PE=1 SV=1	2	2	3	1	706	78.8	7.94	2.53	2	BCL6	116.9	91.6	88.5	116.8	83.6	108.1	107.3	91.8	107.2	88.1
Q4VC05	B-cell CLL/lymphoma 7 protein family member A OS=Homo sapiens OX=9606 GN=BCL7A PE=1 SV=1	23	4	7	2	210	22.8	5.14	5.9	4	BCL7A	94.9	91.3	107.6	117.4	92.3	88.3	94.4	89	111.9	112.9
Q9BQE9	B-cell CLL/lymphoma 7 protein family member B OS=Homo sapiens OX=9606 GN=BCL7B PE=1 SV=1	17	3	6	1	202	22.2	4.75	5.77	3	BCL7B	78.6	94.3	99.3	102.8	91	98.4	116.4	102.4	113.2	103.6
Q8WUZ0	B-cell CLL/lymphoma 7 protein family member C OS=Homo sapiens OX=9606 GN=BCL7C PE=1 SV=3	8	3	5	2	217	23.5	5.2	0	3	BCL7C	75.4	87.6	85.4	111.1	125.6	90.8	118.5	114.6	92.1	98.8
O00512	B-cell CLL/lymphoma 9 protein OS=Homo sapiens OX=9606 GN=BCL9 PE=1 SV=4	1	1	1	1	1426	149.2	8.91	2.18	1	BCL9	99.7	86.1	82.3	85.7	80.5	101.4	126	110.4	125.9	101.9
Q86UU0	B-cell CLL/lymphoma 9-like protein OS=Homo sapiens OX=9606 GN=BCL9L PE=1 SV=1	6	6	7	6	1499	157	8.63	17.83	6	BCL9L	101.8	103.5	103.8	103.5	82.8	100.3	104.6	104.3	100.4	95.1
Q9NYF8	Bcl-2-associated transcription factor 1 OS=Homo sapiens OX=9606 GN=BCLAF1 PE=1 SV=2	35	33	71	32	920	106.1	9.98	123.35	33	BCLAF1	93.2	91.7	96.7	95.3	100.9	101.3	103.4	105.4	106.2	105.8
Q6W2J9	BCL-6 corepressor OS=Homo sapiens OX=9606 GN=BCOR PE=1 SV=1	5	10	13	10	1755	192.1	6.48	13.15	10	BCOR	97	102.2	88	107	91.8	100.4	98.3	104.4	104.8	106.1
Q5H9F3	BCL-6 corepressor-like protein 1 OS=Homo sapiens OX=9606 GN=BCORL1 PE=1 SV=2	4	7	12	7	1785	190.4	7.85	11.99	7	BCORL1	71.5	95.3	80.9	102.2	115	114.4	92.8	96.6	141	90.4
P11274	Breakpoint cluster region protein OS=Homo sapiens OX=9606 GN=BCR PE=1 SV=2	3	4	9	3	1271	142.7	7.03	16.92	4	BCR	105.6	104.9	100.1	101.2	98.8	90.2	101.6	101.7	96.3	99.7
Q9Y276	Mitochondrial chaperone BCS1 OS=Homo sapiens OX=9606 GN=BCS1L PE=1 SV=1	14	4	4	4	419	47.5	8.5	9.33	4	BCS1L	98.8	97.9	106.2	109.3	100.1	103.3	104.3	88.8	91.1	100.2
Q02338	D-beta-hydroxybutyrate dehydrogenase, mitochondrial OS=Homo sapiens OX=9606 GN=BDH1 PE=1 SV=3	37	13	31	13	343	38.1	8.95	41.29	13	BDH1	102.3	103.1	95.9	100.4	102.2	103.5	98.7	96.9	101	96
Q9BUT1	3-hydroxybutyrate dehydrogenase type 2 OS=Homo sapiens OX=9606 GN=BDH2 PE=1 SV=2	19	5	5	5	245	26.7	7.65	6.84	5	BDH2	88.4	104.3	85.3	96.9	91.8	112	96.8	109.5	112.4	102.6
A6H8Y1	Transcription factor TFIIIB component B'' homolog OS=Homo sapiens OX=9606 GN=BDP1 PE=1 SV=3	1	3	6	3	2624	293.7	5.11	2.51	3	BDP1	105.7	102.5	86.7	112.2	99.7	96.8	104.1	94.7	101.3	96.4
Q5T5X7	BEN domain-containing protein 3 OS=Homo sapiens OX=9606 GN=BEND3 PE=1 SV=1	8	5	9	5	828	94.4	5.43	18.16	5	BEND3	119.8	78.9	78.6	83.3	100.6	101.2	114.6	120.7	112.9	89.4
O15155	BET1 homolog OS=Homo sapiens OX=9606 GN=BET1 PE=1 SV=1	30	3	5	3	118	13.3	9.06	9.82	3	BET1	97.1	92.4	89.2	99.5	100.5	92.8	101.6	104.7	110.8	111.3
Q13515	Phakinin OS=Homo sapiens OX=9606 GN=BFSP2 PE=1 SV=1	6	1	1	1	415	45.9	5.55	0	1	BFSP2	112.7	110.1	75.7	136.9	89.9	83.8	111.8	99.1	87.7	92.1
Q8NDY6	Class E basic helix-loop-helix protein 23 OS=Homo sapiens OX=9606 GN=BHLHE23 PE=1 SV=1	6	1	2	1	225	23.7	9.22	2.09	1	BHLHE23	127.7	94.3	82.9	103.9	100.7	105.2	83.6	110.7	82.3	108.6
Q8TD16	Protein bicaudal D homolog 2 OS=Homo sapiens OX=9606 GN=BICD2 PE=1 SV=1	10	5	8	4	824	93.5	5.44	14.95	5	BICD2	109.6	104	99.9	108.4	96.7	99.9	98.3	91.1	87.8	104.3
A1A5D9	BICD family-like cargo adapter 2 OS=Homo sapiens OX=9606 GN=BICDL2 PE=1 SV=2	2	1	3	1	508	56.8	5.02	0	1	BICDL2	106	76.2	54.5	155.9	102	103.6	111.3	62.9	125.5	102.2
P55957	BH3-interacting domain death agonist OS=Homo sapiens OX=9606 GN=BID PE=1 SV=1	7	1	2	1	195	22	5.44	7.61	1	BID	79.5	87.9	89.9	108.6	103.7	91.1	95	113.2	111.5	119.6
Q9NQY0	Bridging integrator 3 OS=Homo sapiens OX=9606 GN=BIN3 PE=1 SV=1	21	5	7	5	253	29.6	7.47	11.01	5	BIN3	97.9	96.8	97.3	99.6	97.1	101	101.8	102.5	104.8	101.3
Q13490	Baculoviral IAP repeat-containing protein 2 OS=Homo sapiens OX=9606 GN=BIRC2 PE=1 SV=2	7	3	4	3	618	69.9	6.7	5.52	3	BIRC2	119.4	95	90	106.8	88	78.9	129.7	107.4	90.1	94.9
O15392	Baculoviral IAP repeat-containing protein 5 OS=Homo sapiens OX=9606 GN=BIRC5 PE=1 SV=3	29	5	6	5	142	16.4	5.9	5.19	5	BIRC5	99.8	109.3	106.5	102.7	89.6	106.7	83.4	94.4	99.8	107.8
Q9NR09	Baculoviral IAP repeat-containing protein 6 OS=Homo sapiens OX=9606 GN=BIRC6 PE=1 SV=3	3	13	21	13	4857	529.9	6.05	15.92	13	BIRC6	91.5	99.9	101.6	92.3	104.2	108.2	95.3	89.6	103.5	114
Q9H0W9	Ester hydrolase C11orf54 OS=Homo sapiens OX=9606 GN=C11orf54 PE=1 SV=1	36	7	9	7	315	35.1	6.7	25	7	BKGD	98.5	98.7	100.5	92.1	103.7	102.4	94.8	103.9	98.6	106.8
P51451	Tyrosine-protein kinase Blk OS=Homo sapiens OX=9606 GN=BLK PE=1 SV=3	3	2	8	1	505	57.7	7.87	12.64	2	BLK	92	114.6	74.5	118	97	91.7	103.1	103.4	93.2	112.5
P54132	RecQ-like DNA helicase BLM OS=Homo sapiens OX=9606 GN=BLM PE=1 SV=1	3	5	6	4	1417	158.9	7.49	8.83	5	BLM	86	93.7	88.5	104.7	98.4	103.5	90.9	103.8	120.6	109.9
Q13867	Bleomycin hydrolase OS=Homo sapiens OX=9606 GN=BLMH PE=1 SV=1	44	17	33	17	455	52.5	6.27	71.48	17	BLMH	100.4	94.7	97.6	90.4	101.2	103.5	103.4	98.6	103.6	106.5
P78537	Biogenesis of lysosome-related organelles complex 1 subunit 1 OS=Homo sapiens OX=9606 GN=BLOC1S1 PE=1 SV=2	7	1	1	1	153	17.3	9.33	2.3	1	BLOC1S1	96.5	90	96	85.5	107.5	107.9	100.8	110.3	97.5	107.8
Q6QNY1	Biogenesis of lysosome-related organelles complex 1 subunit 2 OS=Homo sapiens OX=9606 GN=BLOC1S2 PE=1 SV=1	31	4	8	4	142	16	4.86	3.92	4	BLOC1S2	91.5	101.7	96.8	101.9	102.1	97.4	100.3	101.3	101.5	105.5
Q9UL45	Biogenesis of lysosome-related organelles complex 1 subunit 6 OS=Homo sapiens OX=9606 GN=BLOC1S6 PE=1 SV=1	15	2	2	2	172	19.7	6.4	2.18	2	BLOC1S6	70.2	76.2	77.8	130.2	107.4	94.9	90	121.5	108.3	123.4
Q14667	Protein KIAA0100 OS=Homo sapiens OX=9606 GN=KIAA0100 PE=1 SV=3	1	1	2	1	2235	253.5	7.14	0	1	BLTP2	115.3	111.4	94.8	100.7	72.2	94.8	114.4	85.6	104	106.7
Q6BDS2	UHRF1-binding protein 1 OS=Homo sapiens OX=9606 GN=UHRF1BP1 PE=1 SV=1	3	4	4	4	1440	159.4	6.14	7.12	4	BLTP3A	88.9	127.7	88.9	79.9	121.1	101.3	90.5	122.6	78.1	101
A0JNW5	UHRF1-binding protein 1-like OS=Homo sapiens OX=9606 GN=UHRF1BP1L PE=1 SV=2	5	7	11	7	1464	164.1	6.32	16.41	7	BLTP3B	115.6	113.9	113.2	104.3	84.4	92.9	99.3	95.9	86.7	93.7
P53004	Biliverdin reductase A OS=Homo sapiens OX=9606 GN=BLVRA PE=1 SV=2	46	14	28	14	296	33.4	6.44	36.26	14	BLVRA	109.2	106.3	103.5	107.2	95.8	96.5	94.5	93.5	98.5	95.1
P30043	Flavin reductase (NADPH) OS=Homo sapiens OX=9606 GN=BLVRB PE=1 SV=3	61	9	29	9	206	22.1	7.65	66.71	9	BLVRB	121.1	117	117.2	116.1	93.3	92.2	88.8	85.9	84.5	83.9
Q96MC5	bMERB domain-containing protein 1 OS=Homo sapiens OX=9606 GN=BMERB1 PE=1 SV=1	12	1	2	1	204	23.7	6.16	5.01	1	BMERB1	143	110.4	89.1	105.4	129.3	89.9	43.4	108.5	79.3	101.7
P35226	Polycomb complex protein BMI-1 OS=Homo sapiens OX=9606 GN=BMI1 PE=1 SV=2	10	4	4	2	326	36.9	8.63	1.88	4	BMI1	83.7	78.9	59.6	131.4	101.4	108.9	121.7	101.9	97.4	115.1
O95393	Bone morphogenetic protein 10 OS=Homo sapiens OX=9606 GN=BMP10 PE=1 SV=1	4	1	1	1	424	48	5	0	1	BMP10	76.7	87.1	104.2	108.9	96.5	88.6	102.5	105.7	119.7	109.9
Q9NSY1	BMP-2-inducible protein kinase OS=Homo sapiens OX=9606 GN=BMP2K PE=1 SV=2	6	6	9	4	1161	129.1	6.51	17.95	6	BMP2K	94.8	86.8	90.8	114.4	102.7	91.3	95.2	117.4	102.4	104.2
O00238	Bone morphogenetic protein receptor type-1B OS=Homo sapiens OX=9606 GN=BMPR1B PE=1 SV=1	3	1	1	1	502	56.9	7.66	0	1	BMPR1B	122.1	92.2	92.4	103.9	98.6	100	97.8	106.3	89.8	96.8
Q13873	Bone morphogenetic protein receptor type-2 OS=Homo sapiens OX=9606 GN=BMPR2 PE=1 SV=2	2	1	1	1	1038	115.1	6.2	0	1	BMPR2	0	0	0	0	525.4	0	474.6	0	0	0
Q14692	Ribosome biogenesis protein BMS1 homolog OS=Homo sapiens OX=9606 GN=BMS1 PE=1 SV=1	19	21	33	21	1282	145.7	6.44	69.24	21	BMS1	102.7	103.2	102.2	99.7	99.4	98.4	102.8	93.9	100.3	97.3
Q12981	Vesicle transport protein SEC20 OS=Homo sapiens OX=9606 GN=BNIP1 PE=1 SV=3	10	2	2	2	228	26.1	8.95	4.9	2	BNIP1	90.8	101.6	95.7	99.8	90.7	97.6	99	114.5	91.5	118.8
Q8NFC6	Biorientation of chromosomes in cell division protein 1-like 1 OS=Homo sapiens OX=9606 GN=BOD1L1 PE=1 SV=2	11	27	31	26	3051	330.3	5.08	48.81	27	BOD1L1	94.7	93.9	101.7	98.1	103.4	99.8	99.7	100.8	107	100.8
Q9Y3E2	BolA-like protein 1 OS=Homo sapiens OX=9606 GN=BOLA1 PE=1 SV=1	49	5	7	5	137	14.3	7.96	15.3	5	BOLA1	110.1	108.6	106.6	103.4	93.1	92.3	100.2	93.3	96.9	95.6
Q9H3K6	BolA-like protein 2 OS=Homo sapiens OX=9606 GN=BOLA2B PE=1 SV=1	59	4	23	4	86	10.1	6.52	65.58	4	BOLA2; BOLA2B	107.9	109.8	109.1	110.3	96.6	96.2	101.9	90.8	89.2	88.1
Q53S33	BolA-like protein 3 OS=Homo sapiens OX=9606 GN=BOLA3 PE=1 SV=1	20	2	6	2	107	12.1	9.64	10.78	2	BOLA3	95.9	100.8	106.3	102.5	97.3	102.3	97.7	100.6	96.8	99.8
Q14137	Ribosome biogenesis protein BOP1 OS=Homo sapiens OX=9606 GN=BOP1 PE=1 SV=2	27	18	26	18	746	83.6	6.19	45.01	18	BOP1	99.7	97.8	95.3	101.7	103.2	99.4	97.9	102.6	99.6	102.9
Q969J3	BLOC-1-related complex subunit 5 OS=Homo sapiens OX=9606 GN=BORCS5 PE=1 SV=1	13	2	6	2	196	22.2	6.35	11.58	2	BORCS5	88.7	97.1	110.1	101.6	102.4	97.1	98.8	110.2	99.1	94.9
Q96GS4	BLOC-1-related complex subunit 6 OS=Homo sapiens OX=9606 GN=BORCS6 PE=1 SV=2	27	6	9	6	357	37.2	5.76	16.21	6	BORCS6	91.7	94.1	97	103.9	100.3	99.6	105.1	102.2	104.5	101.6
Q96B45	BLOC-1-related complex subunit 7 OS=Homo sapiens OX=9606 GN=BORCS7 PE=3 SV=2	12	1	1	1	106	11.7	6.79	3.39	1	BORCS7	93.5	98.5	97.4	99.8	99.3	97.5	106.7	106.8	100.5	100
Q96FH0	BLOC-1-related complex subunit 8 OS=Homo sapiens OX=9606 GN=BORCS8 PE=1 SV=1	18	1	1	1	119	13.4	5.8	3.32	1	BORCS8	0	35.6	118.8	119.2	126.6	135.8	107.4	148.9	101.5	106.3
P07738	Bisphosphoglycerate mutase OS=Homo sapiens OX=9606 GN=BPGM PE=1 SV=2	4	1	1	1	259	30	6.54	3.88	1	BPGM	118.4	117	112.7	101.4	94.7	109.5	80.1	87.9	89.6	88.7
Q86WA6	Valacyclovir hydrolase OS=Homo sapiens OX=9606 GN=BPHL PE=1 SV=1	29	8	15	8	291	32.5	9.14	21.29	8	BPHL	97.1	94.9	95.3	96.2	99.4	101.6	105.7	102.6	103.8	103.3
P17213	Bactericidal permeability-increasing protein OS=Homo sapiens OX=9606 GN=BPI PE=1 SV=4	7	4	4	1	487	53.9	9.38	1.7	4	BPI	117.5	89.2	107.4	111.1	82.8	115.4	95.1	87.5	95.1	98.9
O95861	3'(2'),5'-bisphosphate nucleotidase 1 OS=Homo sapiens OX=9606 GN=BPNT1 PE=1 SV=1	66	19	43	19	308	33.4	5.69	79.26	19	BPNT1	106.2	107.9	103.7	101.4	97.1	97.7	94.8	99.5	95.5	96.2
Q9NX62	Golgi-resident adenosine 3',5'-bisphosphate 3'-phosphatase OS=Homo sapiens OX=9606 GN=BPNT2 PE=1 SV=1	9	4	5	4	359	38.7	6.86	8.96	4	BPNT2	92	129.8	114.9	117.7	107.8	101.7	97.4	79.4	78.7	80.6
Q12830	Nucleosome-remodeling factor subunit BPTF OS=Homo sapiens OX=9606 GN=BPTF PE=1 SV=3	4	11	15	10	3046	338.1	6.54	25.99	11	BPTF	89.2	97.9	90.7	102.5	107.4	98.3	100.8	101.9	104.3	107
P15056	Serine/threonine-protein kinase B-raf OS=Homo sapiens OX=9606 GN=BRAF PE=1 SV=4	4	3	3	2	766	84.4	7.53	5.75	3	BRAF	96.8	108.6	94.1	110.9	94.3	112.8	89.7	79.6	106.6	106.6
Q7Z569	BRCA1-associated protein OS=Homo sapiens OX=9606 GN=BRAP PE=1 SV=2	12	7	13	7	592	67.3	5.92	26.86	7	BRAP	90.1	109.7	108.4	98.6	97.9	97.3	104.8	97.6	95.6	100.1
Q6PJG6	BRCA1-associated ATM activator 1 OS=Homo sapiens OX=9606 GN=BRAT1 PE=1 SV=2	16	9	14	9	821	88.1	5.27	36.09	9	BRAT1	93.5	97.3	99.2	105.8	109.6	102	102.2	99.6	89.3	101.3
P38398	Breast cancer type 1 susceptibility protein OS=Homo sapiens OX=9606 GN=BRCA1 PE=1 SV=2	3	5	8	5	1863	207.6	5.41	11.95	5	BRCA1	88.4	108.6	89.5	109.1	101.3	101.1	93.7	100	101.8	106.4
P51587	Breast cancer type 2 susceptibility protein OS=Homo sapiens OX=9606 GN=BRCA2 PE=1 SV=4	1	1	1	1	3418	384	6.71	0	1	BRCA2	97.8	54.5	93.8	65.9	126.2	105.5	122.4	115.9	84.1	133.9
P46736	Lys-63-specific deubiquitinase BRCC36 OS=Homo sapiens OX=9606 GN=BRCC3 PE=1 SV=2	20	5	10	5	316	36	5.92	16.3	5	BRCC3	105.8	97.5	95.2	103.6	96.8	98.4	98.5	98.6	103.5	102
O95696	Bromodomain-containing protein 1 OS=Homo sapiens OX=9606 GN=BRD1 PE=1 SV=1	9	8	8	8	1058	119.4	8.6	14.22	8	BRD1	93	95.7	89.4	82.9	108.1	98.6	108.3	110.8	92.4	120.8
Q5HYC2	Uncharacterized protein KIAA2026 OS=Homo sapiens OX=9606 GN=KIAA2026 PE=2 SV=2	3	4	4	4	2103	227.9	9.04	3.96	4	BRD10	82.8	52	107.1	126.4	106.9	81.9	64.1	145.1	119.5	114.2
P25440	Bromodomain-containing protein 2 OS=Homo sapiens OX=9606 GN=BRD2 PE=1 SV=2	7	5	5	4	801	88	9.09	7.23	5	BRD2	95.6	102.6	98.8	90.5	105.4	95.7	97.2	106.3	106.6	101.4
Q15059	Bromodomain-containing protein 3 OS=Homo sapiens OX=9606 GN=BRD3 PE=1 SV=1	11	8	12	3	726	79.5	9.36	16.51	8	BRD3	86.2	79.9	142.7	57.7	87.6	104.4	116.1	138.7	84.6	101.9
O60885	Bromodomain-containing protein 4 OS=Homo sapiens OX=9606 GN=BRD4 PE=1 SV=2	13	17	26	12	1362	152.1	9.19	39.48	17	BRD4	92.8	92.1	95.7	94.5	103.6	96.7	106.2	105.7	111.3	101.3
Q9NPI1	Bromodomain-containing protein 7 OS=Homo sapiens OX=9606 GN=BRD7 PE=1 SV=1	16	9	13	9	651	74.1	6.39	14.4	9	BRD7	93.2	94.6	93.1	88.4	109.6	102.2	99.4	102.4	110.6	106.4
Q9H0E9	Bromodomain-containing protein 8 OS=Homo sapiens OX=9606 GN=BRD8 PE=1 SV=2	6	5	6	5	1235	135.3	4.6	8.36	5	BRD8	71.5	99.4	90	88.5	99.4	95.7	90.2	134.2	103	128.1
Q92994	Transcription factor IIIB 90 kDa subunit OS=Homo sapiens OX=9606 GN=BRF1 PE=1 SV=1	2	1	1	1	677	73.8	5.43	0	1	BRF1	90.7	111.4	90.4	98.7	93.9	111.8	108.1	101.1	93.6	100.3
Q8WY22	BRI3-binding protein OS=Homo sapiens OX=9606 GN=BRI3BP PE=1 SV=1	10	2	2	2	251	27.8	9.44	4.56	2	BRI3BP	131.7	100.6	107.4	109.6	100.2	94.8	91.9	89.6	89.6	84.7
Q9BX63	Fanconi anemia group J protein OS=Homo sapiens OX=9606 GN=BRIP1 PE=1 SV=2	7	7	9	7	1249	140.8	6.92	18.28	7	BRIP1	97	93.2	90.7	102.5	100.6	94.1	97.3	102.3	120.7	101.5
Q8TDN6	Ribosome biogenesis protein BRX1 homolog OS=Homo sapiens OX=9606 GN=BRIX1 PE=1 SV=2	33	8	16	8	353	41.4	9.92	29.87	8	BRIX1	92.7	99.5	98.5	99.1	102.8	105.7	102	101.1	99.2	99.6
Q8WUW1	Protein BRICK1 OS=Homo sapiens OX=9606 GN=BRK1 PE=1 SV=1	64	8	24	8	75	8.7	5.45	52.22	8	BRK1	100.1	96.3	98.8	100.5	102.5	104.3	99.5	101.7	98.1	98.2
Q9HCU9	Breast cancer metastasis-suppressor 1 OS=Homo sapiens OX=9606 GN=BRMS1 PE=1 SV=1	12	2	3	2	246	28.4	4.74	2.27	2	BRMS1	123	0	142.1	137.8	142.6	121.4	49.6	108.9	81.5	93
Q5PSV4	Breast cancer metastasis-suppressor 1-like protein OS=Homo sapiens OX=9606 GN=BRMS1L PE=1 SV=2	6	2	5	2	323	37.6	5.15	7.84	2	BRMS1L	105.4	96.8	95.1	151.6	78.2	77.1	84.8	117.6	108.4	85
Q5VW32	BRO1 domain-containing protein BROX OS=Homo sapiens OX=9606 GN=BROX PE=1 SV=1	21	8	17	8	411	46.4	7.65	42.18	8	BROX	108.6	99.5	103.1	99.9	100.2	98.5	95.5	94.8	99	100.8
P55201	Peregrin OS=Homo sapiens OX=9606 GN=BRPF1 PE=1 SV=2	1	1	1	1	1214	137.4	7.93	3.53	1	BRPF1	87.1	0	123.7	140.6	96.3	129.8	94.5	87.2	112.9	128.1
Q9ULD4	Bromodomain and PHD finger-containing protein 3 OS=Homo sapiens OX=9606 GN=BRPF3 PE=1 SV=2	5	4	5	4	1205	135.7	6.58	6.17	4	BRPF3	98.5	101.1	99.9	100.2	97.7	98.5	97.1	101.7	99.3	106
Q9NSI6	Bromodomain and WD repeat-containing protein 1 OS=Homo sapiens OX=9606 GN=BRWD1 PE=1 SV=4	3	5	14	2	2320	262.8	8.46	35.61	5	BRWD1	97.6	115.4	95.7	87.2	104.3	94.3	103.2	100	92.6	109.6
Q9NW68	BSD domain-containing protein 1 OS=Homo sapiens OX=9606 GN=BSDC1 PE=1 SV=1	33	10	19	10	430	47.1	4.49	24.91	10	BSDC1	107	101.1	100.4	102.5	96	94.4	96.5	99.7	103.1	99.3
P35613	Basigin OS=Homo sapiens OX=9606 GN=BSG PE=1 SV=2	22	8	21	8	385	42.2	5.66	43.24	8	BSG	89.8	93.1	95.1	96.9	100.6	103.7	101.7	101.4	108.8	108.7
Q9UPA5	Protein bassoon OS=Homo sapiens OX=9606 GN=BSN PE=1 SV=4	2	7	10	5	3926	416.2	7.55	1.85	7	BSN	149.7	82.8	124	118.8	112.6	93.7	88.3	71.7	99.3	59
O14981	TATA-binding protein-associated factor 172 OS=Homo sapiens OX=9606 GN=BTAF1 PE=1 SV=2	8	14	19	14	1849	206.8	6.52	35.65	14	BTAF1	103.7	103.3	96.3	102.9	97	102.5	93.9	95.7	106.8	97.9
Q9BX70	BTB/POZ domain-containing protein 2 OS=Homo sapiens OX=9606 GN=BTBD2 PE=1 SV=1	2	1	1	1	525	55.9	5.9	0	1	BTBD2	123.3	82.3	115.4	110.2	80	84.2	88.2	96.3	102.5	117.7
Q9UPP5	AP2-interacting clathrin-endocytosis protein OS=Homo sapiens OX=9606 GN=KIAA1107 PE=1 SV=3	3	3	3	3	1279	140.8	6.33	6.96	3	BTBD8	96.8	93.4	91.4	96.3	89.8	83.6	100.7	85.7	127.4	135
P43251	Biotinidase OS=Homo sapiens OX=9606 GN=BTD PE=1 SV=2	2	1	1	1	543	61.1	6.25	2.59	1	BTD	99.3	84	94.5	108	96.2	102.1	96.1	108.9	106.2	104.6
P20290	Transcription factor BTF3 OS=Homo sapiens OX=9606 GN=BTF3 PE=1 SV=1	51	12	41	10	206	22.2	9.38	115.08	12	BTF3	107.3	102.2	101.2	104.5	97.8	100.2	98.4	94.2	96.6	97.7
Q96K17	Transcription factor BTF3 homolog 4 OS=Homo sapiens OX=9606 GN=BTF3L4 PE=1 SV=1	51	9	21	7	158	17.3	6.35	44.45	9	BTF3L4	107.2	107	104.4	100	100.2	101.1	97.5	86.6	97.5	98.6
O43683	Mitotic checkpoint serine/threonine-protein kinase BUB1 OS=Homo sapiens OX=9606 GN=BUB1 PE=1 SV=1	2	2	2	2	1085	122.3	6.47	2.05	2	BUB1	86.3	96.5	107.8	113.3	99.2	105.8	111.9	70.2	113.9	95
O60566	Mitotic checkpoint serine/threonine-protein kinase BUB1 beta OS=Homo sapiens OX=9606 GN=BUB1B PE=1 SV=3	12	11	19	11	1050	119.5	5.27	42.46	11	BUB1B	109.4	102.1	111.7	105.5	100.4	103.7	86.7	86.2	101.9	92.5
O43684	Mitotic checkpoint protein BUB3 OS=Homo sapiens OX=9606 GN=BUB3 PE=1 SV=1	44	12	22	12	328	37.1	6.84	44.05	12	BUB3	97.8	98.1	99.7	94.8	102.1	101.2	99.2	101.7	101.9	103.6
Q9BRD0	BUD13 homolog OS=Homo sapiens OX=9606 GN=BUD13 PE=1 SV=1	10	6	8	6	619	70.5	9.86	13.46	6	BUD13	87.9	96	86.4	97.2	103.5	101.3	106.1	110.8	105.5	105.2
O43709	Probable 18S rRNA (guanine-N(7))-methyltransferase OS=Homo sapiens OX=9606 GN=BUD23 PE=1 SV=2	32	6	10	6	281	31.9	8.73	22	6	BUD23	95.4	95.7	98.9	103.1	106.9	102.9	105.7	100.3	96.5	94.5
P41223	Protein BUD31 homolog OS=Homo sapiens OX=9606 GN=BUD31 PE=1 SV=2	52	9	16	9	144	17	8.82	35.26	9	BUD31	96.4	96.8	94.6	95.4	102	106.2	100.7	106.9	100.1	100.9
Q13895	Bystin OS=Homo sapiens OX=9606 GN=BYSL PE=1 SV=3	28	11	20	11	437	49.6	8.12	37.29	11	BYSL	103.7	103.6	103.7	105	99.6	97.4	95.9	95.8	94.7	100.6
Q7L1Q6	eIF5-mimic protein 2 OS=Homo sapiens OX=9606 GN=BZW1 PE=1 SV=1	34	18	40	15	419	48	5.92	56.69	18	BZW1	108.5	109.1	109.4	104.3	101	97.5	96.2	90.8	92.7	90.5
Q9Y6E2	eIF5-mimic protein 1 OS=Homo sapiens OX=9606 GN=BZW2 PE=1 SV=1	51	22	44	19	419	48.1	6.68	80.19	22	BZW2	104.4	102.2	104.9	105.8	100.2	100.8	97.9	90.4	97	96.4
Q8IYJ2	Uncharacterized protein C10orf67, mitochondrial OS=Homo sapiens OX=9606 GN=C10orf67 PE=1 SV=3	1	1	2	1	551	63.6	8.84	1.83	1	C10orf67	107.6	110.9	114.1	109.6	102.1	100.5	89.9	68.1	98.9	98.3
Q96A22	Uncharacterized protein C11orf52 OS=Homo sapiens OX=9606 GN=C11orf52 PE=1 SV=2	8	1	1	1	123	13.9	9.41	1.87	1	C11orf52	105.9	117.4	91.3	99.1	92.2	116	82.6	89.3	112.1	94
Q9H3H3	UPF0696 protein C11orf68 OS=Homo sapiens OX=9606 GN=C11orf68 PE=1 SV=3	16	4	5	4	292	31.4	6.32	9.84	4	C11orf68	109.8	103.4	102.8	98.8	91	93.8	101.6	97.4	105.2	96.1
E9PRG8	Uncharacterized protein C11orf98 OS=Homo sapiens OX=9606 GN=C11orf98 PE=4 SV=2	31	4	4	3	123	14.2	11.53	5.48	4	C11orf98	104.2	98.6	105.1	106.5	100.8	100.1	99.5	90.6	96.3	98.3
Q99622	Protein C10 OS=Homo sapiens OX=9606 GN=C12orf57 PE=1 SV=1	76	6	26	6	126	13.2	5.14	52.87	6	C12orf57	96.2	95.7	101.6	102.9	101	99	101	99.2	100.4	103
Q8WUR7	UPF0235 protein C15orf40 OS=Homo sapiens OX=9606 GN=C15orf40 PE=1 SV=2	22	3	3	3	153	16.3	9.83	2.87	3	C15orf40	98.1	91.5	93.5	95.4	99.3	97.8	114.4	99.3	109.2	101.6
A8MZG2	Uncharacterized protein C16orf90 OS=Homo sapiens OX=9606 GN=C16orf90 PE=2 SV=3	23	3	4	3	182	19.6	8.21	4.59	3	C16orf90	103.8	125.2	115.7	134	90.5	111.8	82.3	95.5	50.4	90.9
Q2M2W7	UPF0450 protein C17orf58 OS=Homo sapiens OX=9606 GN=C17orf58 PE=2 SV=3	3	1	2	1	339	37	10.4	0	1	C17orf58	90.5	100.9	97	84.9	88	106.5	124	97.1	98.7	112.4
Q9HAS0	Protein Njmu-R1 OS=Homo sapiens OX=9606 GN=C17orf75 PE=1 SV=2	13	5	7	5	396	44.6	5.03	14.09	5	C17orf75	111.6	102.8	106.7	98.9	100	101.3	85.2	88.4	101	104
Q8NEA5	Uncharacterized protein C19orf18 OS=Homo sapiens OX=9606 GN=C19orf18 PE=1 SV=1	8	2	2	2	215	24.1	8.95	1.88	2	C19orf18	194.8	205.1	0	0	0	138.3	192.7	0	98.4	170.6
Q9UFG5	UPF0449 protein C19orf25 OS=Homo sapiens OX=9606 GN=C19orf25 PE=1 SV=2	24	2	2	2	118	12.9	5.07	0	2	C19orf25	87.8	91.9	97.7	100.7	111.8	100.4	118	97.6	90.3	103.8
Q9UNZ5	Leydig cell tumor 10 kDa protein homolog OS=Homo sapiens OX=9606 GN=C19orf53 PE=1 SV=1	39	6	14	6	99	10.6	11.55	17.95	6	C19orf53	94.8	95.3	95.9	98.5	103.5	104.9	109.6	101.6	96	99.9
Q13901	Nuclear nucleic acid-binding protein C1D OS=Homo sapiens OX=9606 GN=C1D PE=1 SV=1	9	2	2	1	141	16	9.03	1.89	2	C1D	95.1	103.9	108.2	103.9	98.9	92.8	88.4	122.9	78.2	107.6
Q6ZSJ8	Uncharacterized protein C1orf122 OS=Homo sapiens OX=9606 GN=C1orf122 PE=4 SV=2	23	2	2	2	110	11.5	6.73	5.54	2	C1orf122	104.7	99.3	105.3	95.1	101.2	91.2	106.8	99.6	99.6	97.2
Q5SNV9	Uncharacterized protein C1orf167 OS=Homo sapiens OX=9606 GN=C1orf167 PE=2 SV=2	2	2	2	2	1468	162.3	10.7	0	2	C1orf167	95.9	98.2	54.6	113.2	112.9	85.5	118.1	93.6	89.3	138.7
Q8IYL3	UPF0688 protein C1orf174 OS=Homo sapiens OX=9606 GN=C1orf174 PE=1 SV=2	19	3	3	3	243	26	6.9	9.6	3	C1orf174	79.7	100	90.2	89.6	109.3	93.1	110.4	105.8	110.5	111.4
Q9H425	Uncharacterized protein C1orf198 OS=Homo sapiens OX=9606 GN=C1orf198 PE=1 SV=1	6	2	5	2	327	36.3	5.72	3.8	2	C1orf198	98.7	82.9	99.3	106.1	103	94.5	98.7	102.4	107.8	106.4
Q8IVY1	Type III endosome membrane protein TEMP OS=Homo sapiens OX=9606 GN=C1orf210 PE=3 SV=1	30	1	1	1	113	12	5.74	3.35	1	C1orf210	107.6	105.9	92.4	99.8	120.8	86.8	91.9	95.9	100.4	98.4
Q8N6N3	UPF0690 protein C1orf52 OS=Homo sapiens OX=9606 GN=C1orf52 PE=1 SV=1	23	3	3	3	182	20.6	5.21	6.42	3	C1orf52	112	97.8	97.2	89.5	104.4	88.4	105.4	95.2	116.9	93.2
Q07021	Complement component 1 Q subcomponent-binding protein, mitochondrial OS=Homo sapiens OX=9606 GN=C1QBP PE=1 SV=1	45	12	109	12	282	31.3	4.84	286.1	12	C1QBP	103.1	100.9	100.9	100.1	100.4	100.6	100.6	94.4	99.5	99.6
O14523	Phospholipid transfer protein C2CD2L OS=Homo sapiens OX=9606 GN=C2CD2L PE=1 SV=3	14	7	13	6	706	76.1	7.69	23.07	7	C2CD2L	97.1	108.4	111.1	111.1	101.1	96.9	90.4	95.7	93.6	94.6
Q4AC94	C2 domain-containing protein 3 OS=Homo sapiens OX=9606 GN=C2CD3 PE=1 SV=4	1	2	3	2	2353	260.2	7.12	0	2	C2CD3	119.4	86.7	102.9	98.2	99.9	88.1	92.9	92.5	120.4	99.1
Q8NCU7	C2 calcium-dependent domain-containing protein 4A OS=Homo sapiens OX=9606 GN=C2CD4A PE=2 SV=2	5	2	2	2	369	39.7	11.28	1.62	2	C2CD4A	117.9	123.9	107	112	92.1	90.5	86.7	88.1	95.6	86.1
Q86YS7	C2 domain-containing protein 5 OS=Homo sapiens OX=9606 GN=C2CD5 PE=1 SV=1	11	8	8	8	1000	110.4	5.69	16.6	8	C2CD5	114.6	93.9	92.8	102.1	103	104.3	96.5	89.3	96.1	107.2
Q8WU43	Uncharacterized protein C2orf15 OS=Homo sapiens OX=9606 GN=C2orf15 PE=1 SV=2	27	2	2	2	91	10	5.45	1.76	2	C2orf15	82.8	115.1	110.2	85.2	114	91.5	115.3	94.4	98.6	92.9
Q9BVC5	Ashwin OS=Homo sapiens OX=9606 GN=C2orf49 PE=1 SV=1	28	5	6	5	232	25.8	9.74	10.97	5	C2orf49	91.9	91.9	93.6	95.6	104.1	110.2	101.9	106.9	102	101.9
A6NCS6	Uncharacterized protein C2orf72 OS=Homo sapiens OX=9606 GN=C2orf72 PE=1 SV=2	9	2	2	1	295	30.5	8.34	5.29	2	C2orf72	0	0	0	558.6	441.4	0	0	0	0	0
Q3KRA6	UPF0538 protein C2orf76 OS=Homo sapiens OX=9606 GN=C2orf76 PE=1 SV=3	21	3	4	3	126	14.6	6.93	4.18	3	C2orf76	110.6	111.7	124	86.2	105.2	100.8	90.1	83.9	85.7	101.8
D6RIA3	Uncharacterized protein C4orf54 OS=Homo sapiens OX=9606 GN=C4orf54 PE=2 SV=1	2	4	5	4	1793	190	8.98	2.12	4	C4orf54	82.4	98.2	106.2	116.9	94.8	105.7	102.4	112.8	86.3	94.3
Q49AR2	UPF0489 protein C5orf22 OS=Homo sapiens OX=9606 GN=C5orf22 PE=1 SV=2	18	5	5	5	442	49.9	4.78	15.53	5	C5orf22	97.6	98.7	104.3	93.1	99.1	100.9	96.2	99.7	103.3	107.2
Q7Z6I8	UPF0461 protein C5orf24 OS=Homo sapiens OX=9606 GN=C5orf24 PE=1 SV=1	49	7	7	7	188	20.1	9.85	8.29	7	C5orf24	79.3	82	107.5	77	108.6	113.2	95.4	118.7	109.2	109.1
Q5T0Z8	Uncharacterized protein C6orf132 OS=Homo sapiens OX=9606 GN=C6orf132 PE=1 SV=4	5	6	10	5	1188	124	9.45	6.35	6	C6orf132	87.8	98.1	102.3	111.3	97	106.3	106.6	101.9	100.2	88.5
Q5SQH8	Uncharacterized protein C6orf136 OS=Homo sapiens OX=9606 GN=C6orf136 PE=2 SV=1	10	2	2	2	315	35.8	8.78	0	2	C6orf136	87.7	106.3	91.5	92.2	83.4	121	113.1	122.6	91.9	90.3
Q6UXA7	Uncharacterized protein C6orf15 OS=Homo sapiens OX=9606 GN=C6orf15 PE=1 SV=3	3	1	1	1	325	34.2	8.07	1.66	1	C6orf15	123.5	97.5	95.4	70.4	97.4	88.4	101.5	124.3	99.8	101.9
O95873	Uncharacterized protein C6orf47 OS=Homo sapiens OX=9606 GN=C6orf47 PE=1 SV=2	4	1	1	1	294	31.7	6.37	2.34	1	C6orf47	117.6	103.9	110.7	134.9	101.4	103.9	81.3	60.6	109.7	76.1
Q9H7E9	UPF0488 protein C8orf33 OS=Homo sapiens OX=9606 GN=C8orf33 PE=1 SV=1	31	6	10	6	229	25	9.95	26.71	6	C8orf33	99	96.3	100.6	99.2	103.5	97.5	102	106.2	95.8	99.9
Q6P1X6	UPF0598 protein C8orf82 OS=Homo sapiens OX=9606 GN=C8orf82 PE=1 SV=2	53	9	12	9	216	23.9	9.14	30.92	9	C8orf82	101.8	102.6	101.4	100.7	102.6	99.3	94.1	100.7	99.7	97.2
Q8IXQ3	Uncharacterized protein C9orf40 OS=Homo sapiens OX=9606 GN=C9orf40 PE=1 SV=1	14	2	3	2	194	21.1	5.01	7.84	2	C9orf40	85.1	98.8	102.9	118.7	108.8	86.5	101.2	100.7	104.2	93.2
Q9NZ63	Telomere length and silencing protein 1 homolog OS=Homo sapiens OX=9606 GN=C9orf78 PE=1 SV=1	40	9	10	9	289	33.7	6.74	18.16	9	C9orf78	101	101.4	100.5	100	98.7	95.1	103.9	99.4	97.3	102.8
Q96MD7	Uncharacterized protein C9orf85 OS=Homo sapiens OX=9606 GN=C9orf85 PE=1 SV=1	4	1	1	1	179	20.2	9.42	2.42	1	C9orf85	0	0	0	169.5	187.5	115.2	171	251.5	0	105.3
O43570	Carbonic anhydrase 12 OS=Homo sapiens OX=9606 GN=CA12 PE=1 SV=1	11	3	3	3	354	39.4	7.23	6.43	3	CA12	87.6	87.1	107.1	92.9	124.5	117.6	114.4	96.1	86	86.5
P35218	Carbonic anhydrase 5A, mitochondrial OS=Homo sapiens OX=9606 GN=CA5A PE=1 SV=1	5	1	1	1	305	34.7	7.61	0	1	CA5A	108.6	70.9	90.1	107.5	100.3	105.3	124.8	97.3	102.8	92.5
P35219	Carbonic anhydrase-related protein OS=Homo sapiens OX=9606 GN=CA8 PE=1 SV=3	7	1	3	1	290	33	4.86	15.4	1	CA8	152.9	150.4	150.1	138.7	60.3	76	46.2	79.2	75.7	70.6
Q16790	Carbonic anhydrase 9 OS=Homo sapiens OX=9606 GN=CA9 PE=1 SV=2	7	1	1	1	459	49.7	4.72	0	1	CA9	85.7	101.7	120.3	90.2	122.9	88.5	87.5	100.9	78	124.4
Q9H8G2	Caspase activity and apoptosis inhibitor 1 OS=Homo sapiens OX=9606 GN=CAAP1 PE=1 SV=2	7	3	3	3	361	38.3	4.72	5.1	3	CAAP1	86.1	97.1	97.3	94	107.7	102	107.7	106.1	100.8	101.1
Q9Y376	Calcium-binding protein 39 OS=Homo sapiens OX=9606 GN=CAB39 PE=1 SV=1	28	10	21	8	341	39.8	6.89	40.29	10	CAB39	114.6	103.9	104.7	99.6	101.1	101.4	95.6	83.6	98.1	97.4
Q9H9S4	Calcium-binding protein 39-like OS=Homo sapiens OX=9606 GN=CAB39L PE=1 SV=3	16	7	13	5	337	39.1	8.4	26.96	7	CAB39L	107.3	103.8	96.2	101.7	97.7	103.9	94.8	103.3	100.5	90.8
Q9Y6J0	Calcineurin-binding protein cabin-1 OS=Homo sapiens OX=9606 GN=CABIN1 PE=1 SV=1	2	4	6	4	2220	246.2	6.02	7.68	4	CABIN1	77.1	92.4	113.1	81.1	105.8	101.1	105.2	114.4	114.5	95.2
Q9UGQ2	Calcium channel flower homolog OS=Homo sapiens OX=9606 GN=CACFD1 PE=1 SV=1	5	1	4	1	172	18.5	5.44	8.89	1	CACFD1	83.2	88.8	79.7	91.3	120.9	91.8	113.4	106.3	108.7	115.9
Q00975	Voltage-dependent N-type calcium channel subunit alpha-1B OS=Homo sapiens OX=9606 GN=CACNA1B PE=1 SV=1	2	2	2	2	2339	262.3	8.51	0	2	CACNA1B	0	0	0	0	0	560.8	0	0	439.2	0
O60840	Voltage-dependent L-type calcium channel subunit alpha-1F OS=Homo sapiens OX=9606 GN=CACNA1F PE=1 SV=2	2	3	3	1	1977	220.5	6.1	1.62	3	CACNA1F	0	99.5	0	0	140.7	184	97	169.7	186.9	122.2
P54289	Voltage-dependent calcium channel subunit alpha-2/delta-1 OS=Homo sapiens OX=9606 GN=CACNA2D1 PE=1 SV=3	12	8	8	8	1103	124.5	5.27	19.45	8	CACNA2D1	92	101.8	105.4	92.5	108.9	113.2	115.8	87.4	87.2	95.9
Q7Z3S7	Voltage-dependent calcium channel subunit alpha-2/delta-4 OS=Homo sapiens OX=9606 GN=CACNA2D4 PE=1 SV=2	1	1	1	1	1137	127.9	5.35	0	1	CACNA2D4	96.5	65.1	113.8	108.1	142.4	0	71.8	118.5	162.8	120.9
P54284	Voltage-dependent L-type calcium channel subunit beta-3 OS=Homo sapiens OX=9606 GN=CACNB3 PE=1 SV=1	4	2	3	1	484	54.5	6.35	4.2	2	CACNB3	100	65.6	81.6	109.5	104.6	112.4	87.2	112.9	105.1	121.1
Q8WUQ7	Cactin OS=Homo sapiens OX=9606 GN=CACTIN PE=1 SV=3	10	7	7	7	758	88.6	9.14	11.48	7	CACTIN	88.8	98.3	92.2	86.9	114.2	103.4	116.2	103.3	97.1	99.5
Q9HB71	Calcyclin-binding protein OS=Homo sapiens OX=9606 GN=CACYBP PE=1 SV=2	62	20	48	20	228	26.2	8.25	91.59	20	CACYBP	107.9	105.7	104.5	96.5	98.8	101.6	97.3	92.8	96.6	98.3
P27708	CAD protein OS=Homo sapiens OX=9606 GN=CAD PE=1 SV=3	24	42	69	39	2225	242.8	6.46	146.21	42	CAD	99.3	102.1	98.8	102.8	94.3	98.4	98.1	101.5	104.7	99.9
Q8NFZ8	Cell adhesion molecule 4 OS=Homo sapiens OX=9606 GN=CADM4 PE=1 SV=1	9	3	3	3	388	42.8	6.3	5.17	3	CADM4	82.1	78.7	95.1	104.3	104.2	113.9	106.3	125.1	99.7	90.6
P10092	Calcitonin gene-related peptide 2 OS=Homo sapiens OX=9606 GN=CALCB PE=1 SV=1	34	4	5	4	127	13.7	10.08	5.72	4	CALCB	153.9	146.8	132.5	141	73.5	82.8	78.6	61.2	63.8	66.1
Q13137	Calcium-binding and coiled-coil domain-containing protein 2 OS=Homo sapiens OX=9606 GN=CALCOCO2 PE=1 SV=1	1	1	1	1	446	52.2	5.02	0	1	CALCOCO2	102.8	116.1	97.7	84.3	102.7	96.8	105.2	111.8	90	92.7
P30988	Calcitonin receptor OS=Homo sapiens OX=9606 GN=CALCR PE=1 SV=3	2	1	1	1	474	55.3	8.29	0	1	CALCR	102.9	97.6	100.2	95	105.8	106.4	96.8	99.7	96.4	99.1
Q05682	Caldesmon OS=Homo sapiens OX=9606 GN=CALD1 PE=1 SV=3	28	23	52	23	793	93.2	5.66	120.54	23	CALD1	92.4	93.7	94.5	96.7	99.9	99.2	101	110.9	105.8	105.9
P0DP25	Calmodulin-3 OS=Homo sapiens OX=9606 GN=CALM3 PE=1 SV=1	83	14	114	14	149	16.8	4.22	266.75	14	CALM3	113.5	104.2	104.1	102.6	97.6	98	95.4	96.1	95.5	92.8
P27797	Calreticulin OS=Homo sapiens OX=9606 GN=CALR PE=1 SV=1	79	27	257	27	417	48.1	4.44	652.63	27	CALR	109.6	106.1	104.1	105	98.3	99	96.8	92.2	94.6	94.2
O43852	Calumenin OS=Homo sapiens OX=9606 GN=CALU PE=1 SV=2	62	21	53	20	315	37.1	4.64	102.29	21	CALU	105.9	100.5	105.7	101	99.3	96.6	96.9	93.2	101.9	99
Q14012	Calcium/calmodulin-dependent protein kinase type 1 OS=Homo sapiens OX=9606 GN=CAMK1 PE=1 SV=1	11	3	5	3	370	41.3	5.29	13.13	3	CAMK1	102.6	109.9	98.3	100.2	102.8	102.2	98.5	83.9	99.2	102.5
Q13554	Calcium/calmodulin-dependent protein kinase type II subunit beta OS=Homo sapiens OX=9606 GN=CAMK2B PE=1 SV=3	12	7	20	1	666	72.6	7.27	51.7	7	CAMK2B	108.1	115	103.6	111.3	90.7	86.7	75.6	137	77.6	94.3
Q13557	Calcium/calmodulin-dependent protein kinase type II subunit delta OS=Homo sapiens OX=9606 GN=CAMK2D PE=1 SV=3	42	19	44	12	499	56.3	7.25	102.74	19	CAMK2D	102.4	106.6	108.8	107.3	99.3	99	101.4	91.2	93.5	90.5
Q13555	Calcium/calmodulin-dependent protein kinase type II subunit gamma OS=Homo sapiens OX=9606 GN=CAMK2G PE=1 SV=4	28	13	28	6	558	62.6	7.83	71.06	13	CAMK2G	101.4	93.4	94.4	104.3	102.2	100.4	101.6	99.3	100.6	102.5
Q16566	Calcium/calmodulin-dependent protein kinase type IV OS=Homo sapiens OX=9606 GN=CAMK4 PE=1 SV=1	4	2	2	2	473	51.9	5.82	2	2	CAMK4	106.7	105.8	105.2	107.8	99.1	97.8	86.4	94.6	94.1	102.4
Q8N5S9	Calcium/calmodulin-dependent protein kinase kinase 1 OS=Homo sapiens OX=9606 GN=CAMKK1 PE=1 SV=2	4	2	2	2	505	55.7	5.78	2.05	2	CAMKK1	0	189	0	132.6	0	132	235.1	0	131.6	179.7
Q96RR4	Calcium/calmodulin-dependent protein kinase kinase 2 OS=Homo sapiens OX=9606 GN=CAMKK2 PE=1 SV=2	15	7	8	7	588	64.7	6.68	12.63	7	CAMKK2	84.8	91.2	104.9	100.2	98	104.2	98	114.7	100.2	103.7
P49069	Guided entry of tail-anchored proteins factor CAMLG OS=Homo sapiens OX=9606 GN=CAMLG PE=1 SV=1	10	2	2	2	296	32.9	8.05	5.16	2	CAMLG	107.6	98.1	92.5	107.9	98.8	101.9	84.1	94.3	104.5	110.2
Q5T5Y3	Calmodulin-regulated spectrin-associated protein 1 OS=Homo sapiens OX=9606 GN=CAMSAP1 PE=1 SV=2	7	8	10	7	1602	177.9	6.73	14.05	8	CAMSAP1	115.9	101	122.5	86.6	91.2	104.3	89.5	83.6	99.2	106.2
Q08AD1	Calmodulin-regulated spectrin-associated protein 2 OS=Homo sapiens OX=9606 GN=CAMSAP2 PE=1 SV=3	4	6	9	6	1489	168	6.8	10.18	6	CAMSAP2	95.2	100.2	110	127	62.2	107.5	115.3	97.8	103.3	81.5
Q9P1Y5	Calmodulin-regulated spectrin-associated protein 3 OS=Homo sapiens OX=9606 GN=CAMSAP3 PE=1 SV=2	25	23	31	23	1249	134.7	8.35	59.12	23	CAMSAP3	89.1	96	98.4	98.8	100.1	92.3	99.6	112.1	106.7	106.9
Q86VP6	Cullin-associated NEDD8-dissociated protein 1 OS=Homo sapiens OX=9606 GN=CAND1 PE=1 SV=2	48	57	161	52	1230	136.3	5.78	315.39	57	CAND1	110.1	102.9	104.1	102.5	98.2	96.8	94.8	94.3	99.1	97.1
O75155	Cullin-associated NEDD8-dissociated protein 2 OS=Homo sapiens OX=9606 GN=CAND2 PE=1 SV=3	5	7	7	2	1236	135.2	5.68	9.69	7	CAND2	114.9	92.4	82.1	69.6	72.1	149.4	81.4	108.2	142.4	87.5
Q8WVQ1	Soluble calcium-activated nucleotidase 1 OS=Homo sapiens OX=9606 GN=CANT1 PE=1 SV=1	3	1	2	1	401	44.8	6.09	4.9	1	CANT1	150.8	83.2	138.9	108.2	98.7	65.6	80.1	86.2	86	102.2
P27824	Calnexin OS=Homo sapiens OX=9606 GN=CANX PE=1 SV=2	41	29	87	28	592	67.5	4.6	177.27	29	CANX	113.5	109.2	105.5	107.3	98.8	98.3	96.8	90.3	90.6	89.8
Q01518	Adenylyl cyclase-associated protein 1 OS=Homo sapiens OX=9606 GN=CAP1 PE=1 SV=5	52	22	54	21	475	51.9	8.06	106.18	22	CAP1	107.4	110.9	105.2	106.6	95.9	96.5	94	93.5	95.4	94.5
P40123	Adenylyl cyclase-associated protein 2 OS=Homo sapiens OX=9606 GN=CAP2 PE=1 SV=1	8	4	6	3	477	52.8	6.37	9.02	4	CAP2	119.2	125.5	77.8	0	139.7	87.7	142.9	89.6	137	80.7
P40121	Macrophage-capping protein OS=Homo sapiens OX=9606 GN=CAPG PE=1 SV=2	3	1	2	1	348	38.5	6.19	4.49	1	CAPG	133.6	130.7	112.5	110.2	103.7	89.7	81.4	63.3	85	89.8
P07384	Calpain-1 catalytic subunit OS=Homo sapiens OX=9606 GN=CAPN1 PE=1 SV=1	30	18	38	18	714	81.8	5.67	82.33	18	CAPN1	110.1	99	105	102.9	98.1	100	94.1	91.3	99.2	100.3
O75808	Calpain-15 OS=Homo sapiens OX=9606 GN=CAPN15 PE=1 SV=1	5	3	4	3	1086	117.2	6.71	13.39	3	CAPN15	118.2	125.7	74.3	115.6	93.2	90	92.5	92.1	103.8	94.6
P17655	Calpain-2 catalytic subunit OS=Homo sapiens OX=9606 GN=CAPN2 PE=1 SV=6	8	4	4	4	700	79.9	4.98	8.2	4	CAPN2	134.1	199.9	0	127.9	124	158	124.9	0	131.2	0
Q9Y6W3	Calpain-7 OS=Homo sapiens OX=9606 GN=CAPN7 PE=1 SV=1	7	5	7	5	813	92.6	7.65	11.72	5	CAPN7	120.8	97.4	115.4	104	106.1	90.2	97.4	90	96.4	82.2
P04632	Calpain small subunit 1 OS=Homo sapiens OX=9606 GN=CAPNS1 PE=1 SV=1	31	7	17	7	268	28.3	5.2	41.59	7	CAPNS1	101.9	97.5	102.5	107.6	100.3	93.2	98.7	96.5	101.6	100.2
Q14444	Caprin-1 OS=Homo sapiens OX=9606 GN=CAPRIN1 PE=1 SV=2	21	17	40	17	709	78.3	5.25	75.55	17	CAPRIN1	102.2	101.5	107	100.9	98.9	98.2	98.8	95.8	97.3	99.3
Q9BXY5	Calcyphosin-2 OS=Homo sapiens OX=9606 GN=CAPS2 PE=2 SV=2	3	2	2	2	557	63.8	8.66	0	2	CAPS2	158.6	125.8	93.4	100.9	89.2	92.2	76.7	55.3	104	103.8
P52907	F-actin-capping protein subunit alpha-1 OS=Homo sapiens OX=9606 GN=CAPZA1 PE=1 SV=3	62	13	47	11	286	32.9	5.69	163.13	13	CAPZA1	101.3	104.9	102.1	101.1	97	99.7	96.8	100.1	96.6	100.3
P47755	F-actin-capping protein subunit alpha-2 OS=Homo sapiens OX=9606 GN=CAPZA2 PE=1 SV=3	47	9	31	7	286	32.9	5.85	81.54	9	CAPZA2	101.5	101.8	100.7	100.4	98.8	99.4	102.3	97.5	100.5	97.4
P47756	F-actin-capping protein subunit beta OS=Homo sapiens OX=9606 GN=CAPZB PE=1 SV=4	64	21	72	21	277	31.3	5.59	110.58	21	CAPZB	97.4	101.3	99.5	101.7	97.7	99.5	101	102.6	99.2	100
Q9BXL6	Caspase recruitment domain-containing protein 14 OS=Homo sapiens OX=9606 GN=CARD14 PE=1 SV=2	1	1	2	1	1004	113.2	5.92	0	1	CARD14	75.4	102.2	98.2	124.1	98.5	110.8	87.6	88.5	99.8	114.8
Q96LW7	Caspase recruitment domain-containing protein 19 OS=Homo sapiens OX=9606 GN=CARD19 PE=1 SV=1	4	1	1	1	228	25.6	9.2	3.2	1	CARD19	108.1	102.4	93.7	99.2	99.7	94.5	95.2	101.9	97.6	107.8
Q9Y2V2	Calcium-regulated heat-stable protein 1 OS=Homo sapiens OX=9606 GN=CARHSP1 PE=1 SV=2	31	4	8	4	147	15.9	8.21	8.93	4	CARHSP1	93.8	96.5	99	101.5	95	99.5	100.8	103.4	104.6	105.9
Q86X55	Histone-arginine methyltransferase CARM1 OS=Homo sapiens OX=9606 GN=CARM1 PE=1 SV=3	16	8	16	8	608	65.8	6.73	33.21	8	CARM1	100.7	94.2	104.4	103.9	99.8	105.3	96.5	93.9	102.6	98.7
Q5VZK9	F-actin-uncapping protein LRRC16A OS=Homo sapiens OX=9606 GN=CARMIL1 PE=1 SV=1	5	5	6	5	1371	151.5	7.85	9.01	5	CARMIL1	87.8	102.6	94.8	104.1	94.2	98.6	101.2	96.1	110.9	109.6
Q8N4J0	Carnosine N-methyltransferase OS=Homo sapiens OX=9606 GN=CARNMT1 PE=1 SV=1	7	3	5	3	409	47.2	6.32	12.25	3	CARNMT1	105.8	104.5	113.1	116.4	95.1	88.9	101.3	86.2	92.8	95.8
P49589	Cysteine--tRNA ligase, cytoplasmic OS=Homo sapiens OX=9606 GN=CARS1 PE=1 SV=3	35	24	40	23	748	85.4	6.76	88.02	24	CARS1	101.4	107.2	101.9	105.6	97.7	99.3	98.7	94.2	94.8	99.2
Q9HA77	Probable cysteine--tRNA ligase, mitochondrial OS=Homo sapiens OX=9606 GN=CARS2 PE=1 SV=1	15	7	10	7	564	62.2	8.34	18.16	7	CARS2	102	100.1	97.6	97.2	101.7	102.9	100.7	100.8	97.9	98.9
O15234	Protein CASC3 OS=Homo sapiens OX=9606 GN=CASC3 PE=1 SV=2	3	1	1	1	703	76.2	6.48	0	1	CASC3	0	122.2	0	0	152.7	146	0	132.1	140.9	306.1
O14936	Peripheral plasma membrane protein CASK OS=Homo sapiens OX=9606 GN=CASK PE=1 SV=3	7	6	10	6	926	105.1	6.43	26.57	6	CASK	97.3	96.3	103.7	90	104.6	104.6	97.8	87.7	110.3	107.8
Q8WXD9	Caskin-1 OS=Homo sapiens OX=9606 GN=CASKIN1 PE=1 SV=1	3	3	3	2	1431	149.7	9.14	0	3	CASKIN1	0	193.5	0	95.6	108.4	153.9	92.7	122.4	93.9	139.5
Q8WXE0	Caskin-2 OS=Homo sapiens OX=9606 GN=CASKIN2 PE=1 SV=2	7	6	6	5	1202	126.7	7.09	5.6	6	CASKIN2	93.8	105.6	96.6	95.6	94.3	93.7	97.9	121.5	105.2	95.8
P42575	Caspase-2 OS=Homo sapiens OX=9606 GN=CASP2 PE=1 SV=2	12	4	4	4	452	50.7	6.81	2.08	4	CASP2	89.8	67.2	106.2	93.8	105.7	78	101.8	113.6	111.5	132.3
P42574	Caspase-3 OS=Homo sapiens OX=9606 GN=CASP3 PE=1 SV=2	19	7	15	6	277	31.6	6.54	17.26	7	CASP3	107.9	96.8	100	105.7	84.2	100.2	98.3	99.4	106.1	101.4
P55212	Caspase-6 OS=Homo sapiens OX=9606 GN=CASP6 PE=1 SV=2	10	3	6	2	293	33.3	6.93	13.72	3	CASP6	128.8	112.3	123.4	83.3	124.5	80.6	65	67.3	102.5	112.2
P55210	Caspase-7 OS=Homo sapiens OX=9606 GN=CASP7 PE=1 SV=1	26	7	9	7	303	34.3	6.07	25.65	7	CASP7	96.2	96.3	91.6	96.3	104.8	99.9	104.1	109.6	100.4	101
P20810	Calpastatin OS=Homo sapiens OX=9606 GN=CAST PE=1 SV=4	29	19	58	19	708	76.5	5.07	117.69	19	CAST	105.7	101.8	104.1	104.8	97.3	97	94.5	97.7	99.4	97.6
A6NHX0	Cytosolic arginine sensor for mTORC1 subunit 2 OS=Homo sapiens OX=9606 GN=CASTOR2 PE=1 SV=3	8	2	3	2	329	36	5.16	5.06	2	CASTOR2	102.6	96.2	90.5	99	92.8	109	112	102.2	97.1	98.6
Q86V15	Zinc finger protein castor homolog 1 OS=Homo sapiens OX=9606 GN=CASZ1 PE=1 SV=4	10	12	17	12	1759	189.9	7.03	29.32	12	CASZ1	105.1	106.3	108.5	99	90	92.7	92.7	101.2	103.6	100.8
P04040	Catalase OS=Homo sapiens OX=9606 GN=CAT PE=1 SV=3	53	23	43	23	527	59.7	7.39	112.14	23	CAT	86	89.3	86.4	89.6	109	107.8	107.3	107.1	110.2	107.4
Q13951	Core-binding factor subunit beta OS=Homo sapiens OX=9606 GN=CBFB PE=1 SV=2	25	5	8	5	182	21.5	6.6	12.45	5	CBFB	105.9	98.3	93.8	108.4	94.6	95.4	94.8	94.7	107.6	106.5
P22681	E3 ubiquitin-protein ligase CBL OS=Homo sapiens OX=9606 GN=CBL PE=1 SV=2	6	5	5	4	906	99.6	6.54	5.35	5	CBL	113.6	97.2	89.4	110.7	96.3	90.6	98.4	100.8	106.3	96.9
Q75N03	E3 ubiquitin-protein ligase Hakai OS=Homo sapiens OX=9606 GN=CBLL1 PE=1 SV=1	4	1	1	1	491	54.5	8.29	2.93	1	CBLL1	100.4	105.2	74.9	99.7	90.2	103.3	109.3	95.9	114.9	106.3
P16152	Carbonyl reductase [NADPH] 1 OS=Homo sapiens OX=9606 GN=CBR1 PE=1 SV=3	70	17	40	13	277	30.4	8.32	82.86	17	CBR1	102.2	103.7	98.9	100	102.9	103	102.9	98.9	93.4	94.3
O75828	Carbonyl reductase [NADPH] 3 OS=Homo sapiens OX=9606 GN=CBR3 PE=1 SV=3	56	13	22	9	277	30.8	6.18	33.74	13	CBR3	99.9	98.4	98.3	100.8	100.4	95.6	100.5	103.4	99.6	103.1
Q8N4T8	3-oxoacyl-[acyl-carrier-protein] reductase OS=Homo sapiens OX=9606 GN=CBR4 PE=1 SV=3	45	7	9	7	237	25.3	9.33	16.98	7	CBR4	94	92	92.4	86.2	108.5	103.7	96.8	105.4	106.5	114.4
P35520	Cystathionine beta-synthase OS=Homo sapiens OX=9606 GN=CBS PE=1 SV=2	22	14	22	14	551	60.5	6.65	28.97	14	CBS	105	94.8	93.2	104.2	96.6	98.7	95.9	106	103	102.6
P83916	Chromobox protein homolog 1 OS=Homo sapiens OX=9606 GN=CBX1 PE=1 SV=1	63	13	58	12	185	21.4	4.93	146	13	CBX1	89	91.7	89.2	93.6	100.6	99.8	106.7	112.3	109.5	107.5
Q13185	Chromobox protein homolog 3 OS=Homo sapiens OX=9606 GN=CBX3 PE=1 SV=4	74	15	90	13	183	20.8	5.33	249.76	15	CBX3	96.9	97.6	95.9	96.9	102.1	101.9	102	102.6	102.6	101.5
O00257	E3 SUMO-protein ligase CBX4 OS=Homo sapiens OX=9606 GN=CBX4 PE=1 SV=3	11	7	10	7	560	61.3	9.36	15.93	7	CBX4	93.8	91.4	94.7	99.7	102.4	108	92.3	103.7	93.9	120.2
P45973	Chromobox protein homolog 5 OS=Homo sapiens OX=9606 GN=CBX5 PE=1 SV=1	68	17	64	16	191	22.2	5.86	137.2	17	CBX5	101.4	100.5	102	97.9	101.9	100.4	97.4	96.8	102.9	98.8
Q9HC52	Chromobox protein homolog 8 OS=Homo sapiens OX=9606 GN=CBX8 PE=1 SV=3	28	8	22	8	389	43.4	9.91	38.71	8	CBX8	85.3	100.3	94.8	106.6	91.5	108.7	103.8	106.7	99.4	102.9
Q6P1N0	Coiled-coil and C2 domain-containing protein 1A OS=Homo sapiens OX=9606 GN=CC2D1A PE=1 SV=1	17	12	16	12	951	104	8.09	29.22	12	CC2D1A	112.1	105.6	102.9	105.3	89.4	93	104.4	95.4	99.6	92.2
Q5T0F9	Coiled-coil and C2 domain-containing protein 1B OS=Homo sapiens OX=9606 GN=CC2D1B PE=1 SV=1	12	9	9	9	858	94.2	5.26	10.27	9	CC2D1B	106.7	105.8	91.6	98.3	91.4	99.6	101.2	109.5	96.4	99.6
Q9P2K1	Coiled-coil and C2 domain-containing protein 2A OS=Homo sapiens OX=9606 GN=CC2D2A PE=1 SV=3	1	1	2	1	1620	186.1	6.74	4.67	1	CC2D2A	92	97.5	93	106.8	97.2	98.1	105.9	105.1	94.2	110.4
Q8IX12	Cell division cycle and apoptosis regulator protein 1 OS=Homo sapiens OX=9606 GN=CCAR1 PE=1 SV=2	24	24	36	24	1150	132.7	5.76	82.72	24	CCAR1	92.9	97.4	96.1	96.3	99.1	103.3	101.1	102.7	106	105.1
Q8N163	Cell cycle and apoptosis regulator protein 2 OS=Homo sapiens OX=9606 GN=CCAR2 PE=1 SV=2	49	39	82	39	923	102.8	5.22	179.01	39	CCAR2	97.8	96.6	99.2	99	97.9	100.7	101.4	104.7	101	101.7
Q9BWC9	Coiled-coil domain-containing protein 106 OS=Homo sapiens OX=9606 GN=CCDC106 PE=1 SV=1	7	3	5	3	280	32	9.42	6.05	3	CCDC106	111.7	88.4	88.5	97.5	101.2	97.7	103.3	113.6	97.7	100.4
Q8WV48	Coiled-coil domain-containing protein 107 OS=Homo sapiens OX=9606 GN=CCDC107 PE=1 SV=2	4	1	3	1	283	30.5	5.12	0	1	CCDC107	81.4	92.5	107.3	102.6	119.8	104.4	94.6	109.4	97.8	90.2
Q8TBZ0	Coiled-coil domain-containing protein 110 OS=Homo sapiens OX=9606 GN=CCDC110 PE=1 SV=1	5	3	3	3	833	96.7	6.24	0	3	CCDC110	103.9	88.9	96.9	89.5	113.9	96.5	102.2	94.2	115.8	98.1
Q8WUD4	Coiled-coil domain-containing protein 12 OS=Homo sapiens OX=9606 GN=CCDC12 PE=1 SV=1	45	6	10	6	166	19.2	7.34	17.94	6	CCDC12	105.6	106.7	98	98.6	100.9	96.2	95.7	94.4	103.4	100.5
Q96HB5	Coiled-coil domain-containing protein 120 OS=Homo sapiens OX=9606 GN=CCDC120 PE=1 SV=1	1	1	3	1	630	67.5	9.38	1.84	1	CCDC120	0	167.9	149.6	86.4	0	138.4	148.6	86.1	150.9	72.2
Q5T0U0	Coiled-coil domain-containing protein 122 OS=Homo sapiens OX=9606 GN=CCDC122 PE=2 SV=1	7	2	2	2	273	32.2	7.01	0	2	CCDC122	89.5	100.2	90.5	98.5	103.4	98.2	108.8	104.4	98.6	108
Q96CT7	Coiled-coil domain-containing protein 124 OS=Homo sapiens OX=9606 GN=CCDC124 PE=1 SV=1	61	18	39	18	223	25.8	9.54	65.52	18	CCDC124	103.9	102.3	98.7	101.4	97	96.6	102.4	102	98.1	97.5
Q86Z20	Coiled-coil domain-containing protein 125 OS=Homo sapiens OX=9606 GN=CCDC125 PE=1 SV=2	4	2	2	2	511	58.6	7.24	2.48	2	CCDC125	89.9	96	83.1	92.2	108	101.7	116.2	89.6	101.8	121.6
Q6PK04	Coiled-coil domain-containing protein 137 OS=Homo sapiens OX=9606 GN=CCDC137 PE=1 SV=1	16	6	6	5	289	33.2	10.93	11.73	6	CCDC137	104.9	86.8	101.2	104.3	102.6	96.7	99.3	91.1	113.2	99.8
Q0P6D6	Coiled-coil domain-containing protein 15 OS=Homo sapiens OX=9606 GN=CCDC15 PE=2 SV=2	1	1	2	1	951	110.4	6.47	0	1	CCDC15	0	0	71.6	351.1	406.6	0	170.7	0	0	0
Q4G0S7	Coiled-coil domain-containing protein 152 OS=Homo sapiens OX=9606 GN=CCDC152 PE=1 SV=3	4	1	1	1	254	30	9.06	0	1	CCDC152	87.5	78.3	101.2	93	91.5	108.1	107.2	107.7	117.5	107.9
Q9P0B6	Coiled-coil domain-containing protein 167 OS=Homo sapiens OX=9606 GN=CCDC167 PE=1 SV=2	28	4	4	4	97	11.5	9.5	3.64	4	CCDC167	109.8	107.1	117.6	102.7	104.9	89.2	72.5	116.2	73.9	106.2
A6NNP5	Coiled-coil domain-containing protein 169 OS=Homo sapiens OX=9606 GN=CCDC169 PE=2 SV=4	5	1	1	1	214	25.2	9.33	0	1	CCDC169	89.6	100.8	119.7	60.7	111.3	105.6	110.4	103.8	107.6	90.5
Q6TFL3	Coiled-coil domain-containing protein 171 OS=Homo sapiens OX=9606 GN=CCDC171 PE=2 SV=1	1	1	1	1	1326	152.7	6.81	1.71	1	CCDC171	84.5	88	79.3	103.6	126.5	95.7	89.9	117.3	86.4	129
Q9NQR7	Coiled-coil domain-containing protein 177 OS=Homo sapiens OX=9606 GN=CCDC177 PE=2 SV=3	2	2	2	2	707	79.7	10.74	0	2	CCDC177	99	78.5	74.5	102.1	102.2	90.7	108.5	92	138.1	114.4
Q5T9S5	Coiled-coil domain-containing protein 18 OS=Homo sapiens OX=9606 GN=CCDC18 PE=1 SV=1	2	3	4	2	1454	168.9	5.66	4.44	3	CCDC18	124.2	109.5	110.8	113.8	102.9	65.6	88.6	100.1	81.5	103
Q7Z3E2	Coiled-coil domain-containing protein 186 OS=Homo sapiens OX=9606 GN=CCDC186 PE=1 SV=2	11	8	10	8	898	103.6	6.27	18.73	8	CCDC186	106.4	107.7	103.2	113.3	90.9	95.7	94.9	89	100	98.8
O60826	Coiled-coil domain-containing protein 22 OS=Homo sapiens OX=9606 GN=CCDC22 PE=1 SV=1	12	6	13	6	627	70.7	6.74	25.74	6	CCDC22	105.5	107.1	99.4	97.8	102.5	103.2	98.9	88.8	99.7	97.1
Q86WR0	Coiled-coil domain-containing protein 25 OS=Homo sapiens OX=9606 GN=CCDC25 PE=1 SV=2	43	10	14	10	208	24.5	6.8	23.86	10	CCDC25	96.6	105.1	97.2	100.2	102.6	104.3	97.9	108.3	98.8	88.9
Q8N5R6	Coiled-coil domain-containing protein 33 OS=Homo sapiens OX=9606 GN=CCDC33 PE=1 SV=3	1	1	1	1	958	107.1	6.77	1.71	1	CCDC33	0	207.9	151.4	271.3	0	0	0	0	167.1	202.3
Q96M95	Coiled-coil domain-containing protein 42 OS=Homo sapiens OX=9606 GN=CCDC42 PE=1 SV=2	4	1	2	1	316	38	9.16	2.58	1	CCDC42	117.3	95.2	94.7	96.5	99.8	95.5	97.7	102.5	94.8	106.1
Q96MW1	Coiled-coil domain-containing protein 43 OS=Homo sapiens OX=9606 GN=CCDC43 PE=1 SV=2	18	4	6	4	224	25.2	4.92	10.21	4	CCDC43	98.3	103.3	99.6	98	102.1	97.5	96.7	105.9	98.7	100
Q96A33	PAT complex subunit CCDC47 OS=Homo sapiens OX=9606 GN=CCDC47 PE=1 SV=1	23	10	19	10	483	55.8	4.87	33.12	10	CCDC47	115	111.4	99.3	100	97	98.9	94.2	89	97.9	97.3
Q8IVM0	Coiled-coil domain-containing protein 50 OS=Homo sapiens OX=9606 GN=CCDC50 PE=1 SV=1	12	3	3	3	306	35.8	6.65	8.74	3	CCDC50	81.6	86.1	98.6	96.1	102.6	97.9	95.9	103.3	116.2	121.9
Q96ER9	Mitochondrial potassium channel OS=Homo sapiens OX=9606 GN=CCDC51 PE=1 SV=2	28	12	27	12	411	45.8	8.19	49.07	12	CCDC51	95	103.6	95.9	98	104.4	103.3	98.4	100.7	101.3	99.3
Q9P031	Thyroid transcription factor 1-associated protein 26 OS=Homo sapiens OX=9606 GN=CCDC59 PE=1 SV=2	22	5	9	5	241	28.7	9.88	13.21	5	CCDC59	86.7	86.3	93.3	93.9	102.4	99.6	101	115.6	116.1	105.1
Q16204	Coiled-coil domain-containing protein 6 OS=Homo sapiens OX=9606 GN=CCDC6 PE=1 SV=2	35	15	26	15	474	53.3	7.34	55.3	15	CCDC6	101.9	97.2	98.5	98.9	99.8	105.4	103.1	95.3	96	103.9
Q8IV32	Coiled-coil domain-containing protein 71 OS=Homo sapiens OX=9606 GN=CCDC71 PE=1 SV=3	3	2	2	2	467	49.6	11.8	1.86	2	CCDC71	118.7	76.3	65	98.8	101.7	112.5	124.5	107.2	99.4	95.9
Q8N9Z2	Coiled-coil domain-containing protein 71L OS=Homo sapiens OX=9606 GN=CCDC71L PE=1 SV=2	4	1	1	1	235	26.2	11.71	2.25	1	CCDC71L	117.3	70.7	81.3	87.1	98.8	115.3	98.1	86.5	119.1	125.7
Q9BR77	Coiled-coil domain-containing protein 77 OS=Homo sapiens OX=9606 GN=CCDC77 PE=1 SV=1	6	3	3	3	488	57.5	8.72	2.5	3	CCDC77	109.5	115.3	94.8	111.2	103.9	94.9	89.2	94.3	91.9	95.1
Q6ZN84	Coiled-coil domain-containing protein 81 OS=Homo sapiens OX=9606 GN=CCDC81 PE=1 SV=2	3	2	5	2	652	76	9.14	2.04	2	CCDC81	87.3	83.9	97.4	99.8	92.4	102.8	102.3	114.9	113.4	105.8
A6NKD9	Coiled-coil domain-containing protein 85C OS=Homo sapiens OX=9606 GN=CCDC85C PE=1 SV=1	3	1	1	1	419	45.2	6.96	2.56	1	CCDC85C	80.5	95.9	79.8	102.9	95.4	100.8	92	126.6	116.8	109.2
Q9H6F5	Coiled-coil domain-containing protein 86 OS=Homo sapiens OX=9606 GN=CCDC86 PE=1 SV=1	32	10	17	10	360	40.2	10.33	27.68	10	CCDC86	91.1	95.3	97	97.6	103.6	104.2	109	103.5	99.3	99.4
A6NC98	Coiled-coil domain-containing protein 88B OS=Homo sapiens OX=9606 GN=CCDC88B PE=1 SV=1	1	2	2	2	1476	164.7	5.11	1.72	2	CCDC88B	123.6	153.4	0	0	119.8	114.5	153.7	142.1	107.2	85.6
Q9P219	Protein Daple OS=Homo sapiens OX=9606 GN=CCDC88C PE=1 SV=3	2	3	4	3	2028	228.1	6.23	6.69	3	CCDC88C	0	0	0	0	0	0	0	0	0	1000
Q9Y3X0	Coiled-coil domain-containing protein 9 OS=Homo sapiens OX=9606 GN=CCDC9 PE=1 SV=1	13	6	6	6	531	59.7	5.4	7.19	6	CCDC9	107.5	145.7	61.1	68.2	83.9	84.4	138.8	98.6	125.5	86.2
Q7Z6B0	Coiled-coil domain-containing protein 91 OS=Homo sapiens OX=9606 GN=CCDC91 PE=1 SV=2	6	3	3	3	441	49.9	5.07	6.75	3	CCDC91	89.3	95.1	93.5	100.3	98.9	102.2	106.1	106.1	97.5	110.8
Q567U6	Coiled-coil domain-containing protein 93 OS=Homo sapiens OX=9606 GN=CCDC93 PE=1 SV=2	6	3	3	3	631	73.2	8.15	6.02	3	CCDC93	84.7	90.3	91.1	98	95.8	104.3	105.6	103.6	113.2	113.4
Q96F63	Coiled-coil domain-containing protein 97 OS=Homo sapiens OX=9606 GN=CCDC97 PE=1 SV=1	31	7	12	7	343	38.9	4.59	42.62	7	CCDC97	96.2	94.7	96.3	101.7	92.3	93.3	91.6	113.4	114.5	105.7
Q8TD31	Coiled-coil alpha-helical rod protein 1 OS=Homo sapiens OX=9606 GN=CCHCR1 PE=1 SV=2	2	2	6	1	782	88.6	5.95	2.91	2	CCHCR1	81.5	130	100.5	126.1	113	65.9	94.6	64	128.6	95.8
Q9BSQ5	Cerebral cavernous malformations 2 protein OS=Homo sapiens OX=9606 GN=CCM2 PE=1 SV=1	9	3	4	3	444	48.8	5.54	8.77	3	CCM2	82.5	73.5	103.4	119.9	119.1	90.6	95.5	109.6	108.5	97.6
P29279	CCN family member 2 OS=Homo sapiens OX=9606 GN=CCN2 PE=1 SV=2	7	2	10	2	349	38.1	8	21.01	2	CCN2	115.4	112.3	108.3	99.4	101.5	98.9	87	79.2	98.8	99
P20248	Cyclin-A2 OS=Homo sapiens OX=9606 GN=CCNA2 PE=1 SV=2	16	5	5	5	432	48.5	6.54	5.86	5	CCNA2	89.8	107.1	100.1	97.5	99.5	99.4	103.8	103.5	103.7	95.6
P14635	G2/mitotic-specific cyclin-B1 OS=Homo sapiens OX=9606 GN=CCNB1 PE=1 SV=1	9	3	4	3	433	48.3	7.47	2.82	3	CCNB1	85.8	105.8	103.3	106.7	102	96.2	99.1	108.1	96.4	96.7
O95067	G2/mitotic-specific cyclin-B2 OS=Homo sapiens OX=9606 GN=CCNB2 PE=1 SV=1	4	2	2	1	398	45.3	8.9	3.41	2	CCNB2	129.3	94.7	106.8	123.4	99.8	89.8	89.4	91.4	84.5	90.9
P24385	G1/S-specific cyclin-D1 OS=Homo sapiens OX=9606 GN=CCND1 PE=1 SV=1	34	8	12	8	295	33.7	5.02	27.19	8	CCND1	109	112.5	106.2	114.9	95.2	92	96.5	87.2	94.1	92.3
P51959	Cyclin-G1 OS=Homo sapiens OX=9606 GN=CCNG1 PE=1 SV=2	4	1	1	1	295	34.1	8.81	0	1	CCNG1	121.8	142.7	116.7	88.4	62.3	119.2	74.2	83	108	83.8
P51946	Cyclin-H OS=Homo sapiens OX=9606 GN=CCNH PE=1 SV=1	8	2	2	2	323	37.6	7.15	2.03	2	CCNH	94.8	95.4	91.9	108.4	103.5	105.7	101.7	101.7	105.3	91.6
O75909	Cyclin-K OS=Homo sapiens OX=9606 GN=CCNK PE=1 SV=2	3	2	4	2	580	64.2	8.41	11.38	2	CCNK	116.3	91.2	101.2	80.1	130.8	102.6	98.7	89.3	98.3	91.6
Q96S94	Cyclin-L2 OS=Homo sapiens OX=9606 GN=CCNL2 PE=1 SV=1	2	1	4	1	520	58.1	10.26	9.32	1	CCNL2	91.2	106.3	90.4	111.1	99.3	101.4	101.5	94.1	102.3	102.5
O60563	Cyclin-T1 OS=Homo sapiens OX=9606 GN=CCNT1 PE=1 SV=1	10	6	7	6	726	80.6	8.78	9.87	6	CCNT1	100.7	98.2	102.1	97.9	99.9	93.3	103.5	100.5	101.7	102.2
O60583	Cyclin-T2 OS=Homo sapiens OX=9606 GN=CCNT2 PE=1 SV=2	5	3	5	3	730	81	8.92	8.19	3	CCNT2	85.8	73.1	107	88.9	85.2	118.1	104.4	104.9	121.9	110.7
Q8ND76	Cyclin-Y OS=Homo sapiens OX=9606 GN=CCNY PE=1 SV=2	7	2	2	1	341	39.3	7.2	4.69	2	CCNY	106.4	99.9	101.3	111.3	97	93.7	93.3	105.5	91.2	100.5
Q8N7R7	Cyclin-Y-like protein 1 OS=Homo sapiens OX=9606 GN=CCNYL1 PE=1 SV=2	7	2	2	1	359	40.7	6.07	1.84	2	CCNYL1	88.7	65.4	90.5	118	112	92.6	91.3	99	134	108.6
O43303	Centriolar coiled-coil protein of 110 kDa OS=Homo sapiens OX=9606 GN=CCP110 PE=1 SV=3	3	2	5	2	1012	113.4	8.65	3	2	CCP110	85.5	98.9	88.2	96.3	92.2	101.7	103.7	123.4	105.8	104.2
O14618	Copper chaperone for superoxide dismutase OS=Homo sapiens OX=9606 GN=CCS PE=1 SV=1	26	5	7	5	274	29	5.58	7.23	5	CCS	95.1	96.9	89.2	101	98.4	100.2	114.5	109.2	97.4	98.1
P78371	T-complex protein 1 subunit beta OS=Homo sapiens OX=9606 GN=CCT2 PE=1 SV=4	79	41	285	41	535	57.5	6.46	646.16	41	CCT2	103.1	108.1	102.5	101.2	100.5	98.9	96	97	94.4	98.3
P49368	T-complex protein 1 subunit gamma OS=Homo sapiens OX=9606 GN=CCT3 PE=1 SV=4	71	40	136	40	545	60.5	6.49	199.72	40	CCT3	103.9	102	103.6	101.9	98.7	98.9	98.1	97.3	98.2	97.4
P50991	T-complex protein 1 subunit delta OS=Homo sapiens OX=9606 GN=CCT4 PE=1 SV=4	80	40	151	39	539	57.9	7.83	298.24	40	CCT4	105.5	103.8	104.4	102.1	98.1	97.8	97.6	94.1	99.6	96.9
P48643	T-complex protein 1 subunit epsilon OS=Homo sapiens OX=9606 GN=CCT5 PE=1 SV=1	58	37	124	36	541	59.6	5.66	235.94	37	CCT5	92.8	106.1	100.4	100	100.9	99.4	100.6	103	96.8	100
P40227	T-complex protein 1 subunit zeta OS=Homo sapiens OX=9606 GN=CCT6A PE=1 SV=3	61	31	142	22	531	58	6.68	345	31	CCT6A	105.6	108.2	101.1	101.3	99.5	98.5	97.4	96.6	96.2	95.6
Q99832	T-complex protein 1 subunit eta OS=Homo sapiens OX=9606 GN=CCT7 PE=1 SV=2	77	41	168	41	543	59.3	7.65	347.68	41	CCT7	103.3	102.2	101.2	102.8	98.2	98.6	98.9	98.8	98	98
P50990	T-complex protein 1 subunit theta OS=Homo sapiens OX=9606 GN=CCT8 PE=1 SV=4	73	43	176	43	548	59.6	5.6	387.89	43	CCT8	103.6	102.1	101.7	103.9	97.5	98.5	98.4	96.5	99.7	98
P86790	Vacuolar fusion protein CCZ1 homolog B OS=Homo sapiens OX=9606 GN=CCZ1B PE=1 SV=1	16	7	8	7	482	55.8	6.48	15.58	7	CCZ1B	97.2	100.3	113.5	105.5	92	86.7	99.9	91.9	106.5	106.5
P48509	CD151 antigen OS=Homo sapiens OX=9606 GN=CD151 PE=1 SV=3	9	3	4	3	253	28.3	7.47	6.43	3	CD151	112.3	107.3	108.9	96.3	102.5	100.8	101.2	91.3	91.9	87.5
Q5ZPR3	CD276 antigen OS=Homo sapiens OX=9606 GN=CD276 PE=1 SV=1	3	1	1	1	534	57.2	4.91	2.05	1	CD276	161.5	74.3	81.4	97.1	118.1	100.6	107.1	61.1	116.2	82.6
Q9Y5K6	CD2-associated protein OS=Homo sapiens OX=9606 GN=CD2AP PE=1 SV=1	39	23	41	23	639	71.4	6.4	82.17	23	CD2AP	105.8	102.2	103.7	100.6	102	103.5	100.3	95.1	94.8	92.1
O95400	CD2 antigen cytoplasmic tail-binding protein 2 OS=Homo sapiens OX=9606 GN=CD2BP2 PE=1 SV=1	29	8	15	8	341	37.6	4.61	35.84	8	CD2BP2	84.8	96.5	97.4	95.8	102.8	106.1	109.9	114.9	96.1	95.7
Q9NPF0	CD320 antigen OS=Homo sapiens OX=9606 GN=CD320 PE=1 SV=1	3	1	1	1	282	29	4.75	0	1	CD320	107	86.2	117.6	115.3	85.7	108.2	91.3	97.4	96.6	94.6
P16671	Platelet glycoprotein 4 OS=Homo sapiens OX=9606 GN=CD36 PE=1 SV=2	5	1	2	1	472	53	7.96	3.18	1	CD36	113.4	91.5	129.9	121.1	115	78.7	90.3	75.2	101.5	83.4
P16070	CD44 antigen OS=Homo sapiens OX=9606 GN=CD44 PE=1 SV=3	12	8	11	8	742	81.5	5.33	20.21	8	CD44	113.7	103.1	101.6	108	96.5	95.1	95	97.5	94.3	95.3
P15529	Membrane cofactor protein OS=Homo sapiens OX=9606 GN=CD46 PE=1 SV=3	11	5	8	5	392	43.7	6.74	5.8	5	CD46	109.4	102.4	105.8	99.2	95.8	96.2	93.4	95.8	101	101.1
Q08722	Leukocyte surface antigen CD47 OS=Homo sapiens OX=9606 GN=CD47 PE=1 SV=1	9	3	5	3	323	35.2	7.21	12.51	3	CD47	91.2	86.1	87.1	90.5	98.1	103.4	105.2	118.7	113.7	106
P08174	Complement decay-accelerating factor OS=Homo sapiens OX=9606 GN=CD55 PE=1 SV=4	2	1	1	1	381	41.4	7.59	2.26	1	CD55	87.5	91	100.1	87.8	144.8	122.7	134.6	95.2	56.2	80.2
P13987	CD59 glycoprotein OS=Homo sapiens OX=9606 GN=CD59 PE=1 SV=1	25	3	6	3	128	14.2	6.48	14.18	3	CD59	98.5	92.5	102	104.1	99.6	102.3	104.9	93.7	99.8	102.5
P08962	CD63 antigen OS=Homo sapiens OX=9606 GN=CD63 PE=1 SV=2	8	3	7	2	238	25.6	7.81	0	3	CD63	134.3	101	90.6	102.8	102.1	95.2	86.3	93.2	96.9	97.5
P60033	CD81 antigen OS=Homo sapiens OX=9606 GN=CD81 PE=1 SV=1	25	3	3	3	236	25.8	5.29	11.43	3	CD81	100.5	103.2	104.7	101.1	102.1	95	98	89.8	100.2	105.4
P21926	CD9 antigen OS=Homo sapiens OX=9606 GN=CD9 PE=1 SV=4	19	4	10	4	228	25.4	7.15	19.7	4	CD9	90.5	97.7	99.1	101.2	93.5	96.8	100.3	108	105.7	107.2
Q8IWY9	Codanin-1 OS=Homo sapiens OX=9606 GN=CDAN1 PE=1 SV=4	4	3	3	3	1227	134	6.77	1.93	3	CDAN1	88.5	144.4	103.2	106.3	74.4	78.7	96	86.7	123	98.9
O75794	Cell division cycle protein 123 homolog OS=Homo sapiens OX=9606 GN=CDC123 PE=1 SV=1	8	3	8	3	336	39.1	4.81	5.52	3	CDC123	99.9	105.5	112.5	111.4	97.9	102.5	101.6	89.2	82.2	97.2
Q9UNH5	Dual specificity protein phosphatase CDC14A OS=Homo sapiens OX=9606 GN=CDC14A PE=1 SV=1	4	2	3	2	594	66.5	9.1	3.89	2	CDC14A	0	181.5	0	0	183.7	0	190.5	170.4	155	118.9
Q13042	Cell division cycle protein 16 homolog OS=Homo sapiens OX=9606 GN=CDC16 PE=1 SV=2	10	6	7	6	620	71.6	5.85	7.43	6	CDC16	91.5	100.6	107.5	100.9	100.8	102.4	88	89.4	114.8	104.1
Q12834	Cell division cycle protein 20 homolog OS=Homo sapiens OX=9606 GN=CDC20 PE=1 SV=2	13	5	5	5	499	54.7	9.23	10.59	5	CDC20	97.1	101.3	107.8	105.2	97.9	106	98	92.9	94.3	99.4
Q9UJX2	Cell division cycle protein 23 homolog OS=Homo sapiens OX=9606 GN=CDC23 PE=1 SV=3	13	7	9	7	597	68.8	7.02	14.39	7	CDC23	110	95.9	100.2	116.9	103.5	99.6	84.2	90.1	97.6	102
P30307	M-phase inducer phosphatase 3 OS=Homo sapiens OX=9606 GN=CDC25C PE=1 SV=2	3	1	1	1	473	53.3	6.79	2.41	1	CDC25C	115	125.6	92.3	98.7	93.3	75.7	113.1	111.7	76.5	98.1
Q8NHZ8	Anaphase-promoting complex subunit CDC26 OS=Homo sapiens OX=9606 GN=CDC26 PE=1 SV=1	14	1	2	1	85	9.8	6.81	2.27	1	CDC26	147.6	0	73.2	124.4	140.2	136	120.2	71.9	101.6	84.9
P30260	Cell division cycle protein 27 homolog OS=Homo sapiens OX=9606 GN=CDC27 PE=1 SV=2	10	7	11	7	824	91.8	7.02	24.41	7	CDC27	106	103.6	109.4	103.3	99	91.7	96.7	96	96	98.2
Q16543	Hsp90 co-chaperone Cdc37 OS=Homo sapiens OX=9606 GN=CDC37 PE=1 SV=1	42	20	55	20	378	44.4	5.25	109.67	20	CDC37	98.8	98.7	102.3	103.6	99.1	99.6	101	101.5	98.6	96.8
Q7L3B6	Hsp90 co-chaperone Cdc37-like 1 OS=Homo sapiens OX=9606 GN=CDC37L1 PE=1 SV=1	5	2	3	2	337	38.8	5.34	5.92	2	CDC37L1	114.3	100.3	102.4	95.8	100.2	88.2	96.5	93.8	111.4	97.2
O60508	Pre-mRNA-processing factor 17 OS=Homo sapiens OX=9606 GN=CDC40 PE=1 SV=1	23	11	17	11	579	65.5	7.06	35.37	11	CDC40	100.4	93.1	101	98.5	103.9	102.1	99.7	94.9	102.4	104.1
P60953	Cell division control protein 42 homolog OS=Homo sapiens OX=9606 GN=CDC42 PE=1 SV=2	48	9	25	8	191	21.2	6.55	62.16	9	CDC42	98.4	98.8	99.1	99.7	98.6	101.7	98.8	103.3	100.7	100.8
Q5VT25	Serine/threonine-protein kinase MRCK alpha OS=Homo sapiens OX=9606 GN=CDC42BPA PE=1 SV=1	2	3	3	3	1732	197.2	6.58	5.62	3	CDC42BPA	101.8	100.2	98.7	98.5	99.7	90.9	99.3	103.2	104.9	102.8
Q9Y5S2	Serine/threonine-protein kinase MRCK beta OS=Homo sapiens OX=9606 GN=CDC42BPB PE=1 SV=2	3	5	9	4	1711	194.2	6.37	15.7	5	CDC42BPB	118.5	117.1	113.9	101.6	93.4	71.1	92.5	98.1	96.9	96.9
Q6DT37	Serine/threonine-protein kinase MRCK gamma OS=Homo sapiens OX=9606 GN=CDC42BPG PE=1 SV=2	7	8	13	8	1551	172.4	6.28	20.94	8	CDC42BPG	95.4	99.4	105.9	100.5	107.3	96.5	104.2	98.9	100.2	91.6
Q9H3Q1	Cdc42 effector protein 4 OS=Homo sapiens OX=9606 GN=CDC42EP4 PE=1 SV=1	6	1	1	1	356	38	5.19	2.87	1	CDC42EP4	75.9	78.5	93.5	114.2	124.4	98.1	101	101.4	107	106
O75419	Cell division control protein 45 homolog OS=Homo sapiens OX=9606 GN=CDC45 PE=1 SV=1	7	3	5	3	566	65.5	5.53	10.2	3	CDC45	111.3	96.9	103.3	106.4	103.7	95.9	101.6	69.5	107.6	103.8
Q99459	Cell division cycle 5-like protein OS=Homo sapiens OX=9606 GN=CDC5L PE=1 SV=2	49	37	58	37	802	92.2	8.18	111.14	37	CDC5L	98.8	96.7	98	98.7	99.1	99.8	100.7	102.5	104.6	101.2
Q6P1J9	Parafibromin OS=Homo sapiens OX=9606 GN=CDC73 PE=1 SV=1	50	23	46	23	531	60.5	9.61	76.96	23	CDC73	96.2	97.9	98.6	95.3	100.4	102.1	98.5	103.4	104.2	103.4
Q69YH5	Cell division cycle-associated protein 2 OS=Homo sapiens OX=9606 GN=CDCA2 PE=1 SV=2	14	10	12	10	1023	112.6	8.4	20.66	10	CDCA2	101	103.3	98.8	102.2	99.9	95	102.8	102.4	98.6	96
Q96FF9	Sororin OS=Homo sapiens OX=9606 GN=CDCA5 PE=1 SV=1	24	4	5	4	252	27.6	9.61	13.7	4	CDCA5	85.3	98.6	86.1	89.6	104.6	103.2	102.5	113.5	113.5	103.2
Q53HL2	Borealin OS=Homo sapiens OX=9606 GN=CDCA8 PE=1 SV=2	34	7	7	7	280	31.3	9.86	11.82	7	CDCA8	93.7	122.5	111.1	104.8	98.7	104.6	95.9	90.6	88.3	89.7
P12830	Cadherin-1 OS=Homo sapiens OX=9606 GN=CDH1 PE=1 SV=3	16	13	23	13	882	97.4	4.73	42.31	13	CDH1	98.5	101.9	96	101.4	101.5	97.7	99.2	99.6	103.5	100.7
P55283	Cadherin-4 OS=Homo sapiens OX=9606 GN=CDH4 PE=2 SV=2	5	2	2	2	916	100.2	4.82	0	2	CDH4	46.7	80.6	120.7	98.6	108.9	114.3	126.9	97.8	85.4	119.9
O14735	CDP-diacylglycerol--inositol 3-phosphatidyltransferase OS=Homo sapiens OX=9606 GN=CDIPT PE=1 SV=1	3	1	1	1	213	23.5	8.03	1.68	1	CDIPT	110.8	99	122.2	86.6	83.1	86.2	123.1	94.6	124	70.4
P0DO92	Putative protein T-ENOL OS=Homo sapiens OX=9606 GN=CDIPTOSP PE=4 SV=1	14	1	1	1	83	9	8.31	0	1	CDIPTOSP	159.4	65.4	112.3	125.6	107	85.6	90.3	72.7	88.1	93.6
P06493	Cyclin-dependent kinase 1 OS=Homo sapiens OX=9606 GN=CDK1 PE=1 SV=3	56	15	41	12	297	34.1	8.4	88.85	15	CDK1	99	97.9	99.8	98.7	99.6	99.6	102.4	101.8	99	102.2
P21127	Cyclin-dependent kinase 11B OS=Homo sapiens OX=9606 GN=CDK11B PE=1 SV=4	17	14	18	14	795	92.6	5.54	35.65	14	CDK11B	96.2	95.3	95.4	96.2	107.5	102	104.2	98.9	103.7	100.8
Q9NYV4	Cyclin-dependent kinase 12 OS=Homo sapiens OX=9606 GN=CDK12 PE=1 SV=2	8	10	16	8	1490	164.1	9.44	30.04	10	CDK12	103.8	96.7	100.1	89.8	101.6	98.1	102.9	104.4	98.7	104
Q14004	Cyclin-dependent kinase 13 OS=Homo sapiens OX=9606 GN=CDK13 PE=1 SV=2	4	6	14	5	1512	164.8	9.69	18.3	6	CDK13	84.4	102.7	95.8	94	100.9	104.2	102.5	109.6	105.6	100.5
Q00536	Cyclin-dependent kinase 16 OS=Homo sapiens OX=9606 GN=CDK16 PE=1 SV=1	8	4	11	2	496	55.7	7.62	17.56	4	CDK16	63.4	81.3	100.8	83.7	122.9	99.4	112.4	103.7	124.3	108.2
Q9BWU1	Cyclin-dependent kinase 19 OS=Homo sapiens OX=9606 GN=CDK19 PE=1 SV=1	13	7	12	7	502	56.8	8.53	17.97	7	CDK19	93.9	96.4	101.9	96.3	102.8	99.6	98.1	105.2	103.8	101.8
P24941	Cyclin-dependent kinase 2 OS=Homo sapiens OX=9606 GN=CDK2 PE=1 SV=2	55	14	30	9	298	33.9	8.68	65.27	14	CDK2	103.9	96.3	101.6	91.7	100.1	97.8	96.2	98.8	108	105.5
Q8IZL9	Cyclin-dependent kinase 20 OS=Homo sapiens OX=9606 GN=CDK20 PE=1 SV=1	5	2	8	1	346	38.7	6.76	14.7	2	CDK20	90.8	107	98.7	98.3	106.2	89.1	106.2	117	81.5	105.1
O75956	Cyclin-dependent kinase 2-associated protein 2 OS=Homo sapiens OX=9606 GN=CDK2AP2 PE=1 SV=1	6	1	1	1	126	13.1	9.48	2.1	1	CDK2AP2	105	99	101	95	99.5	96	97.8	109.1	100.7	96.9
P11802	Cyclin-dependent kinase 4 OS=Homo sapiens OX=9606 GN=CDK4 PE=1 SV=2	24	6	16	5	303	33.7	7.01	37.79	6	CDK4	133.7	106.1	108	107.7	91.1	91.7	90.8	89.1	93.8	88
Q00535	Cyclin-dependent kinase 5 OS=Homo sapiens OX=9606 GN=CDK5 PE=1 SV=3	40	9	20	7	292	33.3	7.66	44.27	9	CDK5	112.5	106	106.1	106.4	99.9	96.9	96	94.3	89.7	92.2
Q96SZ6	Mitochondrial tRNA methylthiotransferase CDK5RAP1 OS=Homo sapiens OX=9606 GN=CDK5RAP1 PE=1 SV=2	10	5	8	5	601	67.6	8.21	16.98	5	CDK5RAP1	97.3	106.9	102.2	102.3	96.6	96.4	103.9	104.7	88.9	100.8
Q96SN8	CDK5 regulatory subunit-associated protein 2 OS=Homo sapiens OX=9606 GN=CDK5RAP2 PE=1 SV=5	3	7	8	5	1893	214.9	5.58	8.9	7	CDK5RAP2	98.4	96.7	100.1	104.5	102.2	101.2	100.9	96.3	102	97.7
Q96JB5	CDK5 regulatory subunit-associated protein 3 OS=Homo sapiens OX=9606 GN=CDK5RAP3 PE=1 SV=2	23	12	26	11	506	56.9	4.75	33.47	12	CDK5RAP3	102.5	102.5	96.6	104.1	97.9	96.7	103.1	102.9	96.8	96.9
P50613	Cyclin-dependent kinase 7 OS=Homo sapiens OX=9606 GN=CDK7 PE=1 SV=1	6	2	2	2	346	39	8.47	2.15	2	CDK7	67.4	83.2	85.2	100.7	109.3	121.5	120.4	136.9	74	101.5
P50750	Cyclin-dependent kinase 9 OS=Homo sapiens OX=9606 GN=CDK9 PE=1 SV=3	27	9	20	7	372	42.8	8.79	38.91	9	CDK9	98.3	102.8	100.9	103.6	100.2	99.7	94.4	94	99.3	106.9
Q5VV42	Threonylcarbamoyladenosine tRNA methylthiotransferase OS=Homo sapiens OX=9606 GN=CDKAL1 PE=1 SV=1	5	3	4	3	579	65.1	7.46	7.03	3	CDKAL1	118.1	106	106.3	125	90.3	98.4	72	87.1	103.7	93.2
P46527	Cyclin-dependent kinase inhibitor 1B OS=Homo sapiens OX=9606 GN=CDKN1B PE=1 SV=1	30	4	5	4	198	22.1	7.02	17.07	4	CDKN1B	112.4	112.7	116.2	113.9	91.3	89.3	85.8	95.8	92.7	89.9
P49918	Cyclin-dependent kinase inhibitor 1C OS=Homo sapiens OX=9606 GN=CDKN1C PE=1 SV=1	4	1	5	1	316	32.2	5.52	9.11	1	CDKN1C	85.6	86.6	82.4	80.1	104.3	94.5	108.7	109.6	128.6	119.6
P42771	Cyclin-dependent kinase inhibitor 2A OS=Homo sapiens OX=9606 GN=CDKN2A PE=1 SV=2	23	2	2	2	156	16.5	5.81	2.6	2	CDKN2A	71.9	93.5	78	93.8	123.8	103.9	105	104.8	129	96.2
Q9NXV6	CDKN2A-interacting protein OS=Homo sapiens OX=9606 GN=CDKN2AIP PE=1 SV=3	23	11	18	11	580	61.1	9.01	26.73	11	CDKN2AIP	95.1	94.1	99.4	89.5	101.9	97.1	103.9	106.3	105.7	107
Q96HQ2	CDKN2AIP N-terminal-like protein OS=Homo sapiens OX=9606 GN=CDKN2AIPNL PE=1 SV=1	22	2	3	2	116	13.2	5	5.15	2	CDKN2AIPNL	104.1	107.2	95.4	104.3	107.5	96.2	100.1	83.5	96.3	105.4
Q49AH0	Cerebral dopamine neurotrophic factor OS=Homo sapiens OX=9606 GN=CDNF PE=1 SV=2	7	1	2	1	187	21	7.55	5.52	1	CDNF	82.3	0	191.5	70.9	100.5	131.1	122.7	99.6	92	109.4
Q01850	Cerebellar degeneration-related protein 2 OS=Homo sapiens OX=9606 GN=CDR2 PE=1 SV=2	3	2	4	2	454	51.8	5.06	0	2	CDR2	102	102	100.7	104.5	122.4	105	95	86.4	92.6	89.4
O95674	Phosphatidate cytidylyltransferase 2 OS=Homo sapiens OX=9606 GN=CDS2 PE=1 SV=1	9	3	3	3	445	51.4	7.09	6.49	3	CDS2	100.3	99	100.9	105.6	97.5	97.6	97.9	100.7	100.7	99.9
Q9UKY7	Protein CDV3 homolog OS=Homo sapiens OX=9606 GN=CDV3 PE=1 SV=1	55	12	22	12	258	27.3	6.4	27.4	12	CDV3	101.2	98.1	99.9	97.5	101.1	99.9	99.4	101.9	100.5	100.4
Q9Y6F7	Testis-specific chromodomain protein Y 2 OS=Homo sapiens OX=9606 GN=CDY2B PE=1 SV=1	5	2	2	2	541	60.5	8.98	0	2	CDY2A; CDY2B	76.2	104.2	104.7	88.5	100.8	99.1	107.8	101.9	105.7	111.1
Q9Y232	Chromodomain Y-like protein OS=Homo sapiens OX=9606 GN=CDYL PE=1 SV=2	17	10	13	10	598	66.4	9.45	25.88	10	CDYL	96.6	86.5	94.3	92.8	102.1	105.5	102.4	108	101.8	109.9
Q8N8U2	Chromodomain Y-like protein 2 OS=Homo sapiens OX=9606 GN=CDYL2 PE=1 SV=2	15	7	10	7	506	56.5	8.79	11.14	7	CDYL2	108.5	96.3	108.4	104.1	101.5	97.5	91.4	92.6	98.2	101.5
P53567	CCAAT/enhancer-binding protein gamma OS=Homo sapiens OX=9606 GN=CEBPG PE=1 SV=1	9	2	3	1	150	16.4	9.77	3.89	2	CEBPG	83	91.4	110.4	100.5	83.4	83.6	93.8	131	120	103
Q03701	CCAAT/enhancer-binding protein zeta OS=Homo sapiens OX=9606 GN=CEBPZ PE=1 SV=3	25	22	32	22	1054	120.9	5.94	67.29	22	CEBPZ	91.3	97.2	98.6	98.2	100.6	104.8	107	100.2	100.3	101.8
A8MTT3	Protein CEBPZOS OS=Homo sapiens OX=9606 GN=CEBPZOS PE=1 SV=2	9	1	1	1	80	9.3	9.7	1.9	1	CEBPZOS	85.1	112.4	97.2	120.9	93.6	107.7	89	101.6	98.6	94
Q92879	CUGBP Elav-like family member 1 OS=Homo sapiens OX=9606 GN=CELF1 PE=1 SV=2	32	13	19	13	486	52	8.46	42.76	13	CELF1	93.5	104.6	96.9	96.2	106.3	101.6	100.6	101.6	98.7	100
Q9NYQ6	Cadherin EGF LAG seven-pass G-type receptor 1 OS=Homo sapiens OX=9606 GN=CELSR1 PE=1 SV=1	0	1	1	1	3014	329.3	5.92	2.26	1	CELSR1	0	0	0	0	0	0	1000	0	0	0
Q86UT8	Centrosomal AT-AC splicing factor OS=Homo sapiens OX=9606 GN=CENATAC PE=1 SV=1	6	1	1	1	332	38	8.22	3.2	1	CENATAC	94.2	87.4	83.6	105.7	106.4	103.1	85.7	105.6	108.6	119.8
P07199	Major centromere autoantigen B OS=Homo sapiens OX=9606 GN=CENPB PE=1 SV=2	17	8	12	8	599	65.1	4.55	24.74	8	CENPB	100	96.6	99.4	98.4	101.7	99.5	100.3	97	99.5	107.6
Q03188	Centromere protein C OS=Homo sapiens OX=9606 GN=CENPC PE=1 SV=2	6	5	8	5	943	106.8	9.39	13.73	5	CENPC	86.2	91.7	86.9	81.4	100.3	119.5	103	121.5	100	109.5
Q02224	Centromere-associated protein E OS=Homo sapiens OX=9606 GN=CENPE PE=1 SV=2	2	6	6	5	2701	316.2	5.64	2.49	6	CENPE	99.6	84.6	116.5	111.3	88.5	107.5	97.4	77.2	107.2	110.3
P49454	Centromere protein F OS=Homo sapiens OX=9606 GN=CENPF PE=1 SV=3	10	30	46	27	3114	357.3	5.1	81.32	30	CENPF	93.2	99.8	99.2	96.7	105.1	102.8	101.1	105.2	97.9	99.1
Q9H3R5	Centromere protein H OS=Homo sapiens OX=9606 GN=CENPH PE=1 SV=1	9	2	6	2	247	28.5	5.29	20.3	2	CENPH	97	113.5	100.3	96.4	95.5	96.5	97.3	102.7	102.2	98.5
Q92674	Centromere protein I OS=Homo sapiens OX=9606 GN=CENPI PE=1 SV=2	6	4	9	3	756	86.7	8.76	7.31	4	CENPI	84.3	100.5	94.8	96.2	101.5	97.9	106.2	110	108.6	100.1
Q8N0S6	Centromere protein L OS=Homo sapiens OX=9606 GN=CENPL PE=1 SV=2	6	2	2	2	344	39	6.52	0	2	CENPL	79.5	110	91.6	102.2	83.7	93.3	106.5	88.3	117.5	127.4
Q9NSP4	Centromere protein M OS=Homo sapiens OX=9606 GN=CENPM PE=1 SV=1	6	1	2	1	180	19.7	7.2	5.16	1	CENPM	111.6	104.7	95.4	90.9	106	89.8	91.9	102.2	107.1	100.3
Q9BU64	Centromere protein O OS=Homo sapiens OX=9606 GN=CENPO PE=1 SV=1	4	1	2	1	300	33.8	7.71	5.82	1	CENPO	58.1	62.6	87.2	100.3	124.8	113.4	104.8	103	133.9	111.9
Q6IPU0	Centromere protein P OS=Homo sapiens OX=9606 GN=CENPP PE=1 SV=1	7	2	3	2	288	33.1	6.27	5.45	2	CENPP	105.9	99.9	84.6	104.2	107	95.3	98.7	99.9	99.3	105.3
Q7L2Z9	Centromere protein Q OS=Homo sapiens OX=9606 GN=CENPQ PE=1 SV=1	14	3	3	3	268	30.6	9.42	2.81	3	CENPQ	79.9	93.2	100.9	97	95.3	108.8	93	109.6	107.8	114.6
Q8N2Z9	Centromere protein S OS=Homo sapiens OX=9606 GN=CENPS PE=1 SV=1	25	3	3	3	138	15.9	6.05	4.57	3	CENPS	81.3	88.4	94	95.6	95.9	81.2	107.3	121	122.8	112.4
Q96BT3	Centromere protein T OS=Homo sapiens OX=9606 GN=CENPT PE=1 SV=2	3	2	2	2	561	60.4	6.58	2.08	2	CENPT	116.2	88.2	94.9	87.2	133.1	118.2	61.5	95.7	111.9	93.1
Q71F23	Centromere protein U OS=Homo sapiens OX=9606 GN=CENPU PE=1 SV=1	14	5	8	5	418	47.5	9.13	15.09	5	CENPU	104.2	77.5	83.5	103.9	91.8	105.3	115.3	118.5	96.9	103.1
Q7Z7K6	Centromere protein V OS=Homo sapiens OX=9606 GN=CENPV PE=1 SV=1	44	10	28	10	275	29.9	9.73	63.79	10	CENPV	79	93.1	86.9	89.2	106	103.5	109.2	114.9	108.7	109.5
A8MT69	Centromere protein X OS=Homo sapiens OX=9606 GN=CENPX PE=1 SV=1	22	2	2	2	81	9	5.9	0	2	CENPX	92.8	119.6	90.3	120.7	100.2	76.7	98.5	95.6	112.1	93.4
Q9UPN4	Centrosomal protein of 131 kDa OS=Homo sapiens OX=9606 GN=CEP131 PE=1 SV=3	12	12	14	12	1083	122.1	8.69	19.14	12	CEP131	104.7	95	106.3	94.3	105	97	98.4	100.5	99.6	99.1
Q66GS9	Centrosomal protein of 135 kDa OS=Homo sapiens OX=9606 GN=CEP135 PE=1 SV=2	3	4	5	4	1140	133.4	6.21	7.17	4	CEP135	83.7	111.1	84.7	117.2	75.9	121.1	89.4	111.7	86.4	118.9
Q5SW79	Centrosomal protein of 170 kDa OS=Homo sapiens OX=9606 GN=CEP170 PE=1 SV=1	6	9	12	9	1584	175.2	7.11	8.1	9	CEP170	85.4	86.3	83	87.1	103	109.1	104.3	119.6	109.8	112.4
Q9Y4F5	Centrosomal protein of 170 kDa protein B OS=Homo sapiens OX=9606 GN=CEP170B PE=1 SV=4	10	11	18	11	1589	171.6	6.84	37.13	11	CEP170B	86.1	102.3	95.3	103.8	102.6	89.4	109.3	102.6	109.9	98.8
Q8TEP8	Centrosomal protein of 192 kDa OS=Homo sapiens OX=9606 GN=CEP192 PE=1 SV=3	1	2	3	2	2537	278.9	5.48	3.42	2	CEP192	102.2	91.9	92.5	109.7	92	112.4	104.1	76.8	120.9	97.5
Q9BV73	Centrosome-associated protein CEP250 OS=Homo sapiens OX=9606 GN=CEP250 PE=1 SV=2	2	5	9	5	2442	281	5.02	13.19	5	CEP250	101.8	105	97	124.9	93.4	86.1	106.8	89.4	103.4	92.1
O15078	Centrosomal protein of 290 kDa OS=Homo sapiens OX=9606 GN=CEP290 PE=1 SV=2	3	9	11	5	2479	290.2	5.95	3.38	9	CEP290	144.4	98.1	108.2	97.6	95.5	95.2	85.6	89.1	98.3	88.1
Q5VT06	Centrosome-associated protein 350 OS=Homo sapiens OX=9606 GN=CEP350 PE=1 SV=1	2	5	5	5	3117	350.7	6.33	3.68	5	CEP350	119.3	73.1	94.2	102.3	112.1	81.4	119.5	92.6	116	89.5
O95684	Centrosomal protein 43 OS=Homo sapiens OX=9606 GN=CEP43 PE=1 SV=1	13	4	4	4	399	43	4.81	12.62	4	CEP43	102.3	107.5	102.7	106.9	96.2	102.3	95.2	95.2	103.8	87.8
Q53EZ4	Centrosomal protein of 55 kDa OS=Homo sapiens OX=9606 GN=CEP55 PE=1 SV=3	2	1	1	1	464	54.1	7.01	0	1	CEP55	97.2	132.6	115.5	106.9	93.4	111.9	60.1	80.6	95.5	106.2
Q86XR8	Centrosomal protein of 57 kDa OS=Homo sapiens OX=9606 GN=CEP57 PE=1 SV=2	4	2	2	2	500	57.1	9.31	0	2	CEP57	86.3	96.8	95.4	96.2	101.5	109.7	105	105.7	98.9	104.5
Q8IYX8	Centrosomal protein CEP57L1 OS=Homo sapiens OX=9606 GN=CEP57L1 PE=1 SV=1	2	1	1	1	460	53.6	8.57	0	1	CEP57L1	104.1	72.2	82.7	104.6	104	110.6	95	107.7	76.9	142.2
Q8TAP6	Centrosomal protein of 76 kDa OS=Homo sapiens OX=9606 GN=CEP76 PE=1 SV=1	2	1	1	1	659	74.4	6.74	2.01	1	CEP76	0	0	310.6	0	190.3	0	0	245.3	253.8	0
Q5JTW2	Centrosomal protein of 78 kDa OS=Homo sapiens OX=9606 GN=CEP78 PE=1 SV=1	2	1	4	1	689	76.3	8.18	7.51	1	CEP78	102.7	100.3	93.1	92.3	120.5	99.1	107.5	88	92.2	104.3
Q6P2H3	Centrosomal protein of 85 kDa OS=Homo sapiens OX=9606 GN=CEP85 PE=1 SV=1	5	2	2	2	762	85.6	6	3.01	2	CEP85	122.4	92	113.9	111.8	78.3	105.8	77.5	105.6	89	103.7
Q96ST8	Centrosomal protein of 89 kDa OS=Homo sapiens OX=9606 GN=CEP89 PE=1 SV=3	1	1	1	1	783	89.5	6.8	2.18	1	CEP89	96.8	81.1	88.5	94.9	100.1	111.7	87.3	118.2	104.2	117.3
Q8IW35	Centrosomal protein of 97 kDa OS=Homo sapiens OX=9606 GN=CEP97 PE=1 SV=1	11	8	13	8	865	96.9	5.02	24.2	8	CEP97	108.1	106.7	109.3	106.5	90.7	89.4	83	93.6	107.8	104.9
Q9Y6K0	Choline/ethanolaminephosphotransferase 1 OS=Homo sapiens OX=9606 GN=CEPT1 PE=1 SV=1	3	1	1	1	416	46.5	8.21	2.97	1	CEPT1	97.6	103.3	86.3	106.3	101.9	106.3	99.9	96.4	96.3	105.7
P27544	Ceramide synthase 1 OS=Homo sapiens OX=9606 GN=CERS1 PE=1 SV=1	3	1	1	1	350	39.5	9.04	1.65	1	CERS1	98.7	90.7	84.1	106.7	96.4	104.6	106.6	88.2	110.6	113.4
Q96G23	Ceramide synthase 2 OS=Homo sapiens OX=9606 GN=CERS2 PE=1 SV=1	14	7	11	7	380	44.8	8.98	15.48	7	CERS2	109.3	97.8	98.3	100	101.6	99.6	97	98.7	102.7	95.1
Q9Y5P4	Ceramide transfer protein OS=Homo sapiens OX=9606 GN=CERT1 PE=1 SV=1	17	11	16	11	624	70.8	5.48	34.98	11	CERT1	94.6	100.4	99.4	98.1	99.9	101	103	99.7	104.7	99.3
P41208	Centrin-2 OS=Homo sapiens OX=9606 GN=CETN2 PE=1 SV=1	19	3	15	3	172	19.7	5	25.86	3	CETN2	81.1	91.6	92.2	99	102.7	103.1	105.7	112.2	105.1	107.4
O15182	Centrin-3 OS=Homo sapiens OX=9606 GN=CETN3 PE=1 SV=2	25	3	3	3	167	19.5	4.74	3.98	3	CETN3	93.3	91.8	105.1	88.5	93.9	101.9	115.4	100.6	98.8	110.7
Q6P656	Cilia- and flagella-associated protein 161 OS=Homo sapiens OX=9606 GN=CFAP161 PE=1 SV=1	5	1	1	1	301	34.3	6.28	0	1	CFAP161	96	103.4	102.6	79.2	102.3	105.2	105.9	95.4	112.4	97.7
Q9Y6A4	Cilia- and flagella-associated protein 20 OS=Homo sapiens OX=9606 GN=CFAP20 PE=1 SV=1	22	4	9	4	193	22.8	9.76	16.81	4	CFAP20	98.1	98.7	102.2	96.9	100.2	98.4	100.6	102.5	101.3	101.1
Q0VFZ6	Cilia- and flagella- associated protein 210 OS=Homo sapiens OX=9606 GN=CFAP210 PE=2 SV=2	2	1	1	1	552	66.4	8.87	0	1	CFAP210	90.4	97.1	99.6	104.4	98	100.2	97.2	106.2	105.4	101.6
P57076	Cilia- and flagella-associated protein 298 OS=Homo sapiens OX=9606 GN=CFAP298 PE=1 SV=1	25	8	12	8	290	33.2	7.44	14.7	8	CFAP298	90	103.6	99.6	101.7	100.2	94.3	103	99.4	105.9	102.3
Q8IV35	WD repeat-containing protein 49 OS=Homo sapiens OX=9606 GN=WDR49 PE=2 SV=1	3	1	1	1	697	79.2	8.47	2.32	1	CFAP337	312.8	0	314	0	0	0	0	0	373.2	0
Q96G28	Cilia- and flagella-associated protein 36 OS=Homo sapiens OX=9606 GN=CFAP36 PE=1 SV=2	21	6	8	6	342	39.4	4.97	20.8	6	CFAP36	108.2	113.6	100.2	107.9	96.6	102.5	93.8	86.3	100.5	90.4
Q8IYW2	Cilia- and flagella-associated protein 46 OS=Homo sapiens OX=9606 GN=CFAP46 PE=2 SV=3	1	2	3	2	2715	303.3	7.36	2.04	2	CFAP46	77.3	72.2	81.1	107	113.3	106.7	88	131.3	120.5	102.7
Q96N23	Cilia- and flagella-associated protein 54 OS=Homo sapiens OX=9606 GN=CFAP54 PE=2 SV=3	1	2	3	2	3096	351.7	8.1	3.74	2	CFAP54	87.3	102.1	89.3	74.5	84.3	120.5	104.3	124.7	106.2	106.8
Q6ZU64	Cilia- and flagella-associated protein 65 OS=Homo sapiens OX=9606 GN=CFAP65 PE=1 SV=2	0	1	1	1	1925	217.1	6.51	0	1	CFAP65	128.2	85.9	104.3	99.4	99	93.5	98.4	81.5	100.1	109.7
P0CG37	Cryptic protein OS=Homo sapiens OX=9606 GN=CFC1 PE=1 SV=1	8	2	2	2	223	24.6	8.73	4.45	2	CFC1	121.9	127.1	103.1	123.1	77.6	78.9	91.1	92.9	90.8	93.6
P00746	Complement factor D OS=Homo sapiens OX=9606 GN=CFD PE=1 SV=5	8	1	1	1	253	27	7.71	0	1	CFD	113.5	78	114.5	87	95.3	82.6	106.9	100.4	109.5	112.2
Q9UEE9	Craniofacial development protein 1 OS=Homo sapiens OX=9606 GN=CFDP1 PE=1 SV=1	31	9	13	9	299	33.6	4.81	24.33	9	CFDP1	92.6	89.6	95.7	95	103.2	96.4	107	114.9	101.5	104
P08603	Complement factor H OS=Homo sapiens OX=9606 GN=CFH PE=1 SV=4	2	2	2	2	1231	139	6.61	0	2	CFH	120.5	95.6	87.3	98.3	90.1	94.7	114.9	87.4	112.4	98.9
P23528	Cofilin-1 OS=Homo sapiens OX=9606 GN=CFL1 PE=1 SV=3	80	23	255	18	166	18.5	8.09	587.51	23	CFL1	97.6	101.3	101.3	100.4	96.4	97.3	98.4	104.1	101.1	102
Q9Y281	Cofilin-2 OS=Homo sapiens OX=9606 GN=CFL2 PE=1 SV=1	66	11	78	6	166	18.7	7.88	167.07	11	CFL2	98.6	101.7	100.5	101.5	97	100.9	99	105.1	96.8	99
Q9UFW8	CGG triplet repeat-binding protein 1 OS=Homo sapiens OX=9606 GN=CGGBP1 PE=1 SV=2	49	8	11	8	167	18.8	8.95	19.95	8	CGGBP1	85.4	87.6	92	94.9	105.8	104.9	104	113.5	107.7	104.1
Q9P2M7	Cingulin OS=Homo sapiens OX=9606 GN=CGN PE=1 SV=3	31	39	59	38	1203	137	5.52	102.64	39	CGN	99.4	101.3	102.8	110.6	98.6	98.3	101.8	96.9	98	92.3
Q0VF96	Cingulin-like protein 1 OS=Homo sapiens OX=9606 GN=CGNL1 PE=1 SV=2	1	2	5	1	1302	149	5.67	1.62	2	CGNL1	98.9	98.2	109.6	90	100.5	105.6	94.4	100.4	86.6	115.8
Q99674	Cell growth regulator with EF hand domain protein 1 OS=Homo sapiens OX=9606 GN=CGREF1 PE=2 SV=3	18	3	3	3	318	33.4	4.39	7.94	3	CGREF1	107	97	103	117	103	82.9	113.1	108.4	77.2	91.4
Q13111	Chromatin assembly factor 1 subunit A OS=Homo sapiens OX=9606 GN=CHAF1A PE=1 SV=3	14	11	14	11	956	106.8	5.94	26.35	11	CHAF1A	97.9	100.4	97.3	104.2	101.9	102.6	96.6	90	107.6	101.7
Q13112	Chromatin assembly factor 1 subunit B OS=Homo sapiens OX=9606 GN=CHAF1B PE=1 SV=1	19	11	16	11	559	61.5	7.5	27.39	11	CHAF1B	97	98.4	100.1	91.3	96.9	104.1	112.6	102	99.8	97.6
Q96JM3	Chromosome alignment-maintaining phosphoprotein 1 OS=Homo sapiens OX=9606 GN=CHAMP1 PE=1 SV=2	36	29	55	28	812	89	8.44	91.46	29	CHAMP1	89.4	90.5	92.2	91.7	104.9	101.5	104.8	110.9	109.2	104.8
Q96BP2	Coiled-coil-helix-coiled-coil-helix domain-containing protein 1 OS=Homo sapiens OX=9606 GN=CHCHD1 PE=1 SV=1	19	2	4	2	118	13.5	10.21	3.95	2	CHCHD1	83.9	113.9	105.5	139.7	82.8	114.3	128.3	68.8	81.8	81
Q8WYQ3	Coiled-coil-helix-coiled-coil-helix domain-containing protein 10, mitochondrial OS=Homo sapiens OX=9606 GN=CHCHD10 PE=1 SV=1	6	1	1	1	142	14.1	7.84	0	1	CHCHD10	99.8	92.4	104.1	136.5	102.6	112.6	86	64.4	114.1	87.4
Q9Y6H1	Coiled-coil-helix-coiled-coil-helix domain-containing protein 2 OS=Homo sapiens OX=9606 GN=CHCHD2 PE=1 SV=1	25	2	7	2	151	15.5	9.22	25.14	2	CHCHD2	92.9	98.7	96.4	103.1	101.1	100.7	105.4	99.4	100.7	101.5
Q9NX63	MICOS complex subunit MIC19 OS=Homo sapiens OX=9606 GN=CHCHD3 PE=1 SV=1	59	17	39	17	227	26.1	8.28	63.58	17	CHCHD3	96.9	99.9	102.9	100.6	98.6	101.6	101.7	100.1	99.8	97.8
Q9BSY4	Coiled-coil-helix-coiled-coil-helix domain-containing protein 5 OS=Homo sapiens OX=9606 GN=CHCHD5 PE=1 SV=1	39	3	6	3	110	12.4	6.73	20.07	3	CHCHD5	119.9	104.4	103.3	92.4	108.4	92.5	100.9	92.2	97.4	88.8
Q9BRQ6	MICOS complex subunit MIC25 OS=Homo sapiens OX=9606 GN=CHCHD6 PE=1 SV=1	41	8	13	8	235	26.4	8.85	13.73	8	CHCHD6	87.9	101.9	94.4	108.3	105.7	101	106	106.5	95.4	92.8
Q9BUK0	Coiled-coil-helix-coiled-coil-helix domain-containing protein 7 OS=Homo sapiens OX=9606 GN=CHCHD7 PE=1 SV=1	21	1	1	1	85	10.1	8.82	3.85	1	CHCHD7	74	112	84.6	140.4	72.6	98.9	122.6	94.7	96.6	103.7
O14646	Chromodomain-helicase-DNA-binding protein 1 OS=Homo sapiens OX=9606 GN=CHD1 PE=1 SV=2	11	17	22	14	1710	196.6	7.14	36.78	17	CHD1	98.5	96.3	94.9	101.4	103	100.6	102.8	98.6	103	101.1
Q86WJ1	Chromodomain-helicase-DNA-binding protein 1-like OS=Homo sapiens OX=9606 GN=CHD1L PE=1 SV=3	18	14	21	14	897	100.9	6.9	51.68	14	CHD1L	95.7	96.1	96	103.6	106.1	104.4	101.6	93.5	102.4	100.6
O14647	Chromodomain-helicase-DNA-binding protein 2 OS=Homo sapiens OX=9606 GN=CHD2 PE=1 SV=2	9	13	14	10	1828	211.2	8.1	19.84	13	CHD2	91.5	93.7	94.8	87.2	97.5	99.6	104.4	111.7	112.5	107.1
Q12873	Chromodomain-helicase-DNA-binding protein 3 OS=Homo sapiens OX=9606 GN=CHD3 PE=1 SV=3	10	21	31	9	2000	226.5	7.3	58.68	21	CHD3	94	99.2	92	94	100.9	101.4	98	104	112.6	104
Q14839	Chromodomain-helicase-DNA-binding protein 4 OS=Homo sapiens OX=9606 GN=CHD4 PE=1 SV=2	34	67	113	54	1912	217.9	5.86	234.67	67	CHD4	101.2	99	99.7	98.4	102.2	99.2	98	95.3	104	103.1
Q9HCK8	Chromodomain-helicase-DNA-binding protein 8 OS=Homo sapiens OX=9606 GN=CHD8 PE=1 SV=5	4	8	10	6	2581	290.3	6.47	12.31	8	CHD8	102.8	93.2	91.3	101.5	104.4	90.7	107.6	114.6	96	98
Q3L8U1	Chromodomain-helicase-DNA-binding protein 9 OS=Homo sapiens OX=9606 GN=CHD9 PE=1 SV=2	1	4	5	2	2897	325.8	7.01	8.33	4	CHD9	86.9	86.4	93.2	98.7	101.1	102.4	112.1	104.5	105.9	108.8
Q8NE62	Choline dehydrogenase, mitochondrial OS=Homo sapiens OX=9606 GN=CHDH PE=1 SV=2	32	15	17	15	594	65.3	8.28	24.09	15	CHDH	90.7	95.8	97.2	96.8	105	103.3	111.3	96	99.9	103.9
O14757	Serine/threonine-protein kinase Chk1 OS=Homo sapiens OX=9606 GN=CHEK1 PE=1 SV=2	9	3	4	3	476	54.4	8.25	11.2	3	CHEK1	111.3	102.2	101.1	94.9	102.3	98.7	96.8	89	103.9	99.7
O96017	Serine/threonine-protein kinase Chk2 OS=Homo sapiens OX=9606 GN=CHEK2 PE=1 SV=1	12	6	6	6	543	60.9	5.91	8.78	6	CHEK2	103.8	102.4	111.6	101.5	97.2	92.1	100.1	90.6	93.3	107.4
Q8IWX8	Calcium homeostasis endoplasmic reticulum protein OS=Homo sapiens OX=9606 GN=CHERP PE=1 SV=3	13	12	22	12	916	103.6	9.04	37.61	12	CHERP	94.1	98.7	95.9	97.2	100.9	101.7	101	104.8	101.4	104.2
P05060	Secretogranin-1 OS=Homo sapiens OX=9606 GN=CHGB PE=1 SV=2	15	8	14	8	677	78.2	5.07	28.51	8	CHGB	122.1	118.7	109.4	115.8	93	93.3	85.1	82.6	89.2	90.9
Q9BWS9	Chitinase domain-containing protein 1 OS=Homo sapiens OX=9606 GN=CHID1 PE=1 SV=1	17	8	15	8	393	44.9	8.63	24.9	8	CHID1	109	101.9	104.8	103.3	97	99.8	96.2	96.8	98.2	93.1
Q9BRJ6	Uncharacterized protein C7orf50 OS=Homo sapiens OX=9606 GN=C7orf50 PE=1 SV=1	50	8	15	8	194	22.1	9.64	30.97	8	CHLSN	101.1	100.8	97.4	106.7	95.8	104.1	100.1	98.3	98.5	97.2
P24386	Rab proteins geranylgeranyltransferase component A 1 OS=Homo sapiens OX=9606 GN=CHM PE=1 SV=3	5	2	2	2	653	73.4	4.75	4.19	2	CHM	115.4	113.4	114.3	90.5	100	104.6	70.1	77.3	121.7	92.5
P26374	Rab proteins geranylgeranyltransferase component A 2 OS=Homo sapiens OX=9606 GN=CHML PE=1 SV=2	3	1	1	1	656	74	4.93	4.6	1	CHML	89.7	112.5	100	72.4	95.1	109.4	94.2	106.6	126.7	93.5
Q9HD42	Charged multivesicular body protein 1a OS=Homo sapiens OX=9606 GN=CHMP1A PE=1 SV=1	23	6	7	6	196	21.7	8.06	1.76	6	CHMP1A	131.1	133.7	135.1	128.4	97	103.3	101.7	57.4	56.8	55.6
Q7LBR1	Charged multivesicular body protein 1b OS=Homo sapiens OX=9606 GN=CHMP1B PE=1 SV=1	21	6	9	6	199	22.1	8.1	11.64	6	CHMP1B	84.9	87.3	94.3	87.3	104.2	103.7	106.9	108.2	114.1	109.1
O43633	Charged multivesicular body protein 2a OS=Homo sapiens OX=9606 GN=CHMP2A PE=1 SV=1	30	8	18	7	222	25.1	5.97	28.22	8	CHMP2A	91.6	96.1	94.9	102.6	101.2	97.3	108.5	120.4	93.2	94.2
Q9UQN3	Charged multivesicular body protein 2b OS=Homo sapiens OX=9606 GN=CHMP2B PE=1 SV=1	29	7	10	7	213	23.9	8.76	15.45	7	CHMP2B	98.1	90.2	96	100.5	99.3	97.8	100.9	100.2	109.9	107.1
Q9Y3E7	Charged multivesicular body protein 3 OS=Homo sapiens OX=9606 GN=CHMP3 PE=1 SV=3	10	2	10	2	222	25.1	5.12	23.18	2	CHMP3	126	121.8	120.2	108.3	98.8	96.2	83.2	81.7	85.9	77.9
Q9BY43	Charged multivesicular body protein 4a OS=Homo sapiens OX=9606 GN=CHMP4A PE=1 SV=3	34	7	12	6	222	25.1	4.7	23.14	7	CHMP4A	92.4	97.6	92.7	102.4	95.5	97.8	108.3	108.7	105.5	99.2
Q9H444	Charged multivesicular body protein 4b OS=Homo sapiens OX=9606 GN=CHMP4B PE=1 SV=1	58	14	26	12	224	24.9	4.82	28.81	14	CHMP4B	98.2	99.8	105.3	97.9	99.6	100.3	101.4	97.9	101.8	97.9
Q96CF2	Charged multivesicular body protein 4c OS=Homo sapiens OX=9606 GN=CHMP4C PE=1 SV=1	14	3	4	1	233	26.4	6.07	2.59	3	CHMP4C	116.7	87.8	87	110.5	100.7	106.6	103.1	98	99.6	89.9
Q9NZZ3	Charged multivesicular body protein 5 OS=Homo sapiens OX=9606 GN=CHMP5 PE=1 SV=1	35	8	18	8	219	24.6	4.83	44.82	8	CHMP5	87.2	96.5	95.8	98.8	97.9	104.3	108.1	108.6	98.5	104.2
Q96FZ7	Charged multivesicular body protein 6 OS=Homo sapiens OX=9606 GN=CHMP6 PE=1 SV=3	19	3	3	3	201	23.5	5.31	8.46	3	CHMP6	100.2	102.7	95.2	104.2	97.6	96.1	107.1	88.1	102.6	106
Q8WUX9	Charged multivesicular body protein 7 OS=Homo sapiens OX=9606 GN=CHMP7 PE=1 SV=1	24	8	12	8	453	50.9	5.35	29.52	8	CHMP7	97.8	100.5	98.4	104.7	98.8	98.3	98.6	99.9	100.5	102.5
Q9UHD1	Cysteine and histidine-rich domain-containing protein 1 OS=Homo sapiens OX=9606 GN=CHORDC1 PE=1 SV=2	52	15	19	15	332	37.5	7.87	41.62	15	CHORDC1	102.5	100.9	100.1	96.5	102.5	98.1	100	103.4	96.3	99.6
Q99653	Calcineurin B homologous protein 1 OS=Homo sapiens OX=9606 GN=CHP1 PE=1 SV=3	49	9	11	9	195	22.4	5.1	22.47	9	CHP1	106.3	100.8	107.5	109.4	97	100.6	99.8	91.6	94.2	92.9
Q8IZ52	Chondroitin sulfate synthase 2 OS=Homo sapiens OX=9606 GN=CHPF PE=1 SV=2	1	1	1	1	775	85.4	6.93	2.48	1	CHPF	118.3	119.4	108.7	116.3	90.6	71.3	100.7	99.2	86.3	89.2
Q8WUD6	Cholinephosphotransferase 1 OS=Homo sapiens OX=9606 GN=CHPT1 PE=1 SV=1	7	3	3	3	406	45.1	6.92	9.03	3	CHPT1	106.2	113.9	102.9	99.1	97.6	96.7	92.5	94.2	102.7	94.3
Q9NRG0	Chromatin accessibility complex protein 1 OS=Homo sapiens OX=9606 GN=CHRAC1 PE=1 SV=1	6	1	3	1	131	14.7	5.1	1.79	1	CHRAC1	89.3	97.1	90.4	93.1	102.4	100	105.6	123.8	98.1	100.1
Q6WN34	Chordin-like protein 2 OS=Homo sapiens OX=9606 GN=CHRDL2 PE=1 SV=1	2	1	1	1	429	47.5	7.88	0	1	CHRDL2	117.3	0	0	122	116.3	111.1	125.8	181.4	132.4	93.7
P07510	Acetylcholine receptor subunit gamma OS=Homo sapiens OX=9606 GN=CHRNG PE=1 SV=2	3	1	1	1	517	57.8	6.24	0	1	CHRNG	114.1	81.6	97.9	107.1	93.8	85	105	109.5	75.3	130.7
Q8WVB6	Chromosome transmission fidelity protein 18 homolog OS=Homo sapiens OX=9606 GN=CHTF18 PE=1 SV=1	18	13	21	12	975	107.3	7.21	38.21	13	CHTF18	98.2	100.9	94.1	100.7	99.1	96.1	100.4	108.4	100.9	101.1
Q9Y3Y2	Chromatin target of PRMT1 protein OS=Homo sapiens OX=9606 GN=CHTOP PE=1 SV=2	37	9	33	9	248	26.4	12.23	72.32	9	CHTOP	89.3	89.3	90	91.7	98	100	101.2	122.5	99.5	118.6
O15111	Inhibitor of nuclear factor kappa-B kinase subunit alpha OS=Homo sapiens OX=9606 GN=CHUK PE=1 SV=2	7	5	5	5	745	84.6	6.73	7.57	5	CHUK	97.9	106.2	101.9	104	114.6	101	92.4	106.1	80.7	95.2
Q8WUH1	Protein Churchill OS=Homo sapiens OX=9606 GN=CHURC1 PE=1 SV=3	5	1	2	1	112	12.9	4.84	0	1	CHURC1	106.2	104	99.6	105.7	91.9	94	101.4	87.4	118.7	91
O76071	Probable cytosolic iron-sulfur protein assembly protein CIAO1 OS=Homo sapiens OX=9606 GN=CIAO1 PE=1 SV=1	23	6	10	6	339	37.8	4.97	20.33	6	CIAO1	99.6	111.3	100.7	94.4	103	96.5	99.4	98.1	97.1	100
Q9H5X1	Cytosolic iron-sulfur assembly component 2A OS=Homo sapiens OX=9606 GN=CIAO2A PE=1 SV=1	13	2	6	2	160	18.3	4.88	9.42	2	CIAO2A	99.4	94	102	104.7	100.4	100.7	92.8	95.3	103.8	106.9
Q9Y3D0	Cytosolic iron-sulfur assembly component 2B OS=Homo sapiens OX=9606 GN=CIAO2B PE=1 SV=1	26	2	5	2	163	17.7	5.19	12.42	2	CIAO2B	95.7	107.3	104.8	100.9	97.3	102.3	99.8	101.5	94.4	96
Q9H6Q4	Cytosolic iron-sulfur assembly component 3 OS=Homo sapiens OX=9606 GN=CIAO3 PE=1 SV=1	4	2	2	2	476	53	7.23	2.15	2	CIAO3	95.2	133.3	86.7	98.5	108.9	113.7	83.3	99.8	100.8	79.7
Q6FI81	Anamorsin OS=Homo sapiens OX=9606 GN=CIAPIN1 PE=1 SV=2	54	16	38	16	312	33.6	5.62	68.88	16	CIAPIN1	104.5	99.9	103.3	100.9	99.3	99.2	98.4	98.7	94.6	101.3
Q99828	Calcium and integrin-binding protein 1 OS=Homo sapiens OX=9606 GN=CIB1 PE=1 SV=4	20	3	3	3	191	21.7	4.78	4.68	3	CIB1	108.5	115.1	110.7	99.9	97.2	92.5	80.8	101.3	91.7	102.4
A1XBS5	CBY1-interacting BAR domain-containing protein 1 OS=Homo sapiens OX=9606 GN=CIBAR1 PE=1 SV=2	4	1	2	1	289	33.4	6.21	4.28	1	CIBAR1	107.3	106.6	88.4	124.9	95.1	102.2	97.2	94.2	90.9	93.1
Q96RK0	Protein capicua homolog OS=Homo sapiens OX=9606 GN=CIC PE=1 SV=2	3	3	4	3	1608	163.7	8.56	9.33	3	CIC	140.2	57.2	77.7	134.4	107.5	102.1	110.9	79.7	107.3	83.1
Q8IUL8	Cartilage intermediate layer protein 2 OS=Homo sapiens OX=9606 GN=CILP2 PE=2 SV=2	2	2	4	2	1156	126.2	8.22	5.69	2	CILP2	130	93.9	80.1	143.1	97.4	71	90.9	77.4	122	94.2
Q9BW66	Cyclin-dependent kinase 2-interacting protein OS=Homo sapiens OX=9606 GN=CINP PE=1 SV=1	21	4	7	4	212	24.3	6.28	2.52	4	CINP	90.9	112.1	112.2	91.5	101.6	102.3	95.7	102.5	98	93.1
Q8TCG1	Protein CIP2A OS=Homo sapiens OX=9606 GN=CIP2A PE=1 SV=2	5	4	4	4	905	102.1	6.23	9.27	4	CIP2A	106.4	101.6	114.9	100.2	95	100.3	98.9	90.8	91.9	100
Q14011	Cold-inducible RNA-binding protein OS=Homo sapiens OX=9606 GN=CIRBP PE=1 SV=1	68	14	52	13	172	18.6	9.51	101.81	14	CIRBP	91	94.9	96.1	94.6	103	101.4	105	104.5	105.1	104.3
Q9NZ45	CDGSH iron-sulfur domain-containing protein 1 OS=Homo sapiens OX=9606 GN=CISD1 PE=1 SV=1	44	4	11	4	108	12.2	9.09	28.33	4	CISD1	96.2	99.4	100	93.2	97.7	100.8	101	107.8	102.5	101.5
Q8N5K1	CDGSH iron-sulfur domain-containing protein 2 OS=Homo sapiens OX=9606 GN=CISD2 PE=1 SV=1	41	5	10	5	135	15.3	9.61	27.2	5	CISD2	101	96.3	99.5	95.7	97.2	94.3	95.4	108.8	105	106.8
P0C7P0	CDGSH iron-sulfur domain-containing protein 3, mitochondrial OS=Homo sapiens OX=9606 GN=CISD3 PE=1 SV=1	16	2	4	2	127	14.2	10.55	6.17	2	CISD3	93.9	90.3	88.8	95.3	93.8	102.1	103	112.3	110.4	110.1
O14578	Citron Rho-interacting kinase OS=Homo sapiens OX=9606 GN=CIT PE=1 SV=2	8	16	19	16	2027	231.3	6.57	22.35	16	CIT	104.6	108	105.7	107.7	95.4	92	96.9	92.5	100	97.2
Q9ULV3	Cip1-interacting zinc finger protein OS=Homo sapiens OX=9606 GN=CIZ1 PE=1 SV=2	3	2	2	2	898	100	6.11	2.21	2	CIZ1	88.1	86.5	109.7	95.3	89.2	103.5	115.8	108	105.4	98.3
Q8WWK9	Cytoskeleton-associated protein 2 OS=Homo sapiens OX=9606 GN=CKAP2 PE=1 SV=1	18	12	19	12	683	76.9	9.41	30.99	12	CKAP2	95.7	114.5	103.4	110.6	98.9	96.1	97.2	96.8	90.3	96.5
Q8IYA6	Cytoskeleton-associated protein 2-like OS=Homo sapiens OX=9606 GN=CKAP2L PE=1 SV=4	6	4	5	4	745	83.5	9.83	4.93	4	CKAP2L	104.4	98.4	100.2	109.6	97	103.6	95.8	93.7	99.1	98.3
Q07065	Cytoskeleton-associated protein 4 OS=Homo sapiens OX=9606 GN=CKAP4 PE=1 SV=2	53	33	69	31	602	66	5.92	143.36	33	CKAP4	101.6	101.7	99.3	104.6	101	98.6	101.4	98.1	95.7	98
Q14008	Cytoskeleton-associated protein 5 OS=Homo sapiens OX=9606 GN=CKAP5 PE=1 SV=3	35	66	132	65	2032	225.4	7.8	264.47	66	CKAP5	103.5	104.2	105.3	105.2	95.7	97.5	97.1	96.5	97.2	97.8
P12277	Creatine kinase B-type OS=Homo sapiens OX=9606 GN=CKB PE=1 SV=1	75	25	264	23	381	42.6	5.59	697.96	25	CKB	106.2	106	103.3	104.1	92.5	92.1	90.5	101.1	101.7	102.6
P12532	Creatine kinase U-type, mitochondrial OS=Homo sapiens OX=9606 GN=CKMT1B PE=1 SV=1	69	30	139	19	417	47	8.34	309.56	30	CKMT1A; CKMT1B	110.4	109.9	108.5	110.6	95.3	95.4	93.9	91.1	93.1	91.9
P61024	Cyclin-dependent kinases regulatory subunit 1 OS=Homo sapiens OX=9606 GN=CKS1B PE=1 SV=1	33	3	8	3	79	9.7	8.94	18.47	3	CKS1B	98.8	103.4	96.3	98.6	99.2	106.5	99.2	98.9	101.7	97.3
P33552	Cyclin-dependent kinases regulatory subunit 2 OS=Homo sapiens OX=9606 GN=CKS2 PE=1 SV=1	24	2	5	2	79	9.9	8.46	5.74	2	CKS2	105.2	109.6	104.4	116.7	102.8	100.3	91.3	78.2	89.9	101.8
Q7Z460	CLIP-associating protein 1 OS=Homo sapiens OX=9606 GN=CLASP1 PE=1 SV=1	8	10	15	8	1538	169.3	9.03	18.55	10	CLASP1	81.1	102.9	105.7	89.3	108.6	104.2	96.8	107.3	104.3	99.7
O75122	CLIP-associating protein 2 OS=Homo sapiens OX=9606 GN=CLASP2 PE=1 SV=3	8	9	11	7	1294	141	8.4	16.54	9	CLASP2	91.8	108.8	95.4	90.4	102.6	90.7	101.1	113.5	110.2	95.5
Q8N2M8	CLK4-associating serine/arginine rich protein OS=Homo sapiens OX=9606 GN=CLASRP PE=1 SV=4	2	1	1	1	674	77.1	10.45	0	1	CLASRP	91.4	96.2	99.9	92.2	113.2	86.7	125.6	107.2	97.3	90.3
Q96S66	Chloride channel CLIC-like protein 1 OS=Homo sapiens OX=9606 GN=CLCC1 PE=1 SV=1	15	5	7	5	551	62	5.55	15.25	5	CLCC1	112.6	108.3	103.3	105.7	94.1	93.3	93.4	99.2	96.3	94
P51788	Chloride channel protein 2 OS=Homo sapiens OX=9606 GN=CLCN2 PE=1 SV=2	1	1	1	1	898	98.5	8.38	2.34	1	CLCN2	105.8	124.2	114.7	123.3	110.7	92.5	78.8	90	86.2	73.8
P51795	H(+)/Cl(-) exchange transporter 5 OS=Homo sapiens OX=9606 GN=CLCN5 PE=1 SV=2	3	3	3	1	816	90.7	6.19	2.23	3	CLCN5	99.6	110.6	91.4	111.3	100.6	96.7	94.8	90.8	103.2	101
P51798	H(+)/Cl(-) exchange transporter 7 OS=Homo sapiens OX=9606 GN=CLCN7 PE=1 SV=2	6	3	4	3	805	88.6	8.43	11.09	3	CLCN7	63.1	93	105.4	80.7	129	93.5	171.8	100.5	62.1	100.7
O15551	Claudin-3 OS=Homo sapiens OX=9606 GN=CLDN3 PE=1 SV=1	7	2	2	2	220	23.3	8.05	2.26	2	CLDN3	117.6	92.8	91.4	106.1	88.3	97.9	109.5	102.2	81.6	112.6
Q9NY35	Claudin domain-containing protein 1 OS=Homo sapiens OX=9606 GN=CLDND1 PE=1 SV=1	9	2	2	2	253	28.6	5.82	4.21	2	CLDND1	108.3	106.6	105	103.1	105.6	91.7	89.4	77.1	104.7	108.5
Q2KHT3	Protein CLEC16A OS=Homo sapiens OX=9606 GN=CLEC16A PE=1 SV=2	3	4	5	4	1053	117.6	5.86	1.81	4	CLEC16A	100.3	109	98.8	101.8	93.8	96	100.7	103.7	103.4	92.5
Q6ZS10	C-type lectin domain family 17, member A OS=Homo sapiens OX=9606 GN=CLEC17A PE=1 SV=2	3	1	1	1	378	42.9	4.7	0	1	CLEC17A	105.1	86.6	96.3	125.3	110.1	91.6	95.9	102.6	98.8	87.6
O14967	Calmegin OS=Homo sapiens OX=9606 GN=CLGN PE=1 SV=1	15	7	18	6	610	70	4.69	35.5	7	CLGN	110.5	96.7	98.2	104.6	104.9	93.8	91.2	89.6	109	101.5
O00299	Chloride intracellular channel protein 1 OS=Homo sapiens OX=9606 GN=CLIC1 PE=1 SV=4	85	21	120	20	241	26.9	5.17	316.1	21	CLIC1	105.1	106.7	106.1	105.9	96.4	96.6	96.4	96.8	94.1	96
O95833	Chloride intracellular channel protein 3 OS=Homo sapiens OX=9606 GN=CLIC3 PE=1 SV=2	21	5	6	5	236	26.6	6.43	3.36	5	CLIC3	113.4	141.7	104.1	149.9	93.2	82.4	77.1	71.2	76.9	90.1
Q9Y696	Chloride intracellular channel protein 4 OS=Homo sapiens OX=9606 GN=CLIC4 PE=1 SV=4	53	12	40	11	253	28.8	5.59	107.92	12	CLIC4	100.9	97.1	99.2	98.6	101.2	99.1	99.3	97.1	105.8	101.6
Q9NZA1	Chloride intracellular channel protein 5 OS=Homo sapiens OX=9606 GN=CLIC5 PE=1 SV=3	6	3	10	2	410	46.5	4.82	18.08	3	CLIC5	102.3	110.1	106.5	113	94.8	99	90.3	99.2	87.9	97
Q14677	Clathrin interactor 1 OS=Homo sapiens OX=9606 GN=CLINT1 PE=1 SV=1	25	12	29	11	625	68.2	6.42	51.71	12	CLINT1	97.3	99.9	101.7	100.5	100.8	102.3	98.7	96.5	102.5	99.8
P30622	CAP-Gly domain-containing linker protein 1 OS=Homo sapiens OX=9606 GN=CLIP1 PE=1 SV=2	50	74	132	66	1438	162.1	5.36	232.45	74	CLIP1	105	104.7	103.2	105.5	101	100	101.5	94	92.9	92.3
Q9UDT6	CAP-Gly domain-containing linker protein 2 OS=Homo sapiens OX=9606 GN=CLIP2 PE=1 SV=1	14	15	22	7	1046	115.8	6.73	35.75	15	CLIP2	87.8	88.5	90.8	98.6	98.4	104.7	98.4	110.2	112.8	109.7
Q8N3C7	CAP-Gly domain-containing linker protein 4 OS=Homo sapiens OX=9606 GN=CLIP4 PE=1 SV=1	4	2	2	2	705	76.3	8.7	0	2	CLIP4	92.7	106	95.7	104.7	89.9	92.4	104	106.4	108	100
P49759	Dual specificity protein kinase CLK1 OS=Homo sapiens OX=9606 GN=CLK1 PE=1 SV=2	5	3	3	2	484	57.3	8.87	4.29	3	CLK1	113.7	106	93.8	95	92.7	116.5	101.2	92.9	102.9	85.3
P49761	Dual specificity protein kinase CLK3 OS=Homo sapiens OX=9606 GN=CLK3 PE=1 SV=3	4	2	2	2	638	73.5	9.92	4.89	2	CLK3	91.2	100.2	89	114.5	95.2	83.8	105	96.3	124.4	100.5
Q96JQ2	Calmin OS=Homo sapiens OX=9606 GN=CLMN PE=1 SV=1	16	16	18	16	1002	111.6	4.94	33.36	16	CLMN	94.2	100.6	96.7	93.9	101.9	98	101.4	99.9	106.3	107
Q9NWW5	Ceroid-lipofuscinosis neuronal protein 6 OS=Homo sapiens OX=9606 GN=CLN6 PE=1 SV=1	7	1	2	1	311	35.9	8.87	9.5	1	CLN6	92.5	98.4	100.6	110.3	94.9	90.3	93.2	105.1	103.5	111.2
P54105	Methylosome subunit pICln OS=Homo sapiens OX=9606 GN=CLNS1A PE=1 SV=1	59	8	36	8	237	26.2	4.11	116.73	8	CLNS1A	88.8	95.2	91.8	99.3	102.6	98.1	107.2	107.6	105	104.4
Q92989	Polyribonucleotide 5'-hydroxyl-kinase Clp1 OS=Homo sapiens OX=9606 GN=CLP1 PE=1 SV=1	3	1	1	1	425	47.6	6.62	2.84	1	CLP1	97.5	99.4	102.1	100.1	93.2	111.7	94.9	94.1	103.1	104
Q9H078	Caseinolytic peptidase B protein homolog OS=Homo sapiens OX=9606 GN=CLPB PE=1 SV=1	23	13	24	13	707	78.7	9.01	47.77	13	CLPB	107.6	104.8	103.6	107.7	98	97.1	96.5	94.3	95.6	94.7
Q16740	ATP-dependent Clp protease proteolytic subunit, mitochondrial OS=Homo sapiens OX=9606 GN=CLPP PE=1 SV=1	38	9	28	9	277	30.2	8.09	51.96	9	CLPP	97.1	98.2	99.4	100.6	103.1	100.8	103.3	100.3	99.6	97.6
A2RUU4	Colipase-like protein 1 OS=Homo sapiens OX=9606 GN=CLPSL1 PE=2 SV=1	6	1	1	1	121	14	8.54	0	1	CLPSL1	105.8	104.2	100.4	93.6	98	99.2	105.4	97.6	98.2	97.5
O96005	Putative lipid scramblase CLPTM1 OS=Homo sapiens OX=9606 GN=CLPTM1 PE=1 SV=1	9	5	8	5	669	76	6.3	15.98	5	CLPTM1	110.6	109.1	111.5	114.9	96.7	99.8	100.5	87.9	88.4	80.5
O76031	ATP-dependent Clp protease ATP-binding subunit clpX-like, mitochondrial OS=Homo sapiens OX=9606 GN=CLPX PE=1 SV=2	41	26	47	26	633	69.2	7.58	86.63	26	CLPX	99.5	100.7	99.7	102.5	103.8	101.8	101.2	96.2	98.1	96.6
Q9HAW4	Claspin OS=Homo sapiens OX=9606 GN=CLSPN PE=1 SV=3	2	2	2	2	1339	151	4.82	2.26	2	CLSPN	101.4	100.1	91.1	100.7	82	111	110.3	117.2	107	79.1
O94985	Calsyntenin-1 OS=Homo sapiens OX=9606 GN=CLSTN1 PE=1 SV=1	1	1	1	1	981	109.7	4.91	0	1	CLSTN1	69.2	129.6	76.1	81.5	78.6	107.2	108.8	111.8	117.2	120
P09496	Clathrin light chain A OS=Homo sapiens OX=9606 GN=CLTA PE=1 SV=1	28	11	22	10	248	27.1	4.51	31.11	11	CLTA	96.4	98.3	97.6	100.1	94.8	97.3	105.7	107.1	102.9	99.7
P09497	Clathrin light chain B OS=Homo sapiens OX=9606 GN=CLTB PE=1 SV=1	27	9	19	9	229	25.2	4.64	31.49	9	CLTB	101	99.1	103.8	103.5	95.9	98.4	101.4	100	99.4	97.5
Q00610	Clathrin heavy chain 1 OS=Homo sapiens OX=9606 GN=CLTC PE=1 SV=5	56	77	260	61	1675	191.5	5.69	585.18	77	CLTC	108.8	102.4	103.2	101.4	99	98.4	98	93.4	98	97.3
P10909	Clusterin OS=Homo sapiens OX=9606 GN=CLU PE=1 SV=1	33	14	32	14	449	52.5	6.27	77.06	14	CLU	123.3	128.5	121.6	124.4	94.9	92.3	95.1	75.5	73.9	70.5
Q96AJ1	Clusterin-associated protein 1 OS=Homo sapiens OX=9606 GN=CLUAP1 PE=1 SV=4	8	3	4	3	413	48.1	4.77	0	3	CLUAP1	146.1	91.3	85.3	111.6	91.9	138.1	71.8	64.5	119.7	79.7
O75153	Clustered mitochondria protein homolog OS=Homo sapiens OX=9606 GN=CLUH PE=1 SV=2	30	32	54	31	1309	146.6	6.13	115.49	32	CLUH	107	108.7	106	107.1	99.6	95.9	97.1	90.5	93.1	95.1
Q8N0X4	Citramalyl-CoA lyase, mitochondrial OS=Homo sapiens OX=9606 GN=CLYBL PE=1 SV=2	11	3	4	3	340	37.3	8.73	10.99	3	CLYBL	94.9	99	98.2	91.5	109.1	106.7	113	96	99.6	92.1
Q9Y471	Inactive cytidine monophosphate-N-acetylneuraminic acid hydroxylase OS=Homo sapiens OX=9606 GN=CMAHP PE=1 SV=4	9	2	2	2	501	58.3	6.39	0	2	CMAHP	97.9	93.2	96.1	97.7	96.3	107	108.4	99.7	97.7	106.2
Q8NFW8	N-acylneuraminate cytidylyltransferase OS=Homo sapiens OX=9606 GN=CMAS PE=1 SV=2	35	15	37	15	434	48.3	7.93	57.68	15	CMAS	90.3	96.7	96.2	95.2	103.4	107	104	107.2	98.6	101.5
Q96DG6	Carboxymethylenebutenolidase homolog OS=Homo sapiens OX=9606 GN=CMBL PE=1 SV=1	35	9	13	9	245	28	7.18	18.38	9	CMBL	101.9	103.2	100.6	93.4	107.6	103.8	107.4	96.7	96.8	88.8
Q7Z7K0	COX assembly mitochondrial protein homolog OS=Homo sapiens OX=9606 GN=CMC1 PE=1 SV=1	24	3	8	3	106	12.5	8.63	4.15	3	CMC1	95.3	101.9	101.9	92.8	99.8	97.5	101.9	106.7	102	100.2
Q9NRP2	COX assembly mitochondrial protein 2 homolog OS=Homo sapiens OX=9606 GN=CMC2 PE=1 SV=1	47	5	13	5	79	9.5	7.87	25.68	5	CMC2	91.8	101	88	92.6	103.8	101.9	110	108	98.9	103.8
Q8IY22	C-Maf-inducing protein OS=Homo sapiens OX=9606 GN=CMIP PE=1 SV=3	1	1	1	1	773	86.3	6.7	0	1	CMIP	105.9	122.1	122.9	106	89.1	95.1	98.5	81.1	93.4	86
P30085	UMP-CMP kinase OS=Homo sapiens OX=9606 GN=CMPK1 PE=1 SV=3	55	11	39	11	196	22.2	5.57	84.93	11	CMPK1	103.2	100.7	102.4	102.7	98.1	100.2	97.5	99	98.5	97.7
Q5EBM0	UMP-CMP kinase 2, mitochondrial OS=Homo sapiens OX=9606 GN=CMPK2 PE=1 SV=3	6	1	1	1	449	49.4	7.01	0	1	CMPK2	89.2	92.9	102.2	114.8	122.5	94.6	91.4	98.2	100.8	93.4
Q9BQ75	Protein CMSS1 OS=Homo sapiens OX=9606 GN=CMSS1 PE=1 SV=2	24	8	10	7	279	31.9	9.19	10.13	8	CMSS1	99.4	94.9	99.9	102.4	99.3	112.8	88	95.3	99.5	108.5
Q8N1G2	Cap-specific mRNA (nucleoside-2'-O-)-methyltransferase 1 OS=Homo sapiens OX=9606 GN=CMTR1 PE=1 SV=1	17	14	23	14	835	95.3	7.05	36.48	14	CMTR1	103.2	99.7	103.1	100.1	102	98.3	102	92.7	101.8	97.3
P62633	CCHC-type zinc finger nucleic acid binding protein OS=Homo sapiens OX=9606 GN=CNBP PE=1 SV=1	63	11	34	11	177	19.5	7.71	53.76	11	CNBP	91	97.4	94.7	98.3	100.3	101.9	103.7	104.4	105	103.4
Q96KP4	Cytosolic non-specific dipeptidase OS=Homo sapiens OX=9606 GN=CNDP2 PE=1 SV=2	57	26	73	26	475	52.8	5.97	189	26	CNDP2	102.6	101.3	104.5	102.4	98.1	97.5	97.3	99.5	98.2	98.6
Q8WXI2	Connector enhancer of kinase suppressor of ras 2 OS=Homo sapiens OX=9606 GN=CNKSR2 PE=1 SV=1	2	2	2	2	1034	117.5	6.79	2.7	2	CNKSR2	119	121	107.3	72.8	103.6	95.8	99.4	85.5	103.3	92.3
Q99439	Calponin-2 OS=Homo sapiens OX=9606 GN=CNN2 PE=1 SV=4	28	9	10	7	309	33.7	7.33	11.68	9	CNN2	86.8	77.3	89.8	86.6	115.2	111.5	109.5	110.4	106.3	106.6
Q15417	Calponin-3 OS=Homo sapiens OX=9606 GN=CNN3 PE=1 SV=1	55	16	26	12	329	36.4	6.05	51.14	16	CNN3	102.2	93.8	92.7	91.5	105	104	101	101.1	102.7	105.9
A5YKK6	CCR4-NOT transcription complex subunit 1 OS=Homo sapiens OX=9606 GN=CNOT1 PE=1 SV=2	16	33	66	33	2376	266.8	7.11	126.83	33	CNOT1	104	102.5	99.7	98.3	100.4	95.4	100.4	98.9	101.1	99.3
Q9H9A5	CCR4-NOT transcription complex subunit 10 OS=Homo sapiens OX=9606 GN=CNOT10 PE=1 SV=1	13	9	23	9	744	82.3	7.78	46.23	9	CNOT10	94.8	93.8	102.9	89.5	101.5	102.7	105.1	98.7	107.9	103
Q9UKZ1	CCR4-NOT transcription complex subunit 11 OS=Homo sapiens OX=9606 GN=CNOT11 PE=1 SV=1	12	4	5	4	510	55.2	6.4	8.5	4	CNOT11	102.4	116.8	96.2	101.5	87.2	107	88.6	101.5	103.2	95.5
Q9NZN8	CCR4-NOT transcription complex subunit 2 OS=Homo sapiens OX=9606 GN=CNOT2 PE=1 SV=1	28	13	19	13	540	59.7	7.66	22.88	13	CNOT2	94.3	96	101	93.9	104.6	103.6	100.8	100.9	101.7	103.2
O75175	CCR4-NOT transcription complex subunit 3 OS=Homo sapiens OX=9606 GN=CNOT3 PE=1 SV=1	7	5	6	5	753	81.8	6.2	13.82	5	CNOT3	92.3	94.2	95.4	105	99.7	98	101	101	103.2	110.1
O95628	CCR4-NOT transcription complex subunit 4 OS=Homo sapiens OX=9606 GN=CNOT4 PE=1 SV=3	1	1	1	1	575	63.5	7.03	1.73	1	CNOT4	110.1	98.7	105.6	105.9	96	102.2	93.5	91.7	83.1	113.2
Q9ULM6	CCR4-NOT transcription complex subunit 6 OS=Homo sapiens OX=9606 GN=CNOT6 PE=1 SV=2	8	4	6	2	557	63.3	7.27	12.95	4	CNOT6	133	109.8	97.1	109.1	94.1	83.6	103.2	84.8	82.6	102.7
Q9UIV1	CCR4-NOT transcription complex subunit 7 OS=Homo sapiens OX=9606 GN=CNOT7 PE=1 SV=3	16	3	4	3	285	32.7	4.84	13.97	3	CNOT7	102.4	103.3	96.5	104.6	99.4	99.5	98.8	99.2	98.6	97.7
Q92600	CCR4-NOT transcription complex subunit 9 OS=Homo sapiens OX=9606 GN=CNOT9 PE=1 SV=1	17	5	10	5	299	33.6	8.03	23.2	5	CNOT9	115.7	103.4	93.4	96.9	101.9	94	102.1	91.9	98.7	102.1
P09543	2',3'-cyclic-nucleotide 3'-phosphodiesterase OS=Homo sapiens OX=9606 GN=CNP PE=1 SV=2	37	15	25	14	421	47.5	9.07	52.14	15	CNP	94.6	95.9	93.6	94.6	102.4	100	99.7	104.1	109.8	105.2
Q9Y2B0	Protein canopy homolog 2 OS=Homo sapiens OX=9606 GN=CNPY2 PE=1 SV=1	42	8	32	8	182	20.6	4.92	58.38	8	CNPY2	97.9	98.3	99.2	97.6	103.1	100.2	101.5	102	99.8	100.2
Q9BT09	Protein canopy homolog 3 OS=Homo sapiens OX=9606 GN=CNPY3 PE=1 SV=1	22	5	10	5	278	30.7	5.49	23.58	5	CNPY3	97	99.2	99.5	99.9	101.1	99	99.1	105.1	100.5	99.7
Q6PJW8	Consortin OS=Homo sapiens OX=9606 GN=CNST PE=1 SV=3	5	3	4	3	725	79.5	4.53	8.61	3	CNST	79.1	103.8	101.7	87.5	89	100.4	120.3	103.9	104.6	109.8
P26992	Ciliary neurotrophic factor receptor subunit alpha OS=Homo sapiens OX=9606 GN=CNTFR PE=1 SV=2	2	1	1	1	372	40.6	6.76	0	1	CNTFR	73.6	75.7	125	105.3	93.4	103.7	86.5	115.9	98.7	122.1
Q9NXG0	Centlein OS=Homo sapiens OX=9606 GN=CNTLN PE=1 SV=6	2	2	3	2	1405	161.5	8.15	1.77	2	CNTLN	0	0	0	119.2	200.6	101.7	127.9	86	152.1	212.5
Q9UHC6	Contactin-associated protein-like 2 OS=Homo sapiens OX=9606 GN=CNTNAP2 PE=1 SV=1	1	1	1	1	1331	148.1	6.58	2.41	1	CNTNAP2	107.2	101	90.8	116.4	100	93.7	113.3	78.7	109.5	89.5
Q9C0A0	Contactin-associated protein-like 4 OS=Homo sapiens OX=9606 GN=CNTNAP4 PE=1 SV=3	1	2	8	1	1308	145.2	6.68	7.11	2	CNTNAP4	121.2	103.1	107.4	113.7	90.2	98.3	105.9	75.8	96.9	87.5
Q9GZY4	Cytochrome c oxidase assembly factor 1 homolog OS=Homo sapiens OX=9606 GN=COA1 PE=1 SV=1	10	1	1	1	146	16.7	8.81	0	1	COA1	99.4	96.1	93.7	119.1	101.6	101.3	96.5	92.4	91	108.9
Q9Y2R0	Cytochrome c oxidase assembly factor 3 homolog, mitochondrial OS=Homo sapiens OX=9606 GN=COA3 PE=1 SV=1	36	4	17	4	106	11.7	9.6	33.24	4	COA3	105.9	103.9	94.9	104.7	97.8	103	95.3	102.5	97.8	94.2
Q9NYJ1	Cytochrome c oxidase assembly factor 4 homolog, mitochondrial OS=Homo sapiens OX=9606 GN=COA4 PE=1 SV=2	29	3	7	3	87	10.1	6.04	20.85	3	COA4	90.7	92.4	90.2	98.5	108.1	108.1	100.6	102.2	104	105.1
Q86WW8	Cytochrome c oxidase assembly factor 5 OS=Homo sapiens OX=9606 GN=COA5 PE=1 SV=1	11	1	1	1	74	8.4	8.68	0	1	COA5	90.7	88.8	93.6	95.6	80.3	126	106.6	95.5	114.7	108.2
Q5JTJ3	Cytochrome c oxidase assembly factor 6 homolog OS=Homo sapiens OX=9606 GN=COA6 PE=1 SV=1	38	5	6	5	125	14.1	8.25	14.44	5	COA6	99.6	97.6	93.7	105.9	102.3	102.4	98.7	97.5	101	101.2
Q96BR5	Cytochrome c oxidase assembly factor 7 OS=Homo sapiens OX=9606 GN=COA7 PE=1 SV=2	23	5	7	5	231	25.7	6.02	14.7	5	COA7	99.5	93	95.5	93.4	105.1	104.5	105.9	98.8	104.3	100
Q13057	Bifunctional coenzyme A synthase OS=Homo sapiens OX=9606 GN=COASY PE=1 SV=4	22	12	33	11	564	62.3	6.99	63.46	12	COASY	119.9	111.6	109.4	108.5	95	97.1	93.8	88	87.1	89.7
O75128	Protein cordon-bleu OS=Homo sapiens OX=9606 GN=COBL PE=1 SV=2	3	3	3	3	1261	135.5	7.75	5.65	3	COBL	101.1	96.9	125.5	124	115.1	96.9	68.8	90.7	105	76
Q53SF7	Cordon-bleu protein-like 1 OS=Homo sapiens OX=9606 GN=COBLL1 PE=1 SV=3	12	11	15	10	1128	123.8	6.58	24.88	11	COBLL1	94.8	95.9	102.3	102.5	92.8	97.3	102.9	110.5	97.5	103.5
Q8WTW3	Conserved oligomeric Golgi complex subunit 1 OS=Homo sapiens OX=9606 GN=COG1 PE=1 SV=1	16	13	15	12	980	108.9	7.31	20.61	13	COG1	99.3	103	95.3	110	100.1	93.9	99.8	96.9	100.2	101.3
Q14746	Conserved oligomeric Golgi complex subunit 2 OS=Homo sapiens OX=9606 GN=COG2 PE=1 SV=1	16	10	15	10	738	83.2	6.62	30.25	10	COG2	102.1	95.5	100	105.9	91.6	110.1	106.1	95.9	94.1	98.8
Q96JB2	Conserved oligomeric Golgi complex subunit 3 OS=Homo sapiens OX=9606 GN=COG3 PE=1 SV=3	18	12	17	12	828	94	5.57	39.57	12	COG3	112.5	110.8	106.7	103.1	94.8	94.3	99.9	86.7	98.4	92.7
Q9H9E3	Conserved oligomeric Golgi complex subunit 4 OS=Homo sapiens OX=9606 GN=COG4 PE=1 SV=3	14	9	12	9	785	89	5.19	15.81	9	COG4	100.1	100.1	104.5	97.7	99.9	96.5	99	98.4	103.1	100.8
Q9UP83	Conserved oligomeric Golgi complex subunit 5 OS=Homo sapiens OX=9606 GN=COG5 PE=1 SV=3	13	8	12	8	839	92.7	6.6	30.41	8	COG5	114.1	111.7	95	107.1	100.7	96.3	91	90	101.1	93
Q9Y2V7	Conserved oligomeric Golgi complex subunit 6 OS=Homo sapiens OX=9606 GN=COG6 PE=1 SV=2	11	5	7	4	657	73.2	5.76	9.68	5	COG6	78.3	92.2	69.9	100.2	99.7	98.7	125.8	124.8	99.1	111.2
P83436	Conserved oligomeric Golgi complex subunit 7 OS=Homo sapiens OX=9606 GN=COG7 PE=1 SV=1	9	6	12	6	770	86.3	5.47	26.59	6	COG7	116.8	105.4	110.4	106.3	96.7	97.8	88.6	87.9	88.5	101.7
Q96MW5	Conserved oligomeric Golgi complex subunit 8 OS=Homo sapiens OX=9606 GN=COG8 PE=1 SV=2	7	3	6	3	612	68.4	5.2	17.78	3	COG8	114.8	103	119.4	87.5	90	89.9	101	110.4	89.9	94.2
P38432	Coilin OS=Homo sapiens OX=9606 GN=COIL PE=1 SV=1	20	10	13	10	576	62.6	9.07	23.3	10	COIL	93.9	98.2	99.1	86.1	105.2	101.4	105.6	104.4	110.3	95.7
P12107	Collagen alpha-1(XI) chain OS=Homo sapiens OX=9606 GN=COL11A1 PE=1 SV=4	4	4	4	4	1806	181	5.17	0	4	COL11A1	83.8	95.3	149.6	116.2	95.4	135.2	38.8	35.7	152.4	97.5
Q99715	Collagen alpha-1(XII) chain OS=Homo sapiens OX=9606 GN=COL12A1 PE=1 SV=2	1	2	2	2	3063	332.9	5.53	4.19	2	COL12A1	113.4	87.7	120.1	72.8	83.4	88.5	102.1	146.1	82.2	103.7
Q05707	Collagen alpha-1(XIV) chain OS=Homo sapiens OX=9606 GN=COL14A1 PE=1 SV=3	2	3	3	3	1796	193.4	5.3	4.12	3	COL14A1	100.6	104.7	107.5	106.8	100	109.3	98	84.4	94.1	94.6
P08123	Collagen alpha-2(I) chain OS=Homo sapiens OX=9606 GN=COL1A2 PE=1 SV=7	2	1	1	1	1366	129.2	8.95	2.42	1	COL1A2	0	0	0	1000	0	0	0	0	0	0
Q9P218	Collagen alpha-1(XX) chain OS=Homo sapiens OX=9606 GN=COL20A1 PE=1 SV=4	3	3	4	3	1284	135.7	8.06	3.61	3	COL20A1	97.3	91.9	112.4	98.6	139.5	105.9	66.1	92	89.9	106.4
Q17RW2	Collagen alpha-1(XXIV) chain OS=Homo sapiens OX=9606 GN=COL24A1 PE=1 SV=2	2	2	2	2	1714	175.4	8.27	0	2	COL24A1	101.1	108.8	114.7	111	106.9	86.2	98.1	102.9	86.4	83.8
P02458	Collagen alpha-1(II) chain OS=Homo sapiens OX=9606 GN=COL2A1 PE=1 SV=3	4	4	4	4	1487	141.7	6.92	0	4	COL2A1	84.9	83.6	102.5	129.4	114.3	97.7	94.7	81.8	103.1	108.2
P53420	Collagen alpha-4(IV) chain OS=Homo sapiens OX=9606 GN=COL4A4 PE=1 SV=3	1	1	1	1	1690	163.9	8.62	0	1	COL4A4	143.5	111	103.1	98.1	95.3	94.5	102.1	77.1	87.3	88
P20849	Collagen alpha-1(IX) chain OS=Homo sapiens OX=9606 GN=COL9A1 PE=1 SV=3	4	2	2	2	921	91.8	8.72	2.24	2	COL9A1	95.7	103.7	104.5	97	117.8	83.8	100.3	104.3	99.9	93
Q5KU26	Collectin-12 OS=Homo sapiens OX=9606 GN=COLEC12 PE=1 SV=3	5	4	7	4	742	81.5	5.69	6.05	4	COLEC12	98.4	103.3	97.7	103.7	90	90.9	83.5	116.7	105.7	110.1
Q8NBJ5	Procollagen galactosyltransferase 1 OS=Homo sapiens OX=9606 GN=COLGALT1 PE=1 SV=1	20	10	18	10	622	71.6	7.31	28.21	10	COLGALT1	105.1	104.5	100.4	111.3	101.5	97.7	96.9	95.3	96.2	91.2
Q8N668	COMM domain-containing protein 1 OS=Homo sapiens OX=9606 GN=COMMD1 PE=1 SV=1	22	3	4	2	190	21.2	6.2	7.71	3	COMMD1	70	69.5	76.9	100.7	110.3	120.9	113.3	132.3	107.3	98.8
Q9Y6G5	COMM domain-containing protein 10 OS=Homo sapiens OX=9606 GN=COMMD10 PE=1 SV=1	6	1	1	1	202	23	6.54	3.06	1	COMMD10	110	110.8	100.6	107.5	101.9	88.1	92	87	101.8	100.3
Q86X83	COMM domain-containing protein 2 OS=Homo sapiens OX=9606 GN=COMMD2 PE=1 SV=2	24	4	5	4	199	22.7	6.73	7.76	4	COMMD2	88.1	102	98.2	96.8	97.5	107.3	101.8	97.6	105	105.7
Q9UBI1	COMM domain-containing protein 3 OS=Homo sapiens OX=9606 GN=COMMD3 PE=1 SV=1	48	7	10	7	195	22.1	5.99	21.44	7	COMMD3	94	100.8	100.1	100.4	103.1	96.6	99.8	101.7	98.6	104.9
Q9H0A8	COMM domain-containing protein 4 OS=Homo sapiens OX=9606 GN=COMMD4 PE=1 SV=1	10	2	2	2	199	21.8	7.31	4.54	2	COMMD4	125.8	111.3	103.8	110.7	101.1	94.1	95	77.8	87.4	92.9
Q9GZQ3	COMM domain-containing protein 5 OS=Homo sapiens OX=9606 GN=COMMD5 PE=1 SV=1	5	1	1	1	224	24.7	7.02	2.44	1	COMMD5	113.8	107.2	97.6	127.3	93.6	121.7	84.4	69.8	87.8	96.9
Q7Z4G1	COMM domain-containing protein 6 OS=Homo sapiens OX=9606 GN=COMMD6 PE=1 SV=1	49	4	5	4	85	9.6	6	11.72	4	COMMD6	99.9	99.6	107.4	97.7	104.2	90.8	100.4	102.7	96.5	100.8
Q9NX08	COMM domain-containing protein 8 OS=Homo sapiens OX=9606 GN=COMMD8 PE=1 SV=1	21	4	9	3	183	21.1	5.43	12.73	4	COMMD8	129.4	113.6	100.9	102.8	96.7	103.7	88.4	83.5	78.9	102.1
Q9P000	COMM domain-containing protein 9 OS=Homo sapiens OX=9606 GN=COMMD9 PE=1 SV=2	17	3	8	3	198	21.8	5.88	12.39	3	COMMD9	101	89.1	102.9	89.6	103.6	104	99.2	112.4	104	94.2
P21964	Catechol O-methyltransferase OS=Homo sapiens OX=9606 GN=COMT PE=1 SV=2	70	17	62	17	271	30	5.47	186.72	17	COMT	103.4	109.3	107.9	109.3	92.9	94	93.5	98.9	94.1	96.9
Q86VU5	Catechol O-methyltransferase domain-containing protein 1 OS=Homo sapiens OX=9606 GN=COMTD1 PE=1 SV=1	39	7	13	7	262	28.8	8.38	25.1	7	COMTD1	110	103.8	102.2	106.2	102.5	99	95.3	90.7	94.6	95.6
P53621	Coatomer subunit alpha OS=Homo sapiens OX=9606 GN=COPA PE=1 SV=2	45	54	128	54	1224	138.3	7.66	281.34	54	COPA	111.8	105.8	108	104.2	97.2	96.3	95.5	90.2	96.6	94.3
P53618	Coatomer subunit beta OS=Homo sapiens OX=9606 GN=COPB1 PE=1 SV=3	42	35	69	35	953	107.1	6.05	131.96	35	COPB1	106.8	107.6	108.1	107	97.7	96.8	95.1	92.1	94	94.8
P35606	Coatomer subunit beta' OS=Homo sapiens OX=9606 GN=COPB2 PE=1 SV=2	36	29	60	29	906	102.4	5.27	125.34	29	COPB2	103.6	105.2	104.2	105.5	98.9	96.7	95.9	98.3	96.1	95.7
O14579	Coatomer subunit epsilon OS=Homo sapiens OX=9606 GN=COPE PE=1 SV=3	46	13	27	13	308	34.5	5.12	55.43	13	COPE	118.8	113.9	105.4	108.1	95.9	94.7	89.7	87.3	91	95.2
Q9Y678	Coatomer subunit gamma-1 OS=Homo sapiens OX=9606 GN=COPG1 PE=1 SV=1	39	29	68	25	874	97.7	5.47	142.09	29	COPG1	108.8	106.8	107	105.6	98.7	97.7	94.5	93	92.3	95.7
Q9UBF2	Coatomer subunit gamma-2 OS=Homo sapiens OX=9606 GN=COPG2 PE=1 SV=1	15	10	25	7	871	97.6	5.81	49.19	10	COPG2	96.9	102	97.5	97.2	103.1	115.5	93.2	104.3	90.1	100.1
P61201	COP9 signalosome complex subunit 2 OS=Homo sapiens OX=9606 GN=COPS2 PE=1 SV=1	39	15	42	15	443	51.6	5.53	62.82	15	COPS2	113	103.9	103.1	102.6	98.6	99.9	95.1	87.5	98.6	97.6
Q9UNS2	COP9 signalosome complex subunit 3 OS=Homo sapiens OX=9606 GN=COPS3 PE=1 SV=3	37	11	24	11	423	47.8	6.65	65.07	11	COPS3	97.9	98.1	100.6	98.2	102	101.6	101.3	98.7	102.8	98.8
Q9BT78	COP9 signalosome complex subunit 4 OS=Homo sapiens OX=9606 GN=COPS4 PE=1 SV=1	46	15	32	14	406	46.2	5.83	78.05	15	COPS4	103.1	99.7	100.9	104.9	102	97.9	93.6	97.2	100.9	99.8
Q92905	COP9 signalosome complex subunit 5 OS=Homo sapiens OX=9606 GN=COPS5 PE=1 SV=4	36	13	19	13	334	37.6	6.54	22.33	13	COPS5	108.5	101.1	104.7	100.5	97.1	98.7	97.6	92.5	101.2	98.2
Q7L5N1	COP9 signalosome complex subunit 6 OS=Homo sapiens OX=9606 GN=COPS6 PE=1 SV=1	36	7	13	7	327	36.1	5.73	34.23	7	COPS6	107.1	98.1	108	95	96.4	98.1	101	91.8	104.2	100.3
Q9UBW8	COP9 signalosome complex subunit 7a OS=Homo sapiens OX=9606 GN=COPS7A PE=1 SV=1	12	3	5	3	275	30.3	8.22	10.48	3	COPS7A	105	117.4	108.3	103.5	97.4	98.1	92.7	91.2	96.6	89.7
Q9H9Q2	COP9 signalosome complex subunit 7b OS=Homo sapiens OX=9606 GN=COPS7B PE=1 SV=1	14	4	5	4	264	29.6	6.15	7.37	4	COPS7B	128.7	100.1	81.4	93.4	95.7	100.3	109	93.1	94.9	103.5
Q99627	COP9 signalosome complex subunit 8 OS=Homo sapiens OX=9606 GN=COPS8 PE=1 SV=1	38	6	25	6	209	23.2	5.38	43.94	6	COPS8	101	102.5	100.1	98	99	98.4	101.5	100.7	99.2	99.6
Q8WXC6	COP9 signalosome complex subunit 9 OS=Homo sapiens OX=9606 GN=COPS9 PE=1 SV=3	35	1	12	1	57	6.2	3.83	48.06	1	COPS9	92.4	96.4	100.7	120.9	95.9	96.4	95.2	109.4	100.2	92.7
P61923	Coatomer subunit zeta-1 OS=Homo sapiens OX=9606 GN=COPZ1 PE=1 SV=1	27	4	5	4	177	20.2	4.81	10.19	4	COPZ1	90.3	109.7	103.3	100.2	96.7	105.3	103.2	99.6	97.8	94
Q9P299	Coatomer subunit zeta-2 OS=Homo sapiens OX=9606 GN=COPZ2 PE=2 SV=1	9	1	1	1	210	23.5	5.17	2.34	1	COPZ2	0	0	195.9	241.7	168.1	0	192.5	0	0	201.8
Q9H8M1	Coenzyme Q-binding protein COQ10 homolog B, mitochondrial OS=Homo sapiens OX=9606 GN=COQ10B PE=2 SV=1	11	3	3	3	238	27.1	9.6	4.1	3	COQ10B	86.8	110.2	96.2	92.1	99.3	83.6	91.6	106.9	105.3	128
Q9NZJ6	Ubiquinone biosynthesis O-methyltransferase, mitochondrial OS=Homo sapiens OX=9606 GN=COQ3 PE=1 SV=3	16	4	4	4	369	41	7.42	11.92	4	COQ3	109.7	105.7	97	93.9	97	103.7	101.1	96	97.1	98.7
Q5HYK3	2-methoxy-6-polyprenyl-1,4-benzoquinol methylase, mitochondrial OS=Homo sapiens OX=9606 GN=COQ5 PE=1 SV=2	21	5	6	5	327	37.1	6.95	15.79	5	COQ5	104.5	112.8	86.8	109.5	96.8	99.1	78.3	105.9	94.7	111.6
Q9Y2Z9	Ubiquinone biosynthesis monooxygenase COQ6, mitochondrial OS=Homo sapiens OX=9606 GN=COQ6 PE=1 SV=2	15	7	12	7	468	50.8	7.3	24.69	7	COQ6	101.6	94.9	98.5	95.8	107.7	101.5	105.1	95.1	97.9	101.9
Q99807	5-demethoxyubiquinone hydroxylase, mitochondrial OS=Homo sapiens OX=9606 GN=COQ7 PE=1 SV=3	28	6	14	6	217	24.3	8.59	29.3	6	COQ7	112.4	110.5	94.9	99.7	93.1	99.5	101.8	94.5	92.6	101
Q8NI60	Atypical kinase COQ8A, mitochondrial OS=Homo sapiens OX=9606 GN=COQ8A PE=1 SV=1	13	6	8	6	647	71.9	6.99	18.25	6	COQ8A	83.9	86.7	93.3	92.2	107.6	106.3	102.6	113	106	108.3
Q96D53	Atypical kinase COQ8B, mitochondrial OS=Homo sapiens OX=9606 GN=COQ8B PE=1 SV=2	2	1	1	1	544	60	7.23	2.74	1	COQ8B	91	101.4	99.9	113.4	107.2	92	103.1	96	96.8	99
O75208	Ubiquinone biosynthesis protein COQ9, mitochondrial OS=Homo sapiens OX=9606 GN=COQ9 PE=1 SV=1	24	5	6	5	318	35.5	5.94	15.44	5	COQ9	100.3	96.7	96.1	112.5	101	102.7	90.3	107.4	94.8	98.2
P31146	Coronin-1A OS=Homo sapiens OX=9606 GN=CORO1A PE=1 SV=4	12	6	8	4	461	51	6.68	10.06	6	CORO1A	104.5	104.8	109.5	111.3	87.7	96.9	97.4	101.5	93.7	92.5
Q9BR76	Coronin-1B OS=Homo sapiens OX=9606 GN=CORO1B PE=1 SV=1	36	17	55	16	489	54.2	5.88	110.42	17	CORO1B	112.4	109.3	111.5	112.6	89.4	89.2	88.7	94.9	96.2	95.8
Q9ULV4	Coronin-1C OS=Homo sapiens OX=9606 GN=CORO1C PE=1 SV=1	49	21	31	20	474	53.2	7.08	51.17	21	CORO1C	88.1	95	94.1	92.2	97.6	101.4	108.1	114.7	102.8	106
P57737	Coronin-7 OS=Homo sapiens OX=9606 GN=CORO7 PE=1 SV=2	4	2	3	2	925	100.5	5.8	7.91	2	CORO7	94.4	99.1	98.6	108	106.4	99.9	104.2	102.1	98	89.4
Q14019	Coactosin-like protein OS=Homo sapiens OX=9606 GN=COTL1 PE=1 SV=3	10	2	2	2	142	15.9	5.67	0	2	COTL1	122.5	115.2	101.7	97.3	104.9	103.1	91	87	81.7	95.8
Q9P0S2	Cytochrome c oxidase assembly protein COX16 homolog, mitochondrial OS=Homo sapiens OX=9606 GN=COX16 PE=1 SV=1	15	2	2	2	106	12.3	9.5	0	2	COX16	92.1	100.9	101.3	100.2	109.1	106.3	114.2	97.3	91.3	87.3
Q14061	Cytochrome c oxidase copper chaperone OS=Homo sapiens OX=9606 GN=COX17 PE=1 SV=2	32	2	7	2	63	6.9	7.24	17.33	2	COX17	94.1	95.5	100	92	100.9	103.1	106.7	106	101.6	100.1
Q8N8Q8	Cytochrome c oxidase assembly protein COX18, mitochondrial OS=Homo sapiens OX=9606 GN=COX18 PE=1 SV=1	10	3	4	3	333	37	9.83	8.84	3	COX18	67.3	93.3	99.6	91.3	112.5	115.1	109.1	124.7	95.8	91.2
Q5RI15	Cytochrome c oxidase assembly protein COX20, mitochondrial OS=Homo sapiens OX=9606 GN=COX20 PE=1 SV=2	11	2	5	2	118	13.3	8.76	11.54	2	COX20	106.6	105.5	103.8	111.1	104.8	103.7	92.9	89.8	87.8	94
P13073	Cytochrome c oxidase subunit 4 isoform 1, mitochondrial OS=Homo sapiens OX=9606 GN=COX4I1 PE=1 SV=1	34	8	36	8	169	19.6	9.51	65.21	8	COX4I1	96.1	98.5	103.2	104.8	100.8	101.5	101.4	98.4	98.3	97
P20674	Cytochrome c oxidase subunit 5A, mitochondrial OS=Homo sapiens OX=9606 GN=COX5A PE=1 SV=2	61	10	34	9	150	16.8	6.79	61.96	10	COX5A	97.8	100.1	97.8	98.6	101.2	104.3	102.9	101.7	99.2	96.4
P10606	Cytochrome c oxidase subunit 5B, mitochondrial OS=Homo sapiens OX=9606 GN=COX5B PE=1 SV=2	67	9	23	9	129	13.7	8.81	44.41	9	COX5B	95.3	94.2	97.7	91.3	102.6	106.1	107.4	110.8	98.1	96.5
P12074	Cytochrome c oxidase subunit 6A1, mitochondrial OS=Homo sapiens OX=9606 GN=COX6A1 PE=1 SV=4	27	1	1	1	109	12.1	9.32	0	1	COX6A1	87	98.6	105.8	95.3	107.1	115.3	87.5	112	99.8	91.7
P14854	Cytochrome c oxidase subunit 6B1 OS=Homo sapiens OX=9606 GN=COX6B1 PE=1 SV=2	76	6	19	6	86	10.2	7.05	48.63	6	COX6B1	85.3	96.8	96.6	93.9	100.9	101.5	106.5	110.9	103.3	104.3
P09669	Cytochrome c oxidase subunit 6C OS=Homo sapiens OX=9606 GN=COX6C PE=1 SV=2	49	5	15	5	75	8.8	10.39	17.62	5	COX6C	99.9	99.3	101.1	94.4	99	105.3	101.9	98.8	103.7	96.6
P14406	Cytochrome c oxidase subunit 7A2, mitochondrial OS=Homo sapiens OX=9606 GN=COX7A2 PE=1 SV=1	16	1	5	1	83	9.4	9.76	15.58	1	COX7A2	110.5	110.3	96.8	101.4	100.6	99.7	97.7	88.6	101	93.4
O14548	Cytochrome c oxidase subunit 7A-related protein, mitochondrial OS=Homo sapiens OX=9606 GN=COX7A2L PE=1 SV=2	11	1	1	1	114	12.6	9.42	2.71	1	COX7A2L	96.9	99	102.1	105.5	101.3	101	102.5	101.5	96.7	93.5
P15954	Cytochrome c oxidase subunit 7C, mitochondrial OS=Homo sapiens OX=9606 GN=COX7C PE=1 SV=1	38	3	8	2	63	7.2	10.27	19.57	3	COX7C	94.8	95	103.2	97.9	99.3	100.4	111.2	102.2	98.6	97.3
P10176	Cytochrome c oxidase subunit 8A, mitochondrial OS=Homo sapiens OX=9606 GN=COX8A PE=1 SV=2	23	2	6	2	69	7.6	10.24	9.48	2	COX8A	105.4	99.3	94.9	94.4	103.6	104	100	99.2	97.7	101.5
O00483	Cytochrome c oxidase subunit NDUFA4 OS=Homo sapiens OX=9606 GN=NDUFA4 PE=1 SV=1	56	6	10	6	81	9.4	9.38	15.11	6	COXFA4	105	98.2	97.1	100.9	99.9	99.2	103	99.7	99.5	97.6
P48052	Carboxypeptidase A2 OS=Homo sapiens OX=9606 GN=CPA2 PE=1 SV=3	2	1	1	1	419	47	6.04	0	1	CPA2	0	138	80.6	144.1	105.7	95.2	108.6	60.2	116.2	151.5
Q9HC77	Centromere protein J OS=Homo sapiens OX=9606 GN=CENPJ PE=1 SV=2	3	4	4	4	1338	152.9	6.61	3.91	4	CPAP	73.6	129.1	108.1	132.7	106.9	81	79.3	113.6	63.4	112.3
O75976	Carboxypeptidase D OS=Homo sapiens OX=9606 GN=CPD PE=1 SV=2	8	9	10	9	1380	152.8	6.05	20.14	9	CPD	111.4	103.8	93.9	104.5	97.7	97.3	99	99.4	99.7	93.2
P16870	Carboxypeptidase E OS=Homo sapiens OX=9606 GN=CPE PE=1 SV=1	7	3	3	3	476	53.1	5.14	2.04	3	CPE	99.3	122.7	131.5	104.1	98.3	86.4	80.8	76.8	106.9	93.3
O14810	Complexin-1 OS=Homo sapiens OX=9606 GN=CPLX1 PE=1 SV=1	43	3	5	3	134	15	4.97	4.94	3	CPLX1	86.1	98.5	103.6	102.7	106.8	98.2	105.8	103.4	102.5	92.4
Q8WVH0	Complexin-3 OS=Homo sapiens OX=9606 GN=CPLX3 PE=2 SV=1	4	1	3	1	158	17.5	4.96	1.77	1	CPLX3	104.2	99.1	97.7	103.8	99.1	92.1	88.9	113.1	103.7	98.2
Q99829	Copine-1 OS=Homo sapiens OX=9606 GN=CPNE1 PE=1 SV=1	13	6	12	6	537	59	5.83	25.2	6	CPNE1	99.4	110.5	105	110.4	96.8	98.2	98.7	99.4	88.8	92.8
O75131	Copine-3 OS=Homo sapiens OX=9606 GN=CPNE3 PE=1 SV=1	40	18	45	17	537	60.1	5.85	74.02	18	CPNE3	99.3	100.7	104.2	102.9	95.5	99.6	96	102.2	98.4	101.1
Q96A23	Copine-4 OS=Homo sapiens OX=9606 GN=CPNE4 PE=1 SV=1	11	3	4	2	557	62.4	6.33	7.56	3	CPNE4	110.4	101.4	111.1	115.5	88	95.9	93.2	110.9	76.4	97.3
Q9UBL6	Copine-7 OS=Homo sapiens OX=9606 GN=CPNE7 PE=1 SV=1	13	8	10	7	633	70.2	6.38	18.05	8	CPNE7	93.5	102.5	106.6	107.2	104.3	95.8	94.7	100.7	92.8	101.9
P36551	Oxygen-dependent coproporphyrinogen-III oxidase, mitochondrial OS=Homo sapiens OX=9606 GN=CPOX PE=1 SV=3	41	14	26	14	454	50.1	8.25	50.41	14	CPOX	91.8	105.4	100.1	97.1	98.5	100.3	98.8	99.1	103	106
Q9BRF8	Serine/threonine-protein phosphatase CPPED1 OS=Homo sapiens OX=9606 GN=CPPED1 PE=1 SV=3	10	2	4	2	314	35.5	6.2	10.17	2	CPPED1	83.8	111.3	92.3	135.2	116.5	86.8	94.1	95.9	84	100.2
Q10570	Cleavage and polyadenylation specificity factor subunit 1 OS=Homo sapiens OX=9606 GN=CPSF1 PE=1 SV=2	16	20	26	20	1443	160.8	6.4	41.87	20	CPSF1	100.4	93.4	96.6	101.2	97.7	103	98.3	98.6	105.8	104.9
Q9P2I0	Cleavage and polyadenylation specificity factor subunit 2 OS=Homo sapiens OX=9606 GN=CPSF2 PE=1 SV=2	8	5	8	5	782	88.4	5.11	17.66	5	CPSF2	104.1	103.9	99.5	91.1	101.8	103.9	96.2	91.2	103.5	104.8
Q9UKF6	Cleavage and polyadenylation specificity factor subunit 3 OS=Homo sapiens OX=9606 GN=CPSF3 PE=1 SV=1	21	12	23	12	684	77.4	5.6	51.01	12	CPSF3	103.5	97.8	96.6	92.5	104	98.7	102.2	98.1	104.1	102.6
O95639	Cleavage and polyadenylation specificity factor subunit 4 OS=Homo sapiens OX=9606 GN=CPSF4 PE=1 SV=1	33	7	10	7	269	30.2	8.31	21.48	7	CPSF4	102.8	98.6	102.8	93.5	99.5	98.3	95.7	103	100.8	104.9
Q16630	Cleavage and polyadenylation specificity factor subunit 6 OS=Homo sapiens OX=9606 GN=CPSF6 PE=1 SV=2	32	15	37	14	551	59.2	7.15	75.07	15	CPSF6	95.6	95.6	95.3	95.9	99.8	100.2	101.6	104.1	106.1	105.8
Q8N684	Cleavage and polyadenylation specificity factor subunit 7 OS=Homo sapiens OX=9606 GN=CPSF7 PE=1 SV=1	37	16	41	15	471	52	8	96.78	16	CPSF7	96.7	94.5	95.3	93.8	103.3	104.6	103.7	104.1	101	102.9
P50416	Carnitine O-palmitoyltransferase 1, liver isoform OS=Homo sapiens OX=9606 GN=CPT1A PE=1 SV=2	27	18	26	18	773	88.3	8.65	54.02	18	CPT1A	116.5	113.9	109.6	112.4	91.9	90.5	88.9	89.4	95	92
Q8TCG5	Carnitine O-palmitoyltransferase 1, brain isoform OS=Homo sapiens OX=9606 GN=CPT1C PE=1 SV=1	2	1	1	1	803	90.9	8.12	0	1	CPT1C	116.2	102.6	92.4	80.9	94.2	112.7	96.2	111.5	94	99.2
P23786	Carnitine O-palmitoyltransferase 2, mitochondrial OS=Homo sapiens OX=9606 GN=CPT2 PE=1 SV=2	40	22	55	22	658	73.7	8.18	97.49	22	CPT2	106.6	98.3	99.7	101.6	100.6	100.2	98.3	97.6	99.4	97.7
Q5TA50	Ceramide-1-phosphate transfer protein OS=Homo sapiens OX=9606 GN=CPTP PE=1 SV=1	13	3	3	3	214	24.4	7.21	4.83	3	CPTP	116	132.9	94.3	107.9	98.2	95.6	88.1	99.7	78.2	89.1
Q8N436	Inactive carboxypeptidase-like protein X2 OS=Homo sapiens OX=9606 GN=CPXM2 PE=2 SV=3	2	1	2	1	756	85.8	6.87	0	1	CPXM2	137.7	122.8	100.9	85.3	102.9	96.7	79.6	63.7	95.7	114.7
P29762	Cellular retinoic acid-binding protein 1 OS=Homo sapiens OX=9606 GN=CRABP1 PE=1 SV=2	36	6	8	5	137	15.6	5.38	4.55	6	CRABP1	80.4	95.7	93.4	90.6	104.1	101.9	99.2	109	114.1	111.4
Q6ZU35	Capping protein-inhibiting regulator of actin dynamics OS=Homo sapiens OX=9606 GN=CRACD PE=1 SV=3	5	3	3	3	1233	136.7	5.6	9.29	3	CRACD	91.9	120.1	107.2	82.2	89.8	103.3	92.7	115.7	98.1	98.9
Q9BSW2	EF-hand calcium-binding domain-containing protein 4B OS=Homo sapiens OX=9606 GN=CRACR2A PE=1 SV=2	2	1	4	1	731	83.1	5.24	9.79	1	CRACR2A	139.8	91.6	107.1	100.6	103.1	106.7	92	71	96.6	91.5
P78560	Death domain-containing protein CRADD OS=Homo sapiens OX=9606 GN=CRADD PE=1 SV=1	19	3	3	3	199	22.7	6.8	2.12	3	CRADD	87.4	83.7	100.5	96.5	103.2	99.5	85.4	115.9	119	109
Q96RY5	Protein cramped-like OS=Homo sapiens OX=9606 GN=CRAMP1 PE=1 SV=3	1	2	2	2	1269	134.6	7.87	2.58	2	CRAMP1	95.2	92.7	99.4	96.4	95.2	104.6	110.4	97.3	98.3	110.7
P43155	Carnitine O-acetyltransferase OS=Homo sapiens OX=9606 GN=CRAT PE=1 SV=5	24	15	26	15	626	70.8	8.44	47.8	15	CRAT	121.4	106.4	102	107.3	95.2	95.3	92.5	87.8	94.4	97.6
Q96SW2	Protein cereblon OS=Homo sapiens OX=9606 GN=CRBN PE=1 SV=1	9	4	4	4	442	50.5	5.63	3.94	4	CRBN	96.7	104.6	94.6	115.1	101.3	82.5	104.9	91.6	105.6	103.1
P16220	Cyclic AMP-responsive element-binding protein 1 OS=Homo sapiens OX=9606 GN=CREB1 PE=1 SV=3	9	3	5	1	327	35.1	5.27	10.41	3	CREB1	93.7	93.5	91.5	96.9	95.6	99.6	106.8	105.8	111.5	105.2
Q92793	CREB-binding protein OS=Homo sapiens OX=9606 GN=CREBBP PE=1 SV=3	4	10	11	5	2442	265.2	8.53	17.13	10	CREBBP	84	86.3	93.3	90	97.6	113.8	108.3	117.4	105.2	104.1
O75629	Protein CREG1 OS=Homo sapiens OX=9606 GN=CREG1 PE=1 SV=1	20	3	5	3	220	24.1	7.59	8.91	3	CREG1	56.5	138.9	63.2	90.7	147.2	103.7	62.5	160.9	108.9	67.6
Q96HD1	Protein disulfide isomerase CRELD1 OS=Homo sapiens OX=9606 GN=CRELD1 PE=1 SV=3	7	2	3	2	420	45.4	4.87	6.93	2	CRELD1	108.8	102.2	95.3	94.8	98	99	104.2	96.7	96.9	104.1
Q6UXH1	Protein disulfide isomerase CRELD2 OS=Homo sapiens OX=9606 GN=CRELD2 PE=1 SV=1	23	8	19	8	353	38.2	4.59	41.01	8	CRELD2	105.2	109.9	108	111	96.7	98.1	102.7	96.8	85.5	86.1
P50238	Cysteine-rich protein 1 OS=Homo sapiens OX=9606 GN=CRIP1 PE=1 SV=3	34	4	12	3	77	8.5	8.75	8.2	4	CRIP1	112.8	112.7	121.8	113.7	90.3	94.9	91.7	88.9	85.7	87.5
P52943	Cysteine-rich protein 2 OS=Homo sapiens OX=9606 GN=CRIP2 PE=1 SV=1	47	8	17	7	208	22.5	8.72	32.1	8	CRIP2	101.5	103	103.3	101.6	98.5	98.3	99.5	101.6	97.7	94.9
P46108	Adapter molecule crk OS=Homo sapiens OX=9606 GN=CRK PE=1 SV=2	61	13	21	13	304	33.8	5.55	59.6	13	CRK	102.8	95	94.6	98.9	98.1	99.4	98.9	107.2	107.4	97.6
P46109	Crk-like protein OS=Homo sapiens OX=9606 GN=CRKL PE=1 SV=1	45	13	37	13	303	33.8	6.74	71.94	13	CRKL	97.4	99.3	95.8	94.8	103.7	102.2	99.3	102.8	102.7	102.1
Q8IUI8	Cytokine receptor-like factor 3 OS=Homo sapiens OX=9606 GN=CRLF3 PE=1 SV=2	14	5	8	5	442	49.7	5.14	16.46	5	CRLF3	91.8	104.2	103.9	108.5	98.2	94.3	95.8	101.3	101.5	100.3
Q9BZJ0	Crooked neck-like protein 1 OS=Homo sapiens OX=9606 GN=CRNKL1 PE=1 SV=4	23	17	26	17	848	100.4	8	48.58	17	CRNKL1	96.5	98	97.4	98.9	103.3	95.8	95	100.1	105.8	109.2
Q5TZA2	Rootletin OS=Homo sapiens OX=9606 GN=CROCC PE=1 SV=2	3	8	12	7	2017	228.3	5.49	17.86	8	CROCC	99.1	105.7	97.4	113.9	107.3	88.9	101.1	87.5	97.3	101.7
Q9UKG9	Peroxisomal carnitine O-octanoyltransferase OS=Homo sapiens OX=9606 GN=CROT PE=1 SV=2	6	2	3	2	612	70.1	7.08	6.65	2	CROT	107.8	108.9	120.2	130.5	97.5	71.5	81	99.7	86.6	96.1
A4D126	D-ribitol-5-phosphate cytidylyltransferase OS=Homo sapiens OX=9606 GN=CRPPA PE=1 SV=2	8	3	3	3	451	49.8	6.25	4.16	3	CRPPA	103	97.2	110.6	100.6	113.9	91.2	78.6	113.6	99.7	91.5
O75718	Cartilage-associated protein OS=Homo sapiens OX=9606 GN=CRTAP PE=1 SV=1	6	2	2	2	401	46.5	5.73	5.09	2	CRTAP	129.2	105.2	93.6	105.2	98.8	95	103.6	96.7	81.9	90.8
Q53ET0	CREB-regulated transcription coactivator 2 OS=Homo sapiens OX=9606 GN=CRTC2 PE=1 SV=2	8	4	9	4	693	73.3	7.11	18.66	4	CRTC2	89.2	92.9	103.1	96	95.6	100.8	103.6	96.5	101.2	121.3
Q6UUV7	CREB-regulated transcription coactivator 3 OS=Homo sapiens OX=9606 GN=CRTC3 PE=1 SV=2	6	2	3	2	619	66.9	6.84	7.76	2	CRTC3	89.1	87.8	91.9	95.4	111.8	112.1	89.1	115.1	97	110.8
Q49AN0	Cryptochrome-2 OS=Homo sapiens OX=9606 GN=CRY2 PE=1 SV=2	2	1	1	1	593	66.9	8.35	0	1	CRY2	71.4	114.3	74.9	103.9	110.7	97	119.8	110.1	101.1	96.8
P05813	Beta-crystallin A3 OS=Homo sapiens OX=9606 GN=CRYBA1 PE=1 SV=4	12	1	1	1	215	25.1	6.2	2.68	1	CRYBA1	101.6	115.5	105.6	113.2	88.3	76.1	90.1	102.3	109.1	98.1
Q9Y4K1	Beta/gamma crystallin domain-containing protein 1 OS=Homo sapiens OX=9606 GN=CRYBG1 PE=1 SV=3	12	16	20	16	1723	188.6	5.86	35.67	16	CRYBG1	94.4	90.3	89.5	98.8	97	98.5	102.2	114.8	111.9	102.6
Q68DQ2	Very large A-kinase anchor protein OS=Homo sapiens OX=9606 GN=CRYBG3 PE=1 SV=3	3	6	18	6	2970	330.4	5.2	6.89	6	CRYBG3	91.4	101.2	90.6	103.1	98.4	97	102.5	103.9	99.1	112.8
Q9Y2S2	Lambda-crystallin homolog OS=Homo sapiens OX=9606 GN=CRYL1 PE=1 SV=3	3	1	5	1	319	35.4	6.18	7.75	1	CRYL1	82	115.3	98	114	101.4	112.9	93.5	110.8	95.3	76.8
Q14894	Ketimine reductase mu-crystallin OS=Homo sapiens OX=9606 GN=CRYM PE=1 SV=1	4	1	1	1	314	33.8	5.14	0	1	CRYM	92	116.3	106.4	129	89.6	90.8	84.9	98.1	95.9	97
Q08257	Quinone oxidoreductase OS=Homo sapiens OX=9606 GN=CRYZ PE=1 SV=1	52	13	21	13	329	35.2	8.44	42.33	13	CRYZ	98	101.9	102.6	97.7	103.7	108.7	102.5	96.4	91.5	97
O95825	Quinone oxidoreductase-like protein 1 OS=Homo sapiens OX=9606 GN=CRYZL1 PE=1 SV=2	27	6	6	6	349	38.7	5.78	17.93	6	CRYZL1	117.5	105.2	105.9	109.3	99.8	95.5	85.3	79.4	94.7	107.3
O75390	Citrate synthase, mitochondrial OS=Homo sapiens OX=9606 GN=CS PE=1 SV=2	36	18	99	18	466	51.7	8.32	225.07	18	CS	108.8	101.6	104.5	101.6	99	100.9	98.3	94	96.1	95.1
O75534	Cold shock domain-containing protein E1 OS=Homo sapiens OX=9606 GN=CSDE1 PE=1 SV=2	48	41	87	41	798	88.8	6.25	174.35	41	CSDE1	104	108.2	103.2	104.8	99.2	98.5	97.1	94	93.9	97.1
P55060	Exportin-2 OS=Homo sapiens OX=9606 GN=CSE1L PE=1 SV=3	37	35	86	35	971	110.3	5.77	215.56	35	CSE1L	106.6	101.6	101.4	99.9	101.6	98.4	98	95	98.8	98.7
P32927	Cytokine receptor common subunit beta OS=Homo sapiens OX=9606 GN=CSF2RB PE=1 SV=2	2	1	1	1	897	97.3	5.52	2.91	1	CSF2RB	127.7	86.2	91	81.6	86.4	94	110.3	108.9	110.6	103.3
P41240	Tyrosine-protein kinase CSK OS=Homo sapiens OX=9606 GN=CSK PE=1 SV=1	15	6	6	6	450	50.7	7.06	12.08	6	CSK	95.7	96.7	108.7	94.5	98.8	92.3	105.2	97.8	111.2	99
P48729	Casein kinase I isoform alpha OS=Homo sapiens OX=9606 GN=CSNK1A1 PE=1 SV=2	18	6	19	6	337	38.9	9.57	24.81	6	CSNK1A1	106.3	94	105	104.8	100.9	98.4	90.7	94.4	104.3	101.1
P48730	Casein kinase I isoform delta OS=Homo sapiens OX=9606 GN=CSNK1D PE=1 SV=2	9	3	3	1	415	47.3	9.74	7.44	3	CSNK1D	96	105.7	126	118.3	89.8	88.7	86.1	80.2	105.8	103.4
P49674	Casein kinase I isoform epsilon OS=Homo sapiens OX=9606 GN=CSNK1E PE=1 SV=1	18	6	6	4	416	47.3	9.66	14.52	6	CSNK1E	111.6	108.9	107.9	99.4	90.4	95.1	100.1	87	102	97.5
P68400	Casein kinase II subunit alpha OS=Homo sapiens OX=9606 GN=CSNK2A1 PE=1 SV=1	49	14	26	13	391	45.1	7.74	62.4	14	CSNK2A1	103.3	98.5	100	102.2	98.8	102.6	97.2	98.5	99.8	99.2
P19784	Casein kinase II subunit alpha' OS=Homo sapiens OX=9606 GN=CSNK2A2 PE=1 SV=1	39	10	14	9	350	41.2	8.56	35.1	10	CSNK2A2	106.2	106.5	103	106.9	99.4	99.8	95.3	92.4	95.5	94.9
P67870	Casein kinase II subunit beta OS=Homo sapiens OX=9606 GN=CSNK2B PE=1 SV=1	37	7	11	7	215	24.9	5.55	20.92	7	CSNK2B	102.7	97.9	98.4	101.2	105.8	98.9	99.4	97.5	99.6	98.6
Q9H175	Cysteine/serine-rich nuclear protein 2 OS=Homo sapiens OX=9606 GN=CSRNP2 PE=1 SV=1	4	1	2	1	543	59.6	4.77	0	1	CSRNP2	90.5	75	85.8	89.2	123.5	93.8	114.9	121.7	110.8	94.8
P21291	Cysteine and glycine-rich protein 1 OS=Homo sapiens OX=9606 GN=CSRP1 PE=1 SV=3	49	9	18	9	193	20.6	8.57	43.81	9	CSRP1	100.8	103.6	101.8	103.1	101.2	98.1	100.5	98	97.9	95
Q16527	Cysteine and glycine-rich protein 2 OS=Homo sapiens OX=9606 GN=CSRP2 PE=1 SV=3	36	5	8	5	193	20.9	8.62	23.73	5	CSRP2	93	99.7	106.7	108.8	96.3	98.1	100.8	100.9	103	92.7
P01034	Cystatin-C OS=Homo sapiens OX=9606 GN=CST3 PE=1 SV=1	49	5	13	5	146	15.8	8.75	12.59	5	CST3	76.2	86.7	91.3	131.1	147	119.3	106.4	90.7	76.5	74.8
Q5W186	Cystatin-9 OS=Homo sapiens OX=9606 GN=CST9 PE=2 SV=1	8	1	1	1	159	18.1	7.94	0	1	CST9	74.3	76	106.8	109.5	123	81.9	107.7	101.2	125.2	94.4
P04080	Cystatin-B OS=Homo sapiens OX=9606 GN=CSTB PE=1 SV=2	65	6	18	6	98	11.1	7.56	50.16	6	CSTB	99.2	99.6	102.9	93.4	108	106	98.3	89	103.9	99.7
Q05048	Cleavage stimulation factor subunit 1 OS=Homo sapiens OX=9606 GN=CSTF1 PE=1 SV=1	23	9	16	9	431	48.3	6.58	24.83	9	CSTF1	95.5	96.4	92.9	99.7	99.6	102.3	102.9	104.4	100.7	105.6
P33240	Cleavage stimulation factor subunit 2 OS=Homo sapiens OX=9606 GN=CSTF2 PE=1 SV=1	27	10	17	3	577	60.9	6.83	44.07	10	CSTF2	96.6	100.2	96.8	94.1	98.4	97.6	109.8	108.5	97.1	101
Q9H0L4	Cleavage stimulation factor subunit 2 tau variant OS=Homo sapiens OX=9606 GN=CSTF2T PE=1 SV=1	27	12	22	5	616	64.4	7.25	55.98	12	CSTF2T	98.5	100.6	95.8	96.6	101.8	96.6	101.2	102.8	106.4	99.7
Q12996	Cleavage stimulation factor subunit 3 OS=Homo sapiens OX=9606 GN=CSTF3 PE=1 SV=1	19	11	16	11	717	82.9	8.12	36.59	11	CSTF3	96.6	102	97.6	94.6	100.9	102.2	100	102.5	99.9	103.6
P78358	Cancer/testis antigen 1 OS=Homo sapiens OX=9606 GN=CTAG1B PE=1 SV=1	57	6	26	4	180	18	8.41	81.82	6	CTAG1A; CTAG1B	108.1	103.2	100.5	105.8	92.5	91.7	95.7	101.3	103.1	98.2
O75638	Cancer/testis antigen 2 OS=Homo sapiens OX=9606 GN=CTAG2 PE=1 SV=3	41	5	21	3	210	21.1	9.96	59.7	5	CTAG2	107.8	99.2	104	102.8	104.5	95.5	101.5	89.3	94.1	101.3
Q96RT6	cTAGE family member 2 OS=Homo sapiens OX=9606 GN=CTAGE1 PE=1 SV=2	12	9	18	1	745	85.2	6.16	42.6	9	CTAGE1	360.4	0	407	0	0	232.6	0	0	0	0
Q13363	C-terminal-binding protein 1 OS=Homo sapiens OX=9606 GN=CTBP1 PE=1 SV=2	35	12	17	9	440	47.5	6.77	29.95	12	CTBP1	102.1	98.3	90.6	97.2	101.9	102.3	101.1	102.6	99.8	104
P56545	C-terminal-binding protein 2 OS=Homo sapiens OX=9606 GN=CTBP2 PE=1 SV=1	20	7	10	4	445	48.9	6.95	20.64	7	CTBP2	96	88.4	96.4	97.1	100.9	104.8	91.4	112.6	102.4	110
Q01459	Di-N-acetylchitobiase OS=Homo sapiens OX=9606 GN=CTBS PE=1 SV=1	5	2	2	2	385	43.7	6.64	5.04	2	CTBS	104.1	98.3	89.5	84.1	78.2	93.1	123.5	112.7	61.9	154.6
P49711	Transcriptional repressor CTCF OS=Homo sapiens OX=9606 GN=CTCF PE=1 SV=1	24	15	28	15	727	82.7	6.96	59.05	15	CTCF	88	93.6	93.8	92.9	104.5	100.3	103.7	108.9	109.9	104.5
Q9Y5B0	RNA polymerase II subunit A C-terminal domain phosphatase OS=Homo sapiens OX=9606 GN=CTDP1 PE=1 SV=3	4	4	7	4	961	104.3	5.27	12.47	4	CTDP1	98.2	91.7	108.6	103.1	96.2	89	100	93.8	109.4	110.2
Q05D32	CTD small phosphatase-like protein 2 OS=Homo sapiens OX=9606 GN=CTDSPL2 PE=1 SV=2	20	8	12	8	466	53	6.4	24.12	8	CTDSPL2	96.7	90.4	95.4	85.2	88.8	101.5	115.2	111.2	109.2	106.3
P35221	Catenin alpha-1 OS=Homo sapiens OX=9606 GN=CTNNA1 PE=1 SV=1	52	41	111	31	906	100	6.29	270.52	41	CTNNA1	101.5	100.2	98.7	97.3	100	101	100.5	99.4	101.6	99.8
P26232	Catenin alpha-2 OS=Homo sapiens OX=9606 GN=CTNNA2 PE=1 SV=5	13	13	26	3	953	105.2	5.71	48.1	13	CTNNA2	109.4	109.5	76.6	89.9	83.4	115	102.2	84.2	113.2	116.6
Q9UBT7	Alpha-catulin OS=Homo sapiens OX=9606 GN=CTNNAL1 PE=1 SV=2	2	1	1	1	734	81.8	6.64	2.64	1	CTNNAL1	132.9	200.6	0	0	109.2	113.5	167.5	158.7	117.6	0
P35222	Catenin beta-1 OS=Homo sapiens OX=9606 GN=CTNNB1 PE=1 SV=1	39	23	62	19	781	85.4	5.86	147.29	23	CTNNB1	100.1	100.8	96.9	99.4	103.5	103.4	97.9	96	103	99
Q9NSA3	Beta-catenin-interacting protein 1 OS=Homo sapiens OX=9606 GN=CTNNBIP1 PE=1 SV=1	25	2	3	2	81	9.2	5.41	3.02	2	CTNNBIP1	95.3	88.6	104.8	93.3	101.5	106.7	98	104.9	109.4	97.4
Q8WYA6	Beta-catenin-like protein 1 OS=Homo sapiens OX=9606 GN=CTNNBL1 PE=1 SV=1	23	16	20	16	563	65.1	5.05	34.36	16	CTNNBL1	97.8	98.3	97.2	100.6	103.5	98.3	100.4	99.3	103.9	100.8
O60716	Catenin delta-1 OS=Homo sapiens OX=9606 GN=CTNND1 PE=1 SV=1	45	36	74	36	968	108.1	6.23	143.96	36	CTNND1	98.1	99.5	96.8	101.8	102	101.3	99.8	99.3	99.8	101.5
P17812	CTP synthase 1 OS=Homo sapiens OX=9606 GN=CTPS1 PE=1 SV=2	40	18	41	16	591	66.6	6.46	90.05	18	CTPS1	105.9	103.4	106.2	103.2	97.4	98.8	95.9	90.9	101.8	96.6
Q9NRF8	CTP synthase 2 OS=Homo sapiens OX=9606 GN=CTPS2 PE=1 SV=1	15	7	16	5	586	65.6	6.9	32.33	7	CTPS2	99.4	101.2	96.3	102.4	94	96.7	94.1	96.7	109.9	109.2
Q6PD62	RNA polymerase-associated protein CTR9 homolog OS=Homo sapiens OX=9606 GN=CTR9 PE=1 SV=1	18	19	30	19	1173	133.4	6.77	68.41	19	CTR9	94.8	94.4	100.2	103	103.3	100.4	103.6	100.7	102.5	96.9
P10619	Lysosomal protective protein OS=Homo sapiens OX=9606 GN=CTSA PE=1 SV=2	8	4	9	3	480	54.4	6.61	13.57	4	CTSA	118.5	122.7	112.6	105.5	104.4	97	87.8	75.2	85.8	90.5
P07858	Cathepsin B OS=Homo sapiens OX=9606 GN=CTSB PE=1 SV=3	18	5	8	5	339	37.8	6.3	22.85	5	CTSB	91	100.9	105.5	92.1	106.2	106.3	95.4	96.5	103.9	102.3
P53634	Dipeptidyl peptidase 1 OS=Homo sapiens OX=9606 GN=CTSC PE=1 SV=2	7	4	4	4	463	51.8	6.99	6.88	4	CTSC	107.4	119.8	103.7	104.3	103.6	98.2	97	88.6	84.6	92.8
P07339	Cathepsin D OS=Homo sapiens OX=9606 GN=CTSD PE=1 SV=1	45	15	27	15	412	44.5	6.54	60.22	15	CTSD	111.6	117.1	113.5	111.6	94.9	96.3	94.5	89	85.7	85.7
P09668	Pro-cathepsin H OS=Homo sapiens OX=9606 GN=CTSH PE=1 SV=4	14	5	5	5	335	37.4	8.07	9.65	5	CTSH	103.8	99.6	104.3	87.1	108.8	102.6	96.3	90.2	101.8	105.5
P25774	Cathepsin S OS=Homo sapiens OX=9606 GN=CTSS PE=1 SV=3	4	1	1	1	331	37.5	8.34	0	1	CTSS	129.2	119.7	111.3	95.5	88.8	80.4	102.3	72.7	98.6	101.4
O60911	Cathepsin L2 OS=Homo sapiens OX=9606 GN=CTSV PE=1 SV=2	2	1	1	1	334	37.3	8.76	0	1	CTSV	113.7	110	106	116.5	105.4	98.3	98.9	85.1	74.6	91.6
Q9UBR2	Cathepsin Z OS=Homo sapiens OX=9606 GN=CTSZ PE=1 SV=1	11	3	4	3	303	33.8	7.11	5.8	3	CTSZ	102.3	92.7	102.9	104.3	100.4	102	96.1	103.7	103.1	92.6
Q14247	Src substrate cortactin OS=Homo sapiens OX=9606 GN=CTTN PE=1 SV=2	60	35	69	35	550	61.5	5.4	125.9	35	CTTN	101.9	99.9	102.6	103.2	99.1	97.4	97.7	96.8	101.4	100
Q8WZ74	Cortactin-binding protein 2 OS=Homo sapiens OX=9606 GN=CTTNBP2 PE=1 SV=1	1	2	2	2	1663	180.9	7.93	2.19	2	CTTNBP2	53.7	87	138.7	109.7	120.7	110.5	89.1	121.7	68	101
Q9P2B4	CTTNBP2 N-terminal-like protein OS=Homo sapiens OX=9606 GN=CTTNBP2NL PE=1 SV=2	9	5	5	5	639	70.1	8.06	10.22	5	CTTNBP2NL	112.7	144.3	72.7	84.7	107.5	71.1	100.9	115.2	108.4	82.6
Q2VPK5	Cytoplasmic tRNA 2-thiolation protein 2 OS=Homo sapiens OX=9606 GN=CTU2 PE=1 SV=1	5	2	3	2	515	56.1	6.32	6.52	2	CTU2	104.1	120.2	102.8	100.2	85	94	98.5	100.6	118.7	75.9
Q9H467	CUE domain-containing protein 2 OS=Homo sapiens OX=9606 GN=CUEDC2 PE=1 SV=1	17	4	5	4	287	32	4.81	7.62	4	CUEDC2	99.2	96.9	97.1	90.4	95.4	111.6	103.2	109.4	93.8	103.1
Q13616	Cullin-1 OS=Homo sapiens OX=9606 GN=CUL1 PE=1 SV=2	14	10	17	10	776	89.6	8	33.97	10	CUL1	112.9	104.3	101.7	102.5	106	94.2	92.7	92.4	94.5	99
Q13617	Cullin-2 OS=Homo sapiens OX=9606 GN=CUL2 PE=1 SV=2	25	18	23	18	745	86.9	6.92	34.17	18	CUL2	101.5	106.1	104.3	98.7	101.8	96.4	99.9	94	95.8	101.5
Q13618	Cullin-3 OS=Homo sapiens OX=9606 GN=CUL3 PE=1 SV=2	31	21	36	20	768	88.9	8.48	68.17	21	CUL3	111.9	105.5	105.8	103.2	94.6	99.2	94.3	94.5	95.3	95.7
Q13619	Cullin-4A OS=Homo sapiens OX=9606 GN=CUL4A PE=1 SV=3	36	25	41	16	759	87.6	8.13	60.35	25	CUL4A	103.4	93.6	100.2	95.1	99.1	102.1	96.3	98.9	107.9	103.4
Q13620	Cullin-4B OS=Homo sapiens OX=9606 GN=CUL4B PE=1 SV=4	29	24	36	15	913	103.9	7.37	56.97	24	CUL4B	96.2	93.2	97.5	89.3	100.6	102.7	99.7	106.5	105.5	108.9
Q93034	Cullin-5 OS=Homo sapiens OX=9606 GN=CUL5 PE=1 SV=4	16	12	18	11	780	90.9	7.94	33.28	12	CUL5	108.3	106.7	101.4	99.6	103.7	98.8	92.7	93.1	99.5	96.1
Q96C57	Protein CUSTOS OS=Homo sapiens OX=9606 GN=CUSTOS PE=1 SV=2	34	6	8	6	262	28.2	9.42	22.04	6	CUSTOS	102.8	96.2	93.7	105	98	107.2	98.4	100.7	100	97.9
O60888	Protein CutA OS=Homo sapiens OX=9606 GN=CUTA PE=1 SV=2	17	2	12	2	179	19.1	5.5	24.08	2	CUTA	112.2	107.7	105.4	91.7	102.6	101.3	97.3	97.8	95.4	88.8
Q9NTM9	Copper homeostasis protein cutC homolog OS=Homo sapiens OX=9606 GN=CUTC PE=1 SV=1	16	4	5	4	273	29.3	8.18	8.04	4	CUTC	106.9	102.4	91.3	103.5	104.3	102.8	100.7	96.2	97.7	94.1
P39880	Homeobox protein cut-like 1 OS=Homo sapiens OX=9606 GN=CUX1 PE=1 SV=3	13	16	23	16	1505	164.1	5.9	40.46	16	CUX1	97	88.1	96.2	97.4	101.5	100.5	98.9	108.1	107.7	104.6
Q9P013	Spliceosome-associated protein CWC15 homolog OS=Homo sapiens OX=9606 GN=CWC15 PE=1 SV=2	31	6	13	6	229	26.6	5.71	25.01	6	CWC15	101	94.4	97.9	96.9	102.2	106.4	94	94	110.5	102.7
Q9HCG8	Pre-mRNA-splicing factor CWC22 homolog OS=Homo sapiens OX=9606 GN=CWC22 PE=1 SV=3	8	7	11	7	908	105.4	7.03	16.01	7	CWC22	94.2	90.3	96.8	99.2	104.4	99.2	110.3	114.4	96.1	95.1
Q6UX04	Spliceosome-associated protein CWC27 homolog OS=Homo sapiens OX=9606 GN=CWC27 PE=1 SV=1	30	12	20	12	472	53.8	5.8	41.07	12	CWC27	108.2	90.9	95.3	104.2	100.6	97.6	99.7	106	102.9	94.5
Q69YN2	CWF19-like protein 1 OS=Homo sapiens OX=9606 GN=CWF19L1 PE=1 SV=2	14	8	13	8	538	60.6	7.24	28.97	8	CWF19L1	105.8	103.5	100.1	96.6	93.6	100.6	101.2	96.4	98.3	103.8
Q2TBE0	CWF19-like protein 2 OS=Homo sapiens OX=9606 GN=CWF19L2 PE=1 SV=4	5	3	4	3	894	103.7	8.65	4.81	3	CWF19L2	89.9	111.1	97	90.5	151.3	76.2	89.8	98.5	102.8	92.9
P78310	Coxsackievirus and adenovirus receptor OS=Homo sapiens OX=9606 GN=CXADR PE=1 SV=1	25	8	12	8	365	40	7.56	31.47	8	CXADR	95.1	96.2	100.1	97.5	93.6	104.9	95.7	106.3	103.4	107.1
Q9P0U4	CXXC-type zinc finger protein 1 OS=Homo sapiens OX=9606 GN=CXXC1 PE=1 SV=2	5	3	4	3	656	75.7	8.24	0	3	CXXC1	92	107.6	88.7	111.9	99.9	103.4	109.1	99.1	106	82.2
P00167	Cytochrome b5 OS=Homo sapiens OX=9606 GN=CYB5A PE=1 SV=2	37	5	13	5	134	15.3	4.96	31.52	5	CYB5A	98.3	91.1	91	90.2	98.9	105	101.4	108.1	109.3	106.7
O43169	Cytochrome b5 type B OS=Homo sapiens OX=9606 GN=CYB5B PE=1 SV=3	45	5	15	5	150	16.7	4.97	21.79	5	CYB5B	104.9	100.9	102.7	100.3	102.3	100.2	100.4	93.8	96.3	98.2
Q9UHQ9	NADH-cytochrome b5 reductase 1 OS=Homo sapiens OX=9606 GN=CYB5R1 PE=1 SV=1	36	11	19	11	305	34.1	9.38	28.16	11	CYB5R1	100.8	103.5	106.9	99	99.6	102.6	97.8	90.3	103.1	96.4
P00387	NADH-cytochrome b5 reductase 3 OS=Homo sapiens OX=9606 GN=CYB5R3 PE=1 SV=3	52	12	16	12	301	34.2	7.59	22.92	12	CYB5R3	104	106.2	103.6	99.6	101.3	99.9	95.5	95.3	96.8	97.8
Q9BQA9	Cytochrome b-245 chaperone 1 OS=Homo sapiens OX=9606 GN=CYBC1 PE=1 SV=1	3	1	1	1	187	20.8	6.8	0	1	CYBC1	232.7	228	169.2	175.3	0	0	0	0	194.8	0
P08574	Cytochrome c1, heme protein, mitochondrial OS=Homo sapiens OX=9606 GN=CYC1 PE=1 SV=3	33	8	26	8	325	35.4	9	66.77	8	CYC1	106.6	101.1	103.9	107.1	98.8	106.4	92.7	92.6	98.8	92.1
P99999	Cytochrome c OS=Homo sapiens OX=9606 GN=CYCS PE=1 SV=2	68	13	39	13	105	11.7	9.57	83.67	13	CYCS	104.8	117.4	94.1	97.2	96.4	95.5	92.8	99.4	96.3	106.1
Q7L576	Cytoplasmic FMR1-interacting protein 1 OS=Homo sapiens OX=9606 GN=CYFIP1 PE=1 SV=1	21	25	41	16	1253	145.1	6.9	77.44	25	CYFIP1	101.8	96.6	101.5	102.2	98.5	100.4	99.8	98.6	101.8	98.8
Q96F07	Cytoplasmic FMR1-interacting protein 2 OS=Homo sapiens OX=9606 GN=CYFIP2 PE=1 SV=2	9	11	20	2	1278	148.3	7.31	39.24	11	CYFIP2	108.8	81.8	107.7	104.8	104.8	99.4	108.9	83.5	105.3	95
P05177	Cytochrome P450 1A2 OS=Homo sapiens OX=9606 GN=CYP1A2 PE=1 SV=4	2	1	1	1	516	58.4	9.06	0	1	CYP1A2	173.1	104.6	0	132.9	116.7	98.1	115.2	78	95.6	85.9
Q6UW02	Cytochrome P450 20A1 OS=Homo sapiens OX=9606 GN=CYP20A1 PE=1 SV=1	3	1	5	1	462	52.4	6.21	10.77	1	CYP20A1	80.5	128.8	117.3	74.8	112.9	105.4	83.6	88.5	100.9	107.4
P11712	Cytochrome P450 2C9 OS=Homo sapiens OX=9606 GN=CYP2C9 PE=1 SV=3	4	2	2	2	490	55.6	7.91	1.9	2	CYP2C9	142	133.4	76.1	62	65.3	91.2	92.3	116.2	135.1	86.5
Q16850	Lanosterol 14-alpha demethylase OS=Homo sapiens OX=9606 GN=CYP51A1 PE=1 SV=4	27	13	25	13	509	57.2	8.53	54.55	13	CYP51A1	95.1	94	95.9	95.9	105.8	102	99.9	101	106.2	104
Q9NUQ9	CYFIP-related Rac1 interactor B OS=Homo sapiens OX=9606 GN=CYRIB PE=1 SV=1	36	10	22	10	324	36.7	6.06	59.97	10	CYRIB	96.9	92.1	98.6	94.9	102.2	99	102.3	106.4	103.2	104.3
Q9NWV4	CXXC motif containing zinc binding protein OS=Homo sapiens OX=9606 GN=CZIB PE=1 SV=1	38	5	5	5	160	18	5.01	8.28	5	CZIB	98.7	109.5	106.3	98.9	99.8	103.8	97.7	89.5	98.8	97
Q8N465	D-2-hydroxyglutarate dehydrogenase, mitochondrial OS=Homo sapiens OX=9606 GN=D2HGDH PE=1 SV=3	12	6	8	6	521	56.4	7.99	15.49	6	D2HGDH	96	94.6	99.9	93.5	111.1	96.9	106.2	100.5	101.9	99.4
Q9Y4D1	Disheveled-associated activator of morphogenesis 1 OS=Homo sapiens OX=9606 GN=DAAM1 PE=1 SV=2	5	5	5	5	1078	123.4	7.23	7.2	5	DAAM1	91.6	113.6	104.2	101.4	87.1	102	93.3	106.7	94.4	105.7
Q14118	Dystroglycan 1 OS=Homo sapiens OX=9606 GN=DAG1 PE=1 SV=2	12	8	8	8	895	97.4	8.56	17.31	8	DAG1	87.2	97.3	92.5	99.2	84.7	93.2	86.1	122.4	116.9	120.4
Q5D0E6	DALR anticodon-binding domain-containing protein 3 OS=Homo sapiens OX=9606 GN=DALRD3 PE=1 SV=2	4	2	3	2	543	59.3	7.42	7.92	2	DALRD3	92.6	89.5	107.3	91.5	111.3	99.9	109.1	115.8	93.9	89.1
P51397	Death-associated protein 1 OS=Homo sapiens OX=9606 GN=DAP PE=1 SV=3	16	2	6	2	102	11.2	9.32	0	2	DAP	89.2	83.4	103.6	66.7	112.6	127.4	97.9	108.5	106.3	104.3
P51398	28S ribosomal protein S29, mitochondrial OS=Homo sapiens OX=9606 GN=DAP3 PE=1 SV=1	33	13	21	13	398	45.5	8.88	39.8	13	DAP3	99.4	99.4	98.3	103.4	102.3	100.2	104.2	100.6	95.5	96.8
P14868	Aspartate--tRNA ligase, cytoplasmic OS=Homo sapiens OX=9606 GN=DARS1 PE=1 SV=2	56	26	56	26	501	57.1	6.55	97.32	26	DARS1	98.7	100	98.9	100.2	101.3	99.2	100	97.8	101.7	102.4
Q6PI48	Aspartate--tRNA ligase, mitochondrial OS=Homo sapiens OX=9606 GN=DARS2 PE=1 SV=1	40	22	37	21	645	73.5	8.02	68.69	22	DARS2	113.5	103.7	100.6	101.4	97.5	95.3	98.3	97	98.7	94
Q9UER7	Death domain-associated protein 6 OS=Homo sapiens OX=9606 GN=DAXX PE=1 SV=2	12	6	11	6	740	81.3	4.87	29.78	6	DAXX	92.3	97.4	100.6	87.1	106.9	106.9	107.7	106.2	96.8	98.1
Q96EP5	DAZ-associated protein 1 OS=Homo sapiens OX=9606 GN=DAZAP1 PE=1 SV=1	24	8	27	8	407	43.4	8.56	55.06	8	DAZAP1	96.4	91.8	96.6	94.6	100.3	101.5	105.9	107.3	102.1	103.4
Q15038	DAZ-associated protein 2 OS=Homo sapiens OX=9606 GN=DAZAP2 PE=1 SV=1	10	2	3	2	168	17.3	7.33	5.49	2	DAZAP2	84.8	99.7	111.4	114.4	101	95.1	99.1	98.3	94.6	101.7
Q8NFT6	Protein DBF4 homolog B OS=Homo sapiens OX=9606 GN=DBF4B PE=1 SV=1	2	1	1	1	615	67.2	8.34	1.8	1	DBF4B	113	101.5	75.1	84.7	100.3	93.5	101.1	112.4	101.5	116.9
P07108	Acyl-CoA-binding protein OS=Homo sapiens OX=9606 GN=DBI PE=1 SV=2	62	5	25	5	87	10	6.57	45.68	5	DBI	100.1	104.6	107.7	105.1	94.1	96.2	94.4	95.3	100.1	102.4
Q16643	Drebrin OS=Homo sapiens OX=9606 GN=DBN1 PE=1 SV=4	44	17	22	17	649	71.4	4.45	56.26	17	DBN1	81.1	80.7	80.9	82.2	104.6	110.4	106.9	118.1	119.5	115.6
Q9UJU6	Drebrin-like protein OS=Homo sapiens OX=9606 GN=DBNL PE=1 SV=1	45	18	45	18	430	48.2	5.05	100.51	18	DBNL	100.7	101.1	105.1	106.6	98.9	98	98.8	98.7	95.8	96.3
Q9UK59	Lariat debranching enzyme OS=Homo sapiens OX=9606 GN=DBR1 PE=1 SV=2	14	6	9	6	544	61.5	5.47	18.29	6	DBR1	87.7	88.6	95.2	102	101.7	100.2	107.2	115.4	99.6	102.4
P11182	Lipoamide acyltransferase component of branched-chain alpha-keto acid dehydrogenase complex, mitochondrial OS=Homo sapiens OX=9606 GN=DBT PE=1 SV=3	45	19	28	19	482	53.5	8.51	51.42	19	DBT	95.6	98.3	97.3	97.9	102.5	103.4	102	102.3	99.4	101.4
Q9Y4B6	DDB1- and CUL4-associated factor 1 OS=Homo sapiens OX=9606 GN=DCAF1 PE=1 SV=3	4	4	5	4	1507	168.9	5.06	10.32	4	DCAF1	83.6	0	121.9	75.7	125.5	182.8	69.3	88.5	173.7	79
Q5QP82	DDB1- and CUL4-associated factor 10 OS=Homo sapiens OX=9606 GN=DCAF10 PE=1 SV=1	7	4	4	4	559	60.5	7.5	8.39	4	DCAF10	112.6	107.4	105	96.7	76.4	97.4	113.3	93.7	97.1	100.3
Q8TEB1	DDB1- and CUL4-associated factor 11 OS=Homo sapiens OX=9606 GN=DCAF11 PE=1 SV=1	29	14	26	14	546	61.6	6.4	51.26	14	DCAF11	12.4	15.6	16.3	20.2	132.2	134.2	138.1	169.5	183.2	178.4
Q9NV06	DDB1- and CUL4-associated factor 13 OS=Homo sapiens OX=9606 GN=DCAF13 PE=1 SV=2	16	6	6	6	445	51.4	9.19	7.91	6	DCAF13	83.4	86.6	100.6	88.6	100.3	108.1	110.6	118.6	100.9	102.4
Q9NXF7	DDB1- and CUL4-associated factor 16 OS=Homo sapiens OX=9606 GN=DCAF16 PE=1 SV=1	6	1	1	1	216	24.2	6.04	3.45	1	DCAF16	114.6	122.9	126	118.1	96.4	91.5	86.9	78.4	78.6	86.6
Q8WV16	DDB1- and CUL4-associated factor 4 OS=Homo sapiens OX=9606 GN=DCAF4 PE=1 SV=3	3	2	2	2	495	55.7	9.23	0	2	DCAF4	93.7	100.9	103.5	107.8	88.5	98.1	83.8	119.3	84.2	120.3
Q96JK2	DDB1- and CUL4-associated factor 5 OS=Homo sapiens OX=9606 GN=DCAF5 PE=1 SV=2	2	1	1	1	942	103.9	5.76	2.02	1	DCAF5	86.4	67	128.5	99.3	104.6	83.9	89.4	91.9	144.2	104.9
Q58WW2	DDB1- and CUL4-associated factor 6 OS=Homo sapiens OX=9606 GN=DCAF6 PE=1 SV=1	6	6	8	6	860	96.2	5.27	12.69	6	DCAF6	105.7	110.2	107.2	110	84.9	91.3	98.9	92.6	95.6	103.6
P61962	DDB1- and CUL4-associated factor 7 OS=Homo sapiens OX=9606 GN=DCAF7 PE=1 SV=1	17	6	8	6	342	38.9	5.52	19.77	6	DCAF7	84.7	103.5	92.2	96	93.8	104.6	106.9	126.4	94.2	97.7
Q5TAQ9	DDB1- and CUL4-associated factor 8 OS=Homo sapiens OX=9606 GN=DCAF8 PE=1 SV=1	15	8	8	8	597	66.8	5.39	16.46	8	DCAF8	107.5	118.4	113	114.7	93.6	96.4	98.8	79.7	90.2	87.8
Q8WVC6	Dephospho-CoA kinase domain-containing protein OS=Homo sapiens OX=9606 GN=DCAKD PE=1 SV=1	25	5	6	5	231	26.5	9.58	10.82	5	DCAKD	89.5	99.2	104.5	97.5	89.8	104.3	102.3	98.3	105.9	108.6
Q6V1P9	Protocadherin-23 OS=Homo sapiens OX=9606 GN=DCHS2 PE=2 SV=2	1	1	1	1	3371	370	4.77	3.32	1	DCHS2	77.7	106.1	106.7	131.1	117.4	54.5	107.9	117.1	74	107.5
P27707	Deoxycytidine kinase OS=Homo sapiens OX=9606 GN=DCK PE=1 SV=1	26	6	14	6	260	30.5	5.21	18.55	6	DCK	103.7	107.3	97.7	106.9	97.2	98.1	93.9	95.4	100.2	99.7
O15075	Serine/threonine-protein kinase DCLK1 OS=Homo sapiens OX=9606 GN=DCLK1 PE=1 SV=2	2	1	1	1	740	82.2	8.66	2.06	1	DCLK1	0	0	0	0	390.3	0	0	0	609.7	0
Q6PJP8	DNA cross-link repair 1A protein OS=Homo sapiens OX=9606 GN=DCLRE1A PE=1 SV=3	5	5	9	5	1040	116.3	7.97	5.01	5	DCLRE1A	159.6	109.3	115.7	143.1	88.6	67.3	88.2	88.6	67.1	72.5
Q9NPI6	mRNA-decapping enzyme 1A OS=Homo sapiens OX=9606 GN=DCP1A PE=1 SV=3	23	11	26	11	582	63.2	6.25	49.37	11	DCP1A	94.3	92.6	91.8	96.2	102.4	106.6	100.9	109.4	101.6	104.2
Q8IZD4	mRNA-decapping enzyme 1B OS=Homo sapiens OX=9606 GN=DCP1B PE=1 SV=2	7	3	3	3	617	67.7	8.56	6.85	3	DCP1B	92.5	91.6	93.7	95.1	95.5	103.1	99.4	110.1	106.2	112.9
Q8IU60	m7GpppN-mRNA hydrolase OS=Homo sapiens OX=9606 GN=DCP2 PE=1 SV=3	6	3	3	3	420	48.4	8	6.6	3	DCP2	116.1	97.6	91.7	98.7	101.3	94.9	89.2	109.8	103.1	97.5
Q9H993	Damage-control phosphatase ARMT1 OS=Homo sapiens OX=9606 GN=ARMT1 PE=1 SV=1	17	6	9	6	441	51.1	5.76	22.99	6	DCPH1	85.7	84.9	100.4	106.9	107.1	101.4	103.6	111.2	101.9	96.7
Q96C86	m7GpppX diphosphatase OS=Homo sapiens OX=9606 GN=DCPS PE=1 SV=2	56	18	39	18	337	38.6	6.38	82.66	18	DCPS	94.2	93.9	95.7	93	99	102	103.7	116.3	102.2	100
Q14203	Dynactin subunit 1 OS=Homo sapiens OX=9606 GN=DCTN1 PE=1 SV=3	43	50	81	49	1278	141.6	5.81	171.66	50	DCTN1	98.8	97.8	98.7	101.3	103.4	99.4	99.6	98.8	103.6	98.6
Q13561	Dynactin subunit 2 OS=Homo sapiens OX=9606 GN=DCTN2 PE=1 SV=4	53	21	55	20	401	44.2	5.21	128.36	21	DCTN2	95.2	99.8	100	102.9	99.6	100.2	100.3	100.8	101.5	99.6
O75935	Dynactin subunit 3 OS=Homo sapiens OX=9606 GN=DCTN3 PE=1 SV=1	12	3	5	3	186	21.1	5.47	6.7	3	DCTN3	113.4	113.3	102.8	104.5	98.2	94.2	92.2	95.2	90.5	95.7
Q9UJW0	Dynactin subunit 4 OS=Homo sapiens OX=9606 GN=DCTN4 PE=1 SV=1	29	10	21	10	460	52.3	7.34	57.8	10	DCTN4	95.7	101.8	98.3	96.5	102.4	98.3	101.7	102.1	102.1	101
Q9BTE1	Dynactin subunit 5 OS=Homo sapiens OX=9606 GN=DCTN5 PE=1 SV=1	14	3	4	3	182	20.1	8.02	6.93	3	DCTN5	98.4	99.3	95.2	98.8	102	91.2	100.8	109	105.6	99.7
Q9H773	dCTP pyrophosphatase 1 OS=Homo sapiens OX=9606 GN=DCTPP1 PE=1 SV=1	64	11	15	11	170	18.7	5.03	33.92	11	DCTPP1	101.2	99.6	103.3	101.8	101.7	98	97.1	101.7	100	95.6
Q96GG9	DCN1-like protein 1 OS=Homo sapiens OX=9606 GN=DCUN1D1 PE=1 SV=1	25	6	9	6	259	30.1	5.34	15.66	6	DCUN1D1	90.4	101.4	98.2	99.8	100.9	98	101.4	104.3	104.6	100.9
Q9BTE7	DCN1-like protein 5 OS=Homo sapiens OX=9606 GN=DCUN1D5 PE=1 SV=1	19	4	7	4	237	27.5	5.58	9.15	4	DCUN1D5	120.5	119	108	102.1	91.6	93.2	84.5	89.1	97.3	94.8
Q7Z4W1	L-xylulose reductase OS=Homo sapiens OX=9606 GN=DCXR PE=1 SV=2	59	12	41	12	244	25.9	8.1	93.59	12	DCXR	102.5	109.8	110.4	104.8	91.6	91.9	95.6	98.1	97	98.3
Q9BW61	DET1- and DDB1-associated protein 1 OS=Homo sapiens OX=9606 GN=DDA1 PE=1 SV=1	38	3	6	3	102	11.8	8.68	14.63	3	DDA1	88	90.3	89	99.4	89	93	93.1	122.7	115.7	119.8
O94760	N(G),N(G)-dimethylarginine dimethylaminohydrolase 1 OS=Homo sapiens OX=9606 GN=DDAH1 PE=1 SV=3	63	16	39	15	285	31.1	5.81	85.62	16	DDAH1	87.5	89	91.5	94.3	102.6	103.8	102.1	109.7	110.5	109
O95865	N(G),N(G)-dimethylarginine dimethylaminohydrolase 2 OS=Homo sapiens OX=9606 GN=DDAH2 PE=1 SV=1	49	10	22	9	285	29.6	6.01	52.51	10	DDAH2	78.6	79	79.1	87.9	101.8	102.4	106.6	121.7	125	117.9
Q16531	DNA damage-binding protein 1 OS=Homo sapiens OX=9606 GN=DDB1 PE=1 SV=1	38	41	83	41	1140	126.9	5.26	153.5	41	DDB1	101.4	90.2	90.8	89.9	99.5	100.4	97.8	105.3	112.6	112.2
Q92466	DNA damage-binding protein 2 OS=Homo sapiens OX=9606 GN=DDB2 PE=1 SV=1	16	5	7	5	427	47.8	9.47	16.78	5	DDB2	102.9	95.6	104.6	105.5	99.6	97.5	111.9	97.1	90.8	94.7
Q8NEL9	Phospholipase DDHD1 OS=Homo sapiens OX=9606 GN=DDHD1 PE=1 SV=2	2	1	1	1	900	100.4	5.67	2.7	1	DDHD1	126.9	108	90.2	84.5	97.3	75.1	81.5	102.9	140.7	92.9
O94830	Phospholipase DDHD2 OS=Homo sapiens OX=9606 GN=DDHD2 PE=1 SV=2	8	4	6	4	711	81	5.39	12.07	4	DDHD2	105.8	94.2	87.3	94.6	95.5	106.3	87.5	90.1	138	100.6
Q5TDH0	Protein DDI1 homolog 2 OS=Homo sapiens OX=9606 GN=DDI2 PE=1 SV=1	35	13	26	13	399	44.5	5.05	48	13	DDI2	102.5	96.5	103.7	99.3	95.5	95.5	99	101.2	100.9	105.9
Q8IXT1	DNA damage-induced apoptosis suppressor protein OS=Homo sapiens OX=9606 GN=DDIAS PE=2 SV=2	3	1	1	1	998	111.5	7.18	0	1	DDIAS	115.2	102.9	100.3	82.5	82.1	86.8	115.2	111.2	93.5	110.3
O94850	Dendrin OS=Homo sapiens OX=9606 GN=DDN PE=1 SV=3	2	2	2	2	711	76	10.17	0	2	DDN	107.5	0	0	122.5	130.5	108.6	118.8	128.6	144.4	139
P39656	Dolichyl-diphosphooligosaccharide--protein glycosyltransferase 48 kDa subunit OS=Homo sapiens OX=9606 GN=DDOST PE=1 SV=4	37	13	20	13	456	50.8	6.55	31.87	13	DDOST	133.7	110.3	97.4	111.4	95.7	92.2	88.4	83.8	93.1	94
Q08345	Epithelial discoidin domain-containing receptor 1 OS=Homo sapiens OX=9606 GN=DDR1 PE=1 SV=1	4	4	5	3	913	101.1	6.83	8.19	4	DDR1	95.1	101.5	102.9	107	101.3	97.1	112.6	103.2	89.6	89.8
Q96HY6	DDRGK domain-containing protein 1 OS=Homo sapiens OX=9606 GN=DDRGK1 PE=1 SV=2	22	8	11	7	314	35.6	5.12	22.6	8	DDRGK1	100.7	98.9	104.2	103.2	97.8	103	99.5	99.8	97.3	95.7
P30046	D-dopachrome decarboxylase OS=Homo sapiens OX=9606 GN=DDT PE=1 SV=3	47	6	116	6	118	12.7	7.3	126.37	6	DDT	99.1	104.1	97.8	99.3	98.3	96.9	98.1	103.5	102.6	100.5
Q92499	ATP-dependent RNA helicase DDX1 OS=Homo sapiens OX=9606 GN=DDX1 PE=1 SV=2	53	35	152	35	740	82.4	7.23	302.54	35	DDX1	102.2	102.5	100	98.4	99.7	98.7	99	101.1	98.6	99.6
Q13206	Probable ATP-dependent RNA helicase DDX10 OS=Homo sapiens OX=9606 GN=DDX10 PE=1 SV=2	13	9	15	9	875	100.8	8.63	36.76	9	DDX10	99	92	97.7	97.9	102.6	101.7	101.7	103.4	99	104.9
Q96FC9	ATP-dependent DNA helicase DDX11 OS=Homo sapiens OX=9606 GN=DDX11 PE=1 SV=1	4	5	6	4	970	108.2	7.31	7.77	5	DDX11	102.8	93.2	90.6	94.5	78.4	100.3	106.3	119	108.2	106.6
Q92841	Probable ATP-dependent RNA helicase DDX17 OS=Homo sapiens OX=9606 GN=DDX17 PE=1 SV=2	49	36	124	28	729	80.2	8.27	260.59	36	DDX17	94.1	94.9	92.8	95.4	99.9	101.1	104.4	107.1	103.9	106.5
Q9NVP1	ATP-dependent RNA helicase DDX18 OS=Homo sapiens OX=9606 GN=DDX18 PE=1 SV=2	43	25	42	25	670	75.4	9.5	69.27	25	DDX18	106.8	100.8	96.8	96.6	105.6	101.9	100.8	90.2	100.9	99.7
Q9NUU7	ATP-dependent RNA helicase DDX19A OS=Homo sapiens OX=9606 GN=DDX19A PE=1 SV=1	29	16	23	2	478	53.9	6.58	40.85	16	DDX19A	103.6	99.4	95.6	103.6	102.2	99.2	101.7	94.8	101.4	98.4
Q9UMR2	ATP-dependent RNA helicase DDX19B OS=Homo sapiens OX=9606 GN=DDX19B PE=1 SV=1	28	15	20	2	479	53.9	6.3	30.52	15	DDX19B	103.2	98.4	106.9	94.8	92	106.7	105.9	100.6	98.7	92.9
Q9UHI6	Probable ATP-dependent RNA helicase DDX20 OS=Homo sapiens OX=9606 GN=DDX20 PE=1 SV=2	15	10	14	10	824	92.2	6.95	29.3	10	DDX20	98.8	94.9	99.6	99.4	100.2	98.2	101.5	105.4	99.6	102.4
Q9NR30	Nucleolar RNA helicase 2 OS=Homo sapiens OX=9606 GN=DDX21 PE=1 SV=5	64	51	155	48	783	87.3	9.28	335.84	51	DDX21	100.2	99.6	100.8	102.2	100.9	101.8	101.8	97.3	98.3	97
Q9BUQ8	Probable ATP-dependent RNA helicase DDX23 OS=Homo sapiens OX=9606 GN=DDX23 PE=1 SV=3	36	29	49	28	820	95.5	9.55	93.59	29	DDX23	98.3	96.2	95.7	98.2	103.2	101.8	104.1	101.2	102.2	99.3
Q9GZR7	ATP-dependent RNA helicase DDX24 OS=Homo sapiens OX=9606 GN=DDX24 PE=1 SV=1	30	19	33	19	859	96.3	9.06	85.02	19	DDX24	98.8	103	99.7	106.8	97.5	98.3	101.6	97.2	96.8	100.4
Q96GQ7	Probable ATP-dependent RNA helicase DDX27 OS=Homo sapiens OX=9606 GN=DDX27 PE=1 SV=2	30	24	45	24	796	89.8	9.28	97.3	24	DDX27	95.1	101.2	98.2	98	102.7	103	101.8	98.7	100.7	100.5
Q9NUL7	Probable ATP-dependent RNA helicase DDX28 OS=Homo sapiens OX=9606 GN=DDX28 PE=1 SV=2	19	9	11	9	540	59.5	10.42	18.55	9	DDX28	94.2	98.8	101	102.7	104.3	104.1	100.3	100	98	96.6
Q9H8H2	Probable ATP-dependent RNA helicase DDX31 OS=Homo sapiens OX=9606 GN=DDX31 PE=1 SV=2	8	6	6	6	851	94	9.99	14.82	6	DDX31	109.4	110.5	89	88.8	103.9	110.3	98	94.9	98.3	97.1
O00148	ATP-dependent RNA helicase DDX39A OS=Homo sapiens OX=9606 GN=DDX39A PE=1 SV=2	52	22	106	9	427	49.1	5.68	198.55	22	DDX39A	108.3	100.7	105.3	99.2	98.6	99.7	95.1	95.7	100.5	97
Q13838	Spliceosome RNA helicase DDX39B OS=Homo sapiens OX=9606 GN=DDX39B PE=1 SV=1	62	26	132	12	428	49	5.67	246.89	26	DDX39B	98.6	96.1	99	99.4	102.3	101.6	101.4	97.2	102.7	101.7
O00571	ATP-dependent RNA helicase DDX3X OS=Homo sapiens OX=9606 GN=DDX3X PE=1 SV=3	58	36	128	11	662	73.2	7.18	196.79	36	DDX3X	99.9	99.4	102	102.4	99.7	99.6	100	100.2	97.9	99
O15523	ATP-dependent RNA helicase DDX3Y OS=Homo sapiens OX=9606 GN=DDX3Y PE=1 SV=2	49	31	101	6	660	73.1	7.55	174.13	31	DDX3Y	97.3	100	104.1	100.4	102.5	101.2	103	100.1	92.7	98.8
Q9UJV9	Probable ATP-dependent RNA helicase DDX41 OS=Homo sapiens OX=9606 GN=DDX41 PE=1 SV=2	23	15	21	15	622	69.8	6.84	33.82	15	DDX41	99.9	88.4	98.5	105.7	101.3	97.4	100.3	102.8	106.5	99.2
Q86XP3	ATP-dependent RNA helicase DDX42 OS=Homo sapiens OX=9606 GN=DDX42 PE=1 SV=1	31	20	30	20	938	102.9	7.02	66.91	20	DDX42	104.3	98.7	100.9	101.8	98.3	96.2	100.1	97.2	100.7	101.9
Q7L014	Probable ATP-dependent RNA helicase DDX46 OS=Homo sapiens OX=9606 GN=DDX46 PE=1 SV=2	36	37	74	36	1031	117.3	9.29	130.35	37	DDX46	97.1	96.2	98.7	98.1	101.1	101.6	101.7	102.5	100.7	102.3
Q9H0S4	Probable ATP-dependent RNA helicase DDX47 OS=Homo sapiens OX=9606 GN=DDX47 PE=1 SV=1	39	15	27	15	455	50.6	9.1	62.5	15	DDX47	96.9	98.2	96.4	97.2	105.7	102.5	102.4	100.7	99.7	100.4
Q9Y6V7	Probable ATP-dependent RNA helicase DDX49 OS=Homo sapiens OX=9606 GN=DDX49 PE=1 SV=1	7	4	7	4	483	54.2	9.06	10.82	4	DDX49	124.1	95.5	98.3	92.9	98.9	97.2	98.6	70.6	112	112
P17844	Probable ATP-dependent RNA helicase DDX5 OS=Homo sapiens OX=9606 GN=DDX5 PE=1 SV=1	64	43	133	35	614	69.1	8.92	260.36	43	DDX5	96.8	96.7	96.5	96.2	100.5	101.3	102.6	104.4	103.4	101.8
Q9BQ39	ATP-dependent RNA helicase DDX50 OS=Homo sapiens OX=9606 GN=DDX50 PE=1 SV=1	28	17	36	14	737	82.5	9.17	73.6	17	DDX50	97.1	93.6	90.9	100.1	106.4	101.9	100.6	106.4	102.8	100.3
Q8N8A6	ATP-dependent RNA helicase DDX51 OS=Homo sapiens OX=9606 GN=DDX51 PE=1 SV=3	29	14	17	14	666	72.4	8.16	41.31	14	DDX51	91.1	100.4	96.4	93.3	103.5	103.1	103.1	108.2	102.2	98.7
Q9Y2R4	Probable ATP-dependent RNA helicase DDX52 OS=Homo sapiens OX=9606 GN=DDX52 PE=1 SV=4	17	10	15	9	599	67.4	9.67	20.39	10	DDX52	111.3	103.8	102.2	106.4	93.5	101.8	92.1	90.6	104.6	93.7
Q86TM3	Probable ATP-dependent RNA helicase DDX53 OS=Homo sapiens OX=9606 GN=DDX53 PE=1 SV=3	2	1	2	1	631	71.1	9.07	0	1	DDX53	91.3	101.4	99.5	114.3	89.9	104.4	102.2	106.3	87.2	103.5
Q8TDD1	ATP-dependent RNA helicase DDX54 OS=Homo sapiens OX=9606 GN=DDX54 PE=1 SV=2	31	23	36	21	881	98.5	10.02	63.21	23	DDX54	100.9	102.4	101.8	95.3	101	101.1	102	98.7	99.7	97
Q8NHQ9	ATP-dependent RNA helicase DDX55 OS=Homo sapiens OX=9606 GN=DDX55 PE=1 SV=3	15	8	10	8	600	68.5	9.25	24.32	8	DDX55	101.3	89.5	106.5	100.5	88.8	102.6	116	101.6	97	96.2
Q9NY93	Probable ATP-dependent RNA helicase DDX56 OS=Homo sapiens OX=9606 GN=DDX56 PE=1 SV=1	27	12	21	12	547	61.6	9.26	34.36	12	DDX56	96.3	98.6	98.7	103.6	99.6	101.9	104.7	103.3	98.2	95.1
Q5T1V6	Probable ATP-dependent RNA helicase DDX59 OS=Homo sapiens OX=9606 GN=DDX59 PE=1 SV=1	31	16	24	15	619	68.8	7.44	44.68	16	DDX59	100.1	101.7	93.4	103.5	98.4	95.5	103.3	100.9	98.2	105.2
P26196	Probable ATP-dependent RNA helicase DDX6 OS=Homo sapiens OX=9606 GN=DDX6 PE=1 SV=2	45	20	44	18	483	54.4	8.66	78.24	20	DDX6	102.8	99	102.6	101.6	100.7	99	97.7	98	99	99.5
Q8IY21	Probable ATP-dependent RNA helicase DDX60 OS=Homo sapiens OX=9606 GN=DDX60 PE=1 SV=3	1	1	4	1	1712	197.7	7.59	0	1	DDX60	0	0	121.3	161.8	98.1	96.6	95.9	133.4	144.4	148.6
O75398	Deformed epidermal autoregulatory factor 1 homolog OS=Homo sapiens OX=9606 GN=DEAF1 PE=1 SV=1	1	1	1	1	565	59.3	5.34	2.42	1	DEAF1	93.4	105.2	108.1	99.2	107	80.4	104.7	93.4	101.1	107.6
Q16698	2,4-dienoyl-CoA reductase [(3E)-enoyl-CoA-producing], mitochondrial OS=Homo sapiens OX=9606 GN=DECR1 PE=1 SV=1	46	14	41	14	335	36	9.28	106.96	14	DECR1	83.8	86.6	89.8	88.4	106.7	107.2	106	111	109.2	111.2
Q9NUI1	Peroxisomal 2,4-dienoyl-CoA reductase [(3E)-enoyl-CoA-producing] OS=Homo sapiens OX=9606 GN=DECR2 PE=1 SV=1	35	8	11	8	292	30.8	9.22	25.02	8	DECR2	105.6	96.1	95.7	92.4	106	100.6	101.6	96.3	106.6	99
Q9H4E7	Differentially expressed in FDCP 6 homolog OS=Homo sapiens OX=9606 GN=DEF6 PE=1 SV=1	4	3	3	2	631	73.9	6.05	3.82	3	DEF6	127.7	99.6	104.8	129.4	94.4	84.1	80.4	82.1	111.5	86
O15121	Sphingolipid delta(4)-desaturase DES1 OS=Homo sapiens OX=9606 GN=DEGS1 PE=1 SV=1	10	2	3	2	323	37.8	7.46	10.39	2	DEGS1	90.8	100.6	96.4	91.5	98.4	112.6	100.8	100	98.5	110.3
P35659	Protein DEK OS=Homo sapiens OX=9606 GN=DEK PE=1 SV=1	40	21	52	21	375	42.6	8.56	85.53	21	DEK	95.5	94.9	93.7	91.1	101.9	101.6	104.6	105.2	104.1	107.4
Q6P3S1	DENN domain-containing protein 1B OS=Homo sapiens OX=9606 GN=DENND1B PE=1 SV=2	1	1	1	1	775	86.5	5.83	1.89	1	DENND1B	417.7	0	0	0	269.8	0	0	0	0	312.4
Q9ULE3	DENN domain-containing protein 2A OS=Homo sapiens OX=9606 GN=DENND2A PE=1 SV=4	2	2	5	1	1009	113.8	8.95	0	2	DENND2A	122.9	96.3	106.1	74.7	92.3	95.7	106.4	93.3	103.7	108.6
Q5VZ89	DENN domain-containing protein 4C OS=Homo sapiens OX=9606 GN=DENND4C PE=1 SV=3	7	11	18	11	1909	212.6	6.83	40.9	11	DENND4C	96.1	98.7	96.7	105.7	97.1	93.3	99.1	106.3	103.1	103.8
Q6IQ26	DENN domain-containing protein 5A OS=Homo sapiens OX=9606 GN=DENND5A PE=1 SV=2	1	1	1	1	1287	147	6.65	1.64	1	DENND5A	79.2	115.1	107.2	101	109.4	73.1	79.1	117.2	97.2	121.5
O43583	Density-regulated protein OS=Homo sapiens OX=9606 GN=DENR PE=1 SV=2	51	9	25	8	198	22.1	5.3	49.58	9	DENR	104.4	106	107.3	108.8	96.1	97.8	94	95	94.3	96.3
Q5TB30	DEP domain-containing protein 1A OS=Homo sapiens OX=9606 GN=DEPDC1 PE=1 SV=2	2	1	2	1	811	92.9	8.68	2.43	1	DEPDC1	0	136.8	105.1	122.6	73.5	124.5	0	108.4	162.2	167
O75140	GATOR complex protein DEPDC5 OS=Homo sapiens OX=9606 GN=DEPDC5 PE=1 SV=2	2	3	4	3	1603	181.1	6.73	0	3	DEPDC5	204.4	0	98	83.6	108.1	126.2	102.8	97.4	111.5	68
Q8TB45	DEP domain-containing mTOR-interacting protein OS=Homo sapiens OX=9606 GN=DEPTOR PE=1 SV=2	3	1	1	1	409	46.3	8.07	0	1	DEPTOR	150.2	79.8	94.1	87.6	77.3	99.2	87.2	114.6	112.1	98
Q9Y315	Deoxyribose-phosphate aldolase OS=Homo sapiens OX=9606 GN=DERA PE=1 SV=2	31	9	15	9	318	35.2	8.94	13.24	9	DERA	112.4	106.1	106.1	102	99.8	99.2	92.1	93	96.1	93.1
Q9BUN8	Derlin-1 OS=Homo sapiens OX=9606 GN=DERL1 PE=1 SV=1	13	3	10	3	251	28.8	9.51	10.13	3	DERL1	96	98	123.1	101.4	104.8	91.3	94.4	107.9	94.6	88.6
Q9GZP9	Derlin-2 OS=Homo sapiens OX=9606 GN=DERL2 PE=1 SV=1	16	3	3	2	239	27.5	7.28	3.09	3	DERL2	98.4	95	107.9	96.8	101.9	92.2	106.8	95.3	95.2	110.5
P0CG12	Decreased expression in renal and prostate cancer protein OS=Homo sapiens OX=9606 GN=DERPC PE=1 SV=1	10	3	3	3	524	51.4	12.41	3.27	3	DERPC	85.7	92.2	108	91.9	107	95.4	116.8	102.9	103.7	96.5
Q6ICB0	Desumoylating isopeptidase 1 OS=Homo sapiens OX=9606 GN=DESI1 PE=1 SV=1	10	2	2	2	168	18.3	4.94	4.65	2	DESI1	92.2	104.5	107.3	101.9	105.4	94	104.8	94	97	98.8
Q05D60	Deuterosome assembly protein 1 OS=Homo sapiens OX=9606 GN=DEUP1 PE=1 SV=2	4	2	3	1	604	70.9	6.21	4.09	2	DEUP1	122	109.5	87.1	94.5	94.4	100.1	84.7	100	103	104.8
O00273	DNA fragmentation factor subunit alpha OS=Homo sapiens OX=9606 GN=DFFA PE=1 SV=1	43	13	27	13	331	36.5	4.79	73.44	13	DFFA	96.4	96.6	99	97.8	103.3	100.4	101.2	101.5	101.7	102.1
O76075	DNA fragmentation factor subunit beta OS=Homo sapiens OX=9606 GN=DFFB PE=1 SV=1	12	2	2	2	338	39.1	9	7.07	2	DFFB	98.2	87	104.1	115.1	98.2	102.3	84.7	111.3	91.9	107.2
O75907	Diacylglycerol O-acyltransferase 1 OS=Homo sapiens OX=9606 GN=DGAT1 PE=1 SV=2	4	2	2	2	488	55.2	9.32	3.85	2	DGAT1	126.1	107.7	127.9	94.3	111.4	108	61.5	68	109.7	85.4
Q8WYQ5	Microprocessor complex subunit DGCR8 OS=Homo sapiens OX=9606 GN=DGCR8 PE=1 SV=1	10	7	9	7	773	86	5.95	15.29	7	DGCR8	81.3	103.4	101.3	99	89.2	98.3	108.7	101.9	105.4	111.6
P23743	Diacylglycerol kinase alpha OS=Homo sapiens OX=9606 GN=DGKA PE=1 SV=3	4	3	6	3	735	82.6	6.73	1.6	3	DGKA	98.8	107.3	106.7	120.6	91.1	102.9	100.7	87.4	95.6	88.9
P52429	Diacylglycerol kinase epsilon OS=Homo sapiens OX=9606 GN=DGKE PE=1 SV=1	2	1	5	1	567	63.9	7.74	9.03	1	DGKE	128.8	106.1	115.1	73.9	59.8	113	94.4	86.7	134.5	87.7
O75912	Diacylglycerol kinase iota OS=Homo sapiens OX=9606 GN=DGKI PE=1 SV=1	2	1	2	1	1065	116.9	7.77	0	1	DGKI	0	253.4	0	0	0	170.3	0	308.7	0	267.7
P52824	Diacylglycerol kinase theta OS=Homo sapiens OX=9606 GN=DGKQ PE=1 SV=2	1	1	1	1	942	101.1	7.49	2.01	1	DGKQ	128.4	0	119.3	89.1	118.4	73.4	103.2	137.5	137.2	93.6
Q13574	Diacylglycerol kinase zeta OS=Homo sapiens OX=9606 GN=DGKZ PE=1 SV=4	3	3	4	3	928	103.9	8.05	6.5	3	DGKZ	89.2	103.8	91.6	93.6	92	105.2	102.2	102.6	117.1	102.7
Q15392	Delta(24)-sterol reductase OS=Homo sapiens OX=9606 GN=DHCR24 PE=1 SV=2	16	7	7	7	516	60.1	8.16	14.79	7	DHCR24	104.3	103.6	107.9	101.4	100.6	102	101.1	95	93.5	90.5
Q9UBM7	7-dehydrocholesterol reductase OS=Homo sapiens OX=9606 GN=DHCR7 PE=1 SV=1	12	7	14	7	475	54.5	8.7	17.74	7	DHCR7	90.8	91.9	95.8	94.9	105.6	98.7	106.1	101.8	104.9	109.5
Q86SQ9	Dehydrodolichyl diphosphate synthase complex subunit DHDDS OS=Homo sapiens OX=9606 GN=DHDDS PE=1 SV=3	3	1	3	1	333	38.6	8.28	6.31	1	DHDDS	94.8	119.3	97.7	99.5	100.7	107.2	88	99.8	94	99
P00374	Dihydrofolate reductase OS=Homo sapiens OX=9606 GN=DHFR PE=1 SV=2	59	10	27	7	187	21.4	7.42	68.48	10	DHFR	106.7	105.1	103.2	103.3	96.8	98.1	97.6	96.4	96.9	95.9
Q02127	Dihydroorotate dehydrogenase (quinone), mitochondrial OS=Homo sapiens OX=9606 GN=DHODH PE=1 SV=3	34	9	10	9	395	42.8	9.67	20.27	9	DHODH	110.1	109.1	107.8	100.6	99.7	102.4	96.6	89.8	96.1	87.9
P49366	Deoxyhypusine synthase OS=Homo sapiens OX=9606 GN=DHPS PE=1 SV=1	20	6	11	6	369	40.9	5.36	27.89	6	DHPS	97.1	101.3	106.9	99.2	101.1	94.4	99	100.4	100.2	100.5
Q96LJ7	Dehydrogenase/reductase SDR family member 1 OS=Homo sapiens OX=9606 GN=DHRS1 PE=1 SV=1	19	5	7	5	313	33.9	7.83	17.23	5	DHRS1	111.2	102.6	110.2	103.5	101.6	89	97.1	99.1	89.4	96.4
Q6UWP2	Dehydrogenase/reductase SDR family member 11 OS=Homo sapiens OX=9606 GN=DHRS11 PE=1 SV=1	13	3	4	3	260	28.3	6.64	12.62	3	DHRS11	99.2	98.7	115.6	102.7	95.1	110.3	97.5	84	105.3	91.4
Q6UX07	Dehydrogenase/reductase SDR family member 13 OS=Homo sapiens OX=9606 GN=DHRS13 PE=2 SV=1	14	5	7	5	377	40.8	7.69	4.38	5	DHRS13	89.2	97.4	98	100.6	104.1	100.4	100.1	108.7	100	101.6
Q13268	Dehydrogenase/reductase SDR family member 2, mitochondrial OS=Homo sapiens OX=9606 GN=DHRS2 PE=1 SV=4	56	14	24	14	280	29.9	9.01	37.35	14	DHRS2	116.5	112.8	110.2	97.1	100.7	108.4	97.1	87.4	83.3	86.4
Q9BTZ2	Dehydrogenase/reductase SDR family member 4 OS=Homo sapiens OX=9606 GN=DHRS4 PE=1 SV=3	29	8	19	8	278	29.5	8.56	37.7	8	DHRS4	93.4	95.9	101.2	95.7	103.6	101.4	102.3	105.8	101.7	99
Q9Y394	Dehydrogenase/reductase SDR family member 7 OS=Homo sapiens OX=9606 GN=DHRS7 PE=1 SV=1	34	7	13	7	339	38.3	8.32	33.86	7	DHRS7	105.9	97.1	100.4	100.2	100.5	99.8	102	99.9	97.5	96.8
Q6IAN0	Dehydrogenase/reductase SDR family member 7B OS=Homo sapiens OX=9606 GN=DHRS7B PE=1 SV=2	31	9	17	9	325	35.1	9.55	31.39	9	DHRS7B	111.7	109.2	109.6	109	95.9	94.2	93.4	86.2	95.9	94.9
Q96HY7	2-oxoadipate dehydrogenase complex component E1 OS=Homo sapiens OX=9606 GN=DHTKD1 PE=1 SV=2	24	13	25	13	919	103	6.93	53.95	13	DHTKD1	103.6	102.5	103.1	104.6	94.3	93	97.2	102.1	99.8	99.7
O43143	ATP-dependent RNA helicase DHX15 OS=Homo sapiens OX=9606 GN=DHX15 PE=1 SV=2	47	41	111	40	795	90.9	7.46	227.66	41	DHX15	104.5	101.8	101.4	103	98.8	100.3	98	95.1	97.7	99.5
O60231	Pre-mRNA-splicing factor ATP-dependent RNA helicase DHX16 OS=Homo sapiens OX=9606 GN=DHX16 PE=1 SV=2	20	23	36	21	1041	119.2	6.8	60.89	23	DHX16	100.6	99.9	101.9	99.8	100	100.9	97.9	99.1	99.5	100.5
Q7Z478	ATP-dependent RNA helicase DHX29 OS=Homo sapiens OX=9606 GN=DHX29 PE=1 SV=2	9	11	14	11	1369	155.1	8.09	18.09	11	DHX29	101.1	102.5	103.4	103	109.2	96.2	92.2	96.8	100.4	95.2
Q7L2E3	ATP-dependent RNA helicase DHX30 OS=Homo sapiens OX=9606 GN=DHX30 PE=1 SV=1	37	39	71	39	1194	133.9	8.78	123.36	39	DHX30	102	101.5	102.2	101.1	99.2	101.3	98.6	98.5	97.9	97.6
Q7L7V1	Putative pre-mRNA-splicing factor ATP-dependent RNA helicase DHX32 OS=Homo sapiens OX=9606 GN=DHX32 PE=1 SV=1	3	2	3	2	743	84.4	4.97	4.84	2	DHX32	166.2	132.5	133.7	70.3	97.4	64.3	79.1	90	96.6	69.7
Q9H6R0	ATP-dependent RNA helicase DHX33 OS=Homo sapiens OX=9606 GN=DHX33 PE=1 SV=2	11	7	8	7	707	78.8	8.91	18.2	7	DHX33	99.3	94.9	89	91.9	105.4	106.8	96.7	106.8	103.8	105.6
Q14147	Probable ATP-dependent RNA helicase DHX34 OS=Homo sapiens OX=9606 GN=DHX34 PE=1 SV=2	10	8	10	8	1143	128	7.56	10.48	8	DHX34	107.8	99.5	98.6	99.9	107.3	100.4	93.4	99.6	103	90.7
Q9H5Z1	Probable ATP-dependent RNA helicase DHX35 OS=Homo sapiens OX=9606 GN=DHX35 PE=1 SV=2	3	2	4	2	703	78.9	8.59	5.14	2	DHX35	90.6	105.9	99.2	90.5	102.8	96.7	114.8	100.7	113.7	84.9
Q9H2U1	ATP-dependent DNA/RNA helicase DHX36 OS=Homo sapiens OX=9606 GN=DHX36 PE=1 SV=2	21	15	20	13	1008	114.7	7.68	50.76	15	DHX36	95.3	99.7	90.1	92.9	101.2	96.7	108.6	104.1	101.7	109.7
Q8IY37	Probable ATP-dependent RNA helicase DHX37 OS=Homo sapiens OX=9606 GN=DHX37 PE=1 SV=1	7	9	13	9	1157	129.5	8.1	11.77	9	DHX37	96.2	100.2	97.9	106.4	106.6	96.2	103.6	105.2	95.1	92.6
Q92620	Pre-mRNA-splicing factor ATP-dependent RNA helicase PRP16 OS=Homo sapiens OX=9606 GN=DHX38 PE=1 SV=2	22	24	33	23	1227	140.4	6.54	66.91	24	DHX38	98.7	98.8	96.5	106.3	101.3	98.1	100.6	99.9	97.9	101.7
Q8IX18	Probable ATP-dependent RNA helicase DHX40 OS=Homo sapiens OX=9606 GN=DHX40 PE=1 SV=2	4	2	6	2	779	88.5	8.65	15.87	2	DHX40	94.1	96.5	91.2	85.9	106.6	106.6	99	107.5	106.2	106.3
Q6P158	Putative ATP-dependent RNA helicase DHX57 OS=Homo sapiens OX=9606 GN=DHX57 PE=1 SV=2	10	11	13	9	1386	155.5	7.71	17.02	11	DHX57	100.4	101	98.2	112	98.6	103	96.1	97.3	103.4	89.9
Q14562	ATP-dependent RNA helicase DHX8 OS=Homo sapiens OX=9606 GN=DHX8 PE=1 SV=1	14	13	22	11	1220	139.2	8.32	52.82	13	DHX8	101.6	99.6	101.1	92.3	101.1	104.2	102.3	100.2	99.2	98.5
Q08211	ATP-dependent RNA helicase A OS=Homo sapiens OX=9606 GN=DHX9 PE=1 SV=4	54	62	252	60	1270	140.9	6.84	577.04	62	DHX9	99.5	97.7	97.2	96.3	101.2	99.9	101.3	100.5	103.1	103.2
Q9NR28	Diablo IAP-binding mitochondrial protein OS=Homo sapiens OX=9606 GN=DIABLO PE=1 SV=1	35	8	15	7	239	27.1	5.9	28.44	8	DIABLO	109.7	106.8	101.6	99	102.9	101.4	97.3	90.2	94.9	96.2
O60610	Protein diaphanous homolog 1 OS=Homo sapiens OX=9606 GN=DIAPH1 PE=1 SV=2	37	42	71	41	1272	141.3	5.41	143.84	42	DIAPH1	111.5	106.4	102.5	101.3	97.3	98.4	95.3	91.1	97.5	98.7
O60879	Protein diaphanous homolog 2 OS=Homo sapiens OX=9606 GN=DIAPH2 PE=1 SV=1	5	7	7	6	1101	125.5	6.58	9.08	7	DIAPH2	115.3	74.2	116.2	104	94.8	116.8	103.2	89.6	78.3	107.6
Q9NSV4	Protein diaphanous homolog 3 OS=Homo sapiens OX=9606 GN=DIAPH3 PE=1 SV=4	9	8	11	7	1193	136.8	7.03	20.75	8	DIAPH3	102.2	107.8	106.5	101.1	92.4	96.9	99	99.8	100	94.3
Q9UPY3	Endoribonuclease Dicer OS=Homo sapiens OX=9606 GN=DICER1 PE=1 SV=3	4	7	7	7	1922	218.5	5.68	10.2	7	DICER1	105.7	98.6	113	111.6	91	86.4	92.9	99.1	105	96.7
Q9BTC0	Death-inducer obliterator 1 OS=Homo sapiens OX=9606 GN=DIDO1 PE=1 SV=5	25	45	63	45	2240	243.7	7.88	112.45	45	DIDO1	98.1	93.9	94.5	96.7	103.2	101.9	99.8	105	104	103
Q9UNQ2	Probable dimethyladenosine transferase OS=Homo sapiens OX=9606 GN=DIMT1 PE=1 SV=1	37	12	16	12	313	35.2	9.99	36.4	12	DIMT1	100.4	96	103.2	98.7	100.6	105.5	101	95.6	99.9	99
P55073	Thyroxine 5-deiodinase OS=Homo sapiens OX=9606 GN=DIO3 PE=1 SV=4	9	1	1	1	304	33.9	6.71	3.24	1	DIO3	116.2	0	73	0	151.6	100.8	132.8	151	122.4	152.3
Q14689	Disco-interacting protein 2 homolog A OS=Homo sapiens OX=9606 GN=DIP2A PE=1 SV=2	8	9	10	4	1571	170.3	8.03	14.73	9	DIP2A	93.8	99.3	101.9	100.2	105.6	99.6	92.1	105.9	99.6	102.1
Q9P265	Disco-interacting protein 2 homolog B OS=Homo sapiens OX=9606 GN=DIP2B PE=1 SV=3	16	21	22	19	1576	171.4	8.09	39.24	21	DIP2B	103	98.2	107	98.2	100.1	102.5	98.2	96.3	98.7	97.9
Q9Y2L1	Exosome complex exonuclease RRP44 OS=Homo sapiens OX=9606 GN=DIS3 PE=1 SV=2	27	23	31	23	958	108.9	7.14	42.95	23	DIS3	106.2	102.9	100	98.2	100.6	98.2	97.3	100.9	96.8	98.9
Q8TF46	DIS3-like exonuclease 1 OS=Homo sapiens OX=9606 GN=DIS3L PE=1 SV=2	3	3	8	3	1054	120.7	6.54	4.59	3	DIS3L	113.9	101.7	105.7	106.1	86.7	91.2	100.8	87.2	99.5	107.2
Q8IYB7	DIS3-like exonuclease 2 OS=Homo sapiens OX=9606 GN=DIS3L2 PE=1 SV=4	7	5	5	5	885	99.2	6.1	11.78	5	DIS3L2	98.7	95.2	98.7	102.7	103.5	104	87.7	97.8	106.7	105.1
A7MBM2	Protein dispatched homolog 2 OS=Homo sapiens OX=9606 GN=DISP2 PE=2 SV=2	2	1	1	1	1401	151.9	7.85	0	1	DISP2	86.7	88.9	112.4	112.1	104.6	92.1	96.9	107.1	99.3	99.8
O60832	H/ACA ribonucleoprotein complex subunit DKC1 OS=Homo sapiens OX=9606 GN=DKC1 PE=1 SV=3	52	26	67	26	514	57.6	9.42	150.41	26	DKC1	95.3	92.3	93.8	94.8	102.1	102.4	103.6	102	108	105.7
Q9UBP4	Dickkopf-related protein 3 OS=Homo sapiens OX=9606 GN=DKK3 PE=1 SV=2	4	1	1	1	350	38.4	4.65	0	1	DKK3	121.6	109.7	102.2	92.6	103.6	103.3	87.2	75.5	105	99.5
P10515	Dihydrolipoyllysine-residue acetyltransferase component of pyruvate dehydrogenase complex, mitochondrial OS=Homo sapiens OX=9606 GN=DLAT PE=1 SV=3	37	19	43	19	647	69	7.84	103.79	19	DLAT	116.1	104.2	102.2	100	100.7	102	96.2	89.7	93	96
P09622	Dihydrolipoyl dehydrogenase, mitochondrial OS=Homo sapiens OX=9606 GN=DLD PE=1 SV=2	58	23	106	23	509	54.1	7.85	198.81	23	DLD	97.6	100.6	100.1	98.5	102.4	102	101	100.5	99.2	98.2
Q12959	Disks large homolog 1 OS=Homo sapiens OX=9606 GN=DLG1 PE=1 SV=2	13	10	12	8	904	100.4	5.76	22.12	10	DLG1	100.4	101.2	95.3	99.6	102.1	102.9	99.1	100.5	101.6	97.3
Q92796	Disks large homolog 3 OS=Homo sapiens OX=9606 GN=DLG3 PE=1 SV=2	3	2	2	1	817	90.3	7.03	4.6	2	DLG3	79.4	71.6	104	122.2	127.2	108.9	87.3	88.4	110.4	100.6
Q8TDM6	Disks large homolog 5 OS=Homo sapiens OX=9606 GN=DLG5 PE=1 SV=4	2	4	4	4	1919	213.7	7.42	2.27	4	DLG5	141.4	57.2	101.9	97.7	85.6	90.7	87.2	102.1	108.1	128.1
Q9Y2H0	Disks large-associated protein 4 OS=Homo sapiens OX=9606 GN=DLGAP4 PE=1 SV=3	9	8	10	8	992	107.9	7.08	24.71	8	DLGAP4	103.4	103.6	93.6	95.1	101.9	99.4	95.5	95	102.9	109.7
Q15398	Disks large-associated protein 5 OS=Homo sapiens OX=9606 GN=DLGAP5 PE=1 SV=2	6	5	8	5	846	95.1	9	15.49	5	DLGAP5	104.8	106	95.3	121.9	95.5	101.7	86.1	96.3	98	94.5
Q9NYJ7	Delta-like protein 3 OS=Homo sapiens OX=9606 GN=DLL3 PE=1 SV=1	1	1	1	1	618	64.6	7.55	1.78	1	DLL3	84	150	75.4	125	64.7	115.3	101.3	75.1	119.9	89.1
P36957	Dihydrolipoyllysine-residue succinyltransferase component of 2-oxoglutarate dehydrogenase complex, mitochondrial OS=Homo sapiens OX=9606 GN=DLST PE=1 SV=4	51	21	66	21	453	48.7	8.95	140.05	21	DLST	104.9	106.1	101.1	103.4	102.1	99.4	99.9	95.6	92.9	94.6
P56177	Homeobox protein DLX-1 OS=Homo sapiens OX=9606 GN=DLX1 PE=1 SV=3	4	1	1	1	255	27.3	9.7	0	1	DLX1	132.9	119.7	111.8	99.8	95.3	79.5	91.1	94.4	96.5	79
Q9NW81	Distal membrane-arm assembly complex protein 2 OS=Homo sapiens OX=9606 GN=DMAC2 PE=1 SV=3	6	1	1	1	257	29.2	6.43	0	1	DMAC2	51.8	80.2	98.9	109.2	99.8	81.4	122.2	124.8	125.6	106.2
Q9NPF5	DNA methyltransferase 1-associated protein 1 OS=Homo sapiens OX=9606 GN=DMAP1 PE=1 SV=1	19	8	10	8	467	53	9.5	20.96	8	DMAP1	86.8	95.9	96.4	96.2	98.9	98.2	102.2	111.2	106.2	108.1
Q9Y485	DmX-like protein 1 OS=Homo sapiens OX=9606 GN=DMXL1 PE=1 SV=3	3	6	8	5	3027	337.6	6.34	8.77	6	DMXL1	106.4	99	79	114.4	112.7	106.3	95.2	96.5	91.9	98.7
Q8TDJ6	DmX-like protein 2 OS=Homo sapiens OX=9606 GN=DMXL2 PE=1 SV=2	1	2	3	1	3036	339.4	6.38	0	2	DMXL2	400.2	0	0	0	311.2	0	0	288.6	0	0
P51530	DNA replication ATP-dependent helicase/nuclease DNA2 OS=Homo sapiens OX=9606 GN=DNA2 PE=1 SV=3	4	3	5	3	1060	120.3	7.74	2.18	3	DNA2	100.7	105.2	94.9	110.2	105	99.4	94	90.3	95.7	104.6
Q96MX6	Dynein axonemal assembly factor 10 OS=Homo sapiens OX=9606 GN=DNAAF10 PE=1 SV=1	6	2	2	2	357	39.7	8.09	3.71	2	DNAAF10	109.8	105.3	103.9	104.2	94.7	103.3	90.5	98.6	96.8	93
Q86Y56	Dynein axonemal assembly factor 5 OS=Homo sapiens OX=9606 GN=DNAAF5 PE=1 SV=4	7	6	8	6	855	93.5	6.42	14.6	6	DNAAF5	114.2	104.5	108	101.9	97.5	100.8	88.9	91.5	98.7	94.1
Q9P2D7	Dynein axonemal heavy chain 1 OS=Homo sapiens OX=9606 GN=DNAH1 PE=1 SV=6	0	2	3	2	4265	487.2	5.83	0	2	DNAH1	117.1	103.2	30.9	150.7	99.9	115	87.3	67.8	120.3	107.8
Q8IVF4	Dynein axonemal heavy chain 10 OS=Homo sapiens OX=9606 GN=DNAH10 PE=1 SV=4	2	7	9	7	4471	514.5	5.88	4.29	7	DNAH10	125.5	105.5	105	99.9	101.2	94.6	91.9	84.3	88.6	103.4
Q9UFH2	Dynein axonemal heavy chain 17 OS=Homo sapiens OX=9606 GN=DNAH17 PE=1 SV=3	1	4	10	3	4462	509	5.72	4.75	4	DNAH17	79.4	101.6	77.8	96	93.6	117.9	115	103.4	109.2	106.2
Q8TD57	Dynein axonemal heavy chain 3 OS=Homo sapiens OX=9606 GN=DNAH3 PE=2 SV=1	1	3	4	3	4116	470.5	6.43	4.96	3	DNAH3	123.4	83.3	100.1	104.3	111.9	131	86.5	77.8	79.3	102.3
Q8TE73	Dynein axonemal heavy chain 5 OS=Homo sapiens OX=9606 GN=DNAH5 PE=1 SV=3	1	7	9	5	4624	528.7	6.1	1.89	7	DNAH5	136.6	85.3	77.6	113.2	103.2	79.9	127	76.7	97	103.5
Q9C0G6	Dynein axonemal heavy chain 6 OS=Homo sapiens OX=9606 GN=DNAH6 PE=2 SV=3	1	5	6	5	4158	475.7	6	0	5	DNAH6	60.1	95.5	82.1	113	120.8	97.4	92.1	142.5	122.1	74.4
Q8WXX0	Dynein axonemal heavy chain 7 OS=Homo sapiens OX=9606 GN=DNAH7 PE=1 SV=2	2	5	8	5	4024	460.9	6	7.43	5	DNAH7	126.2	108.4	113.1	91.4	80.9	91.6	85	96.4	96	111
Q9NYC9	Dynein axonemal heavy chain 9 OS=Homo sapiens OX=9606 GN=DNAH9 PE=1 SV=3	2	7	8	4	4486	511.6	5.91	4	7	DNAH9	98.2	109.3	118.4	86.2	98	93.5	96.4	90	103.9	106.2
P31689	DnaJ homolog subfamily A member 1 OS=Homo sapiens OX=9606 GN=DNAJA1 PE=1 SV=2	63	22	70	21	397	44.8	7.08	174.33	22	DNAJA1	99.2	103.7	102	100.4	99.3	100.2	98.6	97.6	100	99.1
O60884	DnaJ homolog subfamily A member 2 OS=Homo sapiens OX=9606 GN=DNAJA2 PE=1 SV=1	63	20	53	20	412	45.7	6.48	131.2	20	DNAJA2	105.8	105.5	104.5	99.7	101.4	100.4	93.5	89.8	100.4	99.1
Q96EY1	DnaJ homolog subfamily A member 3, mitochondrial OS=Homo sapiens OX=9606 GN=DNAJA3 PE=1 SV=2	33	15	24	15	480	52.5	9.26	55.34	15	DNAJA3	101.6	105.4	104.7	104.4	101.8	105.2	97.1	88.2	95.8	95.9
Q8WW22	DnaJ homolog subfamily A member 4 OS=Homo sapiens OX=9606 GN=DNAJA4 PE=1 SV=1	5	2	2	2	397	44.8	7.59	2.51	2	DNAJA4	86.7	81.5	148.4	109.6	0	65.7	161.7	138.6	106.7	100.9
P25685	DnaJ homolog subfamily B member 1 OS=Homo sapiens OX=9606 GN=DNAJB1 PE=1 SV=4	52	17	31	16	340	38	8.63	55.89	17	DNAJB1	96	101.3	103.8	101.8	97	98.2	98.1	103.8	99.6	100.3
Q9UBS4	DnaJ homolog subfamily B member 11 OS=Homo sapiens OX=9606 GN=DNAJB11 PE=1 SV=1	31	8	17	8	358	40.5	6.18	35.62	8	DNAJB11	101.5	103.3	104	103.9	101.9	100.5	100.5	95	96.6	92.9
Q9NXW2	DnaJ homolog subfamily B member 12 OS=Homo sapiens OX=9606 GN=DNAJB12 PE=1 SV=5	8	2	2	2	375	41.8	8.69	6.54	2	DNAJB12	103.9	111.3	111.5	94	96.9	103.6	97.7	89.2	92.3	99.5
Q8TBM8	DnaJ homolog subfamily B member 14 OS=Homo sapiens OX=9606 GN=DNAJB14 PE=1 SV=1	5	2	4	2	379	42.5	8.59	4.09	2	DNAJB14	91.4	95.5	113.6	118.1	110.3	93.4	98.2	83.1	107.1	89.3
Q9UDY4	DnaJ homolog subfamily B member 4 OS=Homo sapiens OX=9606 GN=DNAJB4 PE=1 SV=1	15	4	7	3	337	37.8	8.5	18.63	4	DNAJB4	108.5	102.7	107.5	112.2	100.2	101.1	92	95.8	93.3	86.7
O75190	DnaJ homolog subfamily B member 6 OS=Homo sapiens OX=9606 GN=DNAJB6 PE=1 SV=2	5	2	2	2	326	36.1	9.16	1.8	2	DNAJB6	82.3	96.4	93.1	92.8	103.9	108.2	109.1	104.2	106.6	103.4
Q96KC8	DnaJ homolog subfamily C member 1 OS=Homo sapiens OX=9606 GN=DNAJC1 PE=1 SV=1	7	4	5	4	554	63.8	8.63	11.34	4	DNAJC1	83.4	98.3	103.8	102.6	88.6	103.3	103.9	108.5	111.3	96.3
Q8IXB1	DnaJ homolog subfamily C member 10 OS=Homo sapiens OX=9606 GN=DNAJC10 PE=1 SV=2	18	12	16	12	793	91	7.18	40.29	12	DNAJC10	110.8	114.9	112.1	118.4	94.8	92.9	90.4	86.2	89.1	90.5
Q9NVH1	DnaJ homolog subfamily C member 11 OS=Homo sapiens OX=9606 GN=DNAJC11 PE=1 SV=2	18	9	18	9	559	63.2	8.4	34.15	9	DNAJC11	104.8	101.5	98.4	105.2	103.3	98.6	95.2	91.5	106.9	94.6
O75165	DnaJ homolog subfamily C member 13 OS=Homo sapiens OX=9606 GN=DNAJC13 PE=1 SV=5	13	22	26	22	2243	254.3	6.74	65.34	22	DNAJC13	105.1	100.3	99.1	107.2	98.3	98.6	99.8	92	100.4	99.2
Q9Y2G8	DnaJ homolog subfamily C member 16 OS=Homo sapiens OX=9606 GN=DNAJC16 PE=2 SV=3	5	4	4	4	782	90.5	7.12	3.62	4	DNAJC16	85.6	98.7	98.7	108.2	92.5	104.5	113.8	105.2	96.4	96.5
Q9NVM6	DnaJ homolog subfamily C member 17 OS=Homo sapiens OX=9606 GN=DNAJC17 PE=1 SV=1	29	7	9	7	304	34.7	8.53	20.92	7	DNAJC17	100.9	106.5	104.6	101.9	101.6	96.2	97.4	90.5	99.9	100.5
Q96DA6	Mitochondrial import inner membrane translocase subunit TIM14 OS=Homo sapiens OX=9606 GN=DNAJC19 PE=1 SV=3	41	6	8	6	116	12.5	10.1	12.45	6	DNAJC19	95	97	99.2	100.2	102.9	103.8	102.1	96.8	100.7	102.3
Q99543	DnaJ homolog subfamily C member 2 OS=Homo sapiens OX=9606 GN=DNAJC2 PE=1 SV=4	23	12	19	12	621	72	8.7	39.09	12	DNAJC2	98.3	97.5	104.3	97.7	101.2	102.2	103.7	97.7	99.9	97.5
Q5F1R6	DnaJ homolog subfamily C member 21 OS=Homo sapiens OX=9606 GN=DNAJC21 PE=1 SV=2	10	4	5	4	531	62	5.47	14.03	4	DNAJC21	104.1	101.4	102.3	109.4	97.4	99.3	108.7	95.9	91.7	89.7
Q9NX36	DnaJ homolog subfamily C member 28 OS=Homo sapiens OX=9606 GN=DNAJC28 PE=1 SV=2	3	1	2	1	388	45.8	9.55	2.11	1	DNAJC28	0	331.1	0	0	0	237.3	0	0	236.5	195.2
Q13217	DnaJ homolog subfamily C member 3 OS=Homo sapiens OX=9606 GN=DNAJC3 PE=1 SV=1	42	19	34	19	504	57.5	6.15	52	19	DNAJC3	110.4	113.8	109.7	108.2	100.9	95	96.2	81.6	89.7	94.5
Q9H3Z4	DnaJ homolog subfamily C member 5 OS=Homo sapiens OX=9606 GN=DNAJC5 PE=1 SV=1	7	1	1	1	198	22.1	5.07	2.63	1	DNAJC5	146	135.1	102.8	90.8	97.2	100.3	95.9	67.4	87.5	76.9
Q99615	DnaJ homolog subfamily C member 7 OS=Homo sapiens OX=9606 GN=DNAJC7 PE=1 SV=2	48	25	40	25	494	56.4	6.96	65.07	25	DNAJC7	95.8	102.6	100.1	98.3	100.1	101.8	100.6	99.4	98.7	102.5
O75937	DnaJ homolog subfamily C member 8 OS=Homo sapiens OX=9606 GN=DNAJC8 PE=1 SV=2	53	15	31	15	253	29.8	9.06	46.45	15	DNAJC8	98.5	92.3	96.2	97.4	102.4	100.7	104.7	103.1	102.1	102.6
Q8WXX5	DnaJ homolog subfamily C member 9 OS=Homo sapiens OX=9606 GN=DNAJC9 PE=1 SV=1	70	20	60	20	260	29.9	5.73	124.39	20	DNAJC9	99.7	100.6	98.5	99.3	100.6	100.4	98.8	96.4	102.9	102.8
A6NH13	Putative uncharacterized protein DNAJC9-AS1 OS=Homo sapiens OX=9606 GN=DNAJC9-AS1 PE=2 SV=2	14	1	2	1	148	15.6	9.91	3.05	1	DNAJC9-AS1	75.4	68.2	118.1	118.8	108.3	96.4	88.9	105.9	114.8	105.4
O00115	Deoxyribonuclease-2-alpha OS=Homo sapiens OX=9606 GN=DNASE2 PE=1 SV=2	14	6	9	6	360	39.6	8.05	16.81	6	DNASE2	101.8	91.2	96.2	103.9	107.3	100.4	101.2	96	100.3	101.6
O00429	Dynamin-1-like protein OS=Homo sapiens OX=9606 GN=DNM1L PE=1 SV=2	53	33	63	33	736	81.8	6.81	152.41	33	DNM1L	102.6	100.6	100	104.2	100.1	97.2	98.4	99.1	99.3	98.4
Q6ZS02	Putative GED domain-containing protein DNM1P46 OS=Homo sapiens OX=9606 GN=DNM1P46 PE=5 SV=1	8	1	1	1	220	23.7	8.24	2.05	1	DNM1P46	84.6	103.3	108.8	116.2	129.4	98.5	102.8	66.4	88.9	101
P50570	Dynamin-2 OS=Homo sapiens OX=9606 GN=DNM2 PE=1 SV=2	39	32	77	32	870	98	7.44	139.76	32	DNM2	103.2	101.1	102.5	106	97.6	97.6	98.2	96.1	99.3	98.3
Q6XZF7	Dynamin-binding protein OS=Homo sapiens OX=9606 GN=DNMBP PE=1 SV=1	1	2	3	1	1577	177.2	5.39	7.41	2	DNMBP	0	0	0	0	0	0	0	1000	0	0
P26358	DNA (cytosine-5)-methyltransferase 1 OS=Homo sapiens OX=9606 GN=DNMT1 PE=1 SV=2	29	42	76	42	1616	183.1	7.75	155.59	42	DNMT1	104	100.4	101.7	101.7	99.2	96.4	98.5	100.1	99.7	98.2
Q9Y6K1	DNA (cytosine-5)-methyltransferase 3A OS=Homo sapiens OX=9606 GN=DNMT3A PE=1 SV=4	11	10	13	9	912	101.8	6.57	22.92	10	DNMT3A	103.3	90.4	91.8	103.1	105.1	99.8	93.2	99.8	102.3	111.3
Q9UBC3	DNA (cytosine-5)-methyltransferase 3B OS=Homo sapiens OX=9606 GN=DNMT3B PE=1 SV=1	2	2	5	1	853	95.7	8.43	11.01	2	DNMT3B	109.2	87	100.2	81.2	94.9	105.4	104.1	69.8	127.7	120.4
Q9ULA0	Aspartyl aminopeptidase OS=Homo sapiens OX=9606 GN=DNPEP PE=1 SV=2	14	6	10	6	485	53.4	7.58	19.93	6	DNPEP	106.1	101.7	108.5	108.3	94.6	103	96.5	80.9	98.8	101.6
O43598	2'-deoxynucleoside 5'-phosphate N-hydrolase 1 OS=Homo sapiens OX=9606 GN=DNPH1 PE=1 SV=1	66	12	58	12	174	19.1	5.05	119.48	12	DNPH1	104.2	95.8	96.9	97.4	99	100.1	102.5	102.2	101	101
Q9H147	Deoxynucleotidyltransferase terminal-interacting protein 1 OS=Homo sapiens OX=9606 GN=DNTTIP1 PE=1 SV=2	5	2	3	2	329	37	8.97	4.71	2	DNTTIP1	101.8	101.5	86.2	92.1	100.7	100.9	103.3	107.5	109.8	96.2
Q5QJE6	Deoxynucleotidyltransferase terminal-interacting protein 2 OS=Homo sapiens OX=9606 GN=DNTTIP2 PE=1 SV=2	29	19	29	18	756	84.4	6.16	51.26	19	DNTTIP2	93.1	97	100	95.6	102.7	100.8	103.9	102.4	101.3	103.2
Q14185	Dedicator of cytokinesis protein 1 OS=Homo sapiens OX=9606 GN=DOCK1 PE=1 SV=2	7	11	15	9	1865	215.2	7.56	33.51	11	DOCK1	92.8	98.8	93.5	97.4	105.9	105	100.3	99.9	107.9	98.6
Q5JSL3	Dedicator of cytokinesis protein 11 OS=Homo sapiens OX=9606 GN=DOCK11 PE=1 SV=2	1	1	2	1	2073	237.5	7.74	0	1	DOCK11	87.8	118	90	124.5	80.9	67.8	134.2	85.6	97.2	113.9
Q9H7D0	Dedicator of cytokinesis protein 5 OS=Homo sapiens OX=9606 GN=DOCK5 PE=1 SV=3	8	13	19	12	1870	215.2	7.96	22.18	13	DOCK5	112.1	109.5	109.2	101.9	96.1	92.2	104	98.6	93.1	83.3
Q96HP0	Dedicator of cytokinesis protein 6 OS=Homo sapiens OX=9606 GN=DOCK6 PE=1 SV=3	7	11	16	10	2047	229.4	6.74	23.07	11	DOCK6	92.6	90.7	87	85.7	101.4	118.3	111.8	104.7	104.3	103.5
Q96N67	Dedicator of cytokinesis protein 7 OS=Homo sapiens OX=9606 GN=DOCK7 PE=1 SV=4	14	23	34	22	2140	242.4	6.8	56.51	23	DOCK7	88.9	89	90.3	94.7	103.1	103	104.7	109.8	106.5	109.9
Q8NF50	Dedicator of cytokinesis protein 8 OS=Homo sapiens OX=9606 GN=DOCK8 PE=1 SV=3	2	3	9	3	2099	238.4	6.87	12.17	3	DOCK8	110	110.1	128.4	108.8	84.7	93.3	89.3	96.9	87.3	91.1
Q9BZ29	Dedicator of cytokinesis protein 9 OS=Homo sapiens OX=9606 GN=DOCK9 PE=1 SV=2	4	7	7	7	2069	236.3	7.49	9.54	7	DOCK9	101.5	89.9	83.4	97.4	105.9	96.4	106.9	119.6	94.1	104.9
Q9BU89	Deoxyhypusine hydroxylase OS=Homo sapiens OX=9606 GN=DOHH PE=1 SV=1	48	8	12	8	302	32.9	4.83	36.78	8	DOHH	103.3	103.6	104.7	110.6	100	101.9	96.2	94.8	94.7	90.3
O60496	Docking protein 2 OS=Homo sapiens OX=9606 GN=DOK2 PE=1 SV=2	5	2	2	2	412	45.4	6.02	4.29	2	DOK2	101.8	105.4	98.5	92.3	94.2	106.5	92.8	96.6	111.5	100.3
Q8TEK3	Histone-lysine N-methyltransferase, H3 lysine-79 specific OS=Homo sapiens OX=9606 GN=DOT1L PE=1 SV=3	2	3	3	3	1537	164.8	9.19	4.31	3	DOT1L	107.3	107.8	88.1	86.8	94.3	110.8	103.1	89.5	111.4	100.8
Q9BVM2	Protein DPCD OS=Homo sapiens OX=9606 GN=DPCD PE=1 SV=2	29	6	8	6	203	23.2	9.03	16.31	6	DPCD	115.8	119	109.9	102.8	97.7	93.6	88.8	91.6	98.3	82.4
Q92785	Zinc finger protein ubi-d4 OS=Homo sapiens OX=9606 GN=DPF2 PE=1 SV=2	21	5	6	5	391	44.1	6.33	19.74	5	DPF2	88.6	96.8	91.4	101.9	99.3	104.1	101.7	109.8	103.3	103
Q9BZG8	2-(3-amino-3-carboxypropyl)histidine synthase subunit 1 OS=Homo sapiens OX=9606 GN=DPH1 PE=1 SV=2	5	2	3	2	443	48.8	8.18	3.9	2	DPH1	99.7	104.5	89.2	89.4	100.1	107	106.2	97.1	96.4	110.4
Q9BQC3	2-(3-amino-3-carboxypropyl)histidine synthase subunit 2 OS=Homo sapiens OX=9606 GN=DPH2 PE=1 SV=1	20	7	8	7	489	52.1	5.53	21.5	7	DPH2	92.1	118.6	93.9	106.2	98	90.6	91.5	102.8	104.8	101.5
Q9H2P9	Diphthine methyl ester synthase OS=Homo sapiens OX=9606 GN=DPH5 PE=1 SV=2	29	6	9	6	285	31.6	5.31	20.76	6	DPH5	110.8	110.2	104.7	113.8	98.9	93.8	85	85.1	97.4	100.3
Q7L8W6	Diphthine--ammonia ligase OS=Homo sapiens OX=9606 GN=DPH6 PE=1 SV=3	12	3	6	3	267	30.3	5.4	13.78	3	DPH6	113	118.5	101.7	110	106.1	106.4	85.6	83.3	107.9	67.4
O60762	Dolichol-phosphate mannosyltransferase subunit 1 OS=Homo sapiens OX=9606 GN=DPM1 PE=1 SV=1	40	11	30	11	260	29.6	9.57	38.48	11	DPM1	103.3	98.4	100.1	97.5	106.8	107.8	104.2	94.4	89.2	98.3
Q9P2X0	Dolichol-phosphate mannosyltransferase subunit 3 OS=Homo sapiens OX=9606 GN=DPM3 PE=1 SV=2	11	1	2	1	92	10.1	5.94	6.26	1	DPM3	107.9	90.6	104	115	93.1	90.9	101.5	98.8	97.3	100.9
Q9NY33	Dipeptidyl peptidase 3 OS=Homo sapiens OX=9606 GN=DPP3 PE=1 SV=2	28	14	26	14	737	82.5	5.1	79.01	14	DPP3	111.5	106.5	103.8	105.2	95.5	94.3	97	97.3	97.9	91
Q9UHL4	Dipeptidyl peptidase 2 OS=Homo sapiens OX=9606 GN=DPP7 PE=1 SV=3	16	7	25	7	492	54.3	6.32	65.98	7	DPP7	104.5	105.1	99.4	100.2	95.8	97	97.9	98.2	101.2	100.7
Q86TI2	Dipeptidyl peptidase 9 OS=Homo sapiens OX=9606 GN=DPP9 PE=1 SV=3	13	11	15	11	863	98.2	6.46	17.02	11	DPP9	106.8	101.6	105	107.8	97.9	95.6	98.8	93.1	97.8	95.6
Q9C005	Protein dpy-30 homolog OS=Homo sapiens OX=9606 GN=DPY30 PE=1 SV=1	59	5	18	4	99	11.2	4.88	37.74	5	DPY30	94.5	100.1	96.4	90.3	95.3	94.5	100.4	110.1	112	106.4
Q12882	Dihydropyrimidine dehydrogenase [NADP(+)] OS=Homo sapiens OX=9606 GN=DPYD PE=1 SV=2	1	1	1	1	1025	111.3	7.05	2.04	1	DPYD	98	45.5	91.2	85.5	109	97.4	99.1	152.7	132.1	89.4
Q16555	Dihydropyrimidinase-related protein 2 OS=Homo sapiens OX=9606 GN=DPYSL2 PE=1 SV=1	69	28	113	23	572	62.3	6.38	284.27	28	DPYSL2	82.3	85.6	84.9	85.2	103.9	105.7	108.1	120	111.3	112.9
Q14195	Dihydropyrimidinase-related protein 3 OS=Homo sapiens OX=9606 GN=DPYSL3 PE=1 SV=1	51	23	54	17	570	61.9	6.49	137.45	23	DPYSL3	96.1	97.5	103.9	98.2	99.4	103.1	104.7	102.3	97.4	97.4
O14531	Dihydropyrimidinase-related protein 4 OS=Homo sapiens OX=9606 GN=DPYSL4 PE=1 SV=2	5	3	4	2	572	61.8	7.09	5.76	3	DPYSL4	75.5	74	103.5	92.2	98.9	103.4	97.7	146.2	100.1	108.6
Q9BPU6	Dihydropyrimidinase-related protein 5 OS=Homo sapiens OX=9606 GN=DPYSL5 PE=1 SV=1	6	4	8	4	564	61.4	7.2	12.05	4	DPYSL5	84.3	72.9	89	110	111.6	91	123.1	104.3	95.7	118
Q8TE96	ATP-dependent RNA helicase DQX1 OS=Homo sapiens OX=9606 GN=DQX1 PE=2 SV=2	3	2	3	2	717	79.4	5.02	0	2	DQX1	0	0	291.4	0	0	244.5	0	122.1	204.9	137.1
Q01658	Protein Dr1 OS=Homo sapiens OX=9606 GN=DR1 PE=1 SV=1	28	4	9	4	176	19.4	4.75	18.59	4	DR1	101.5	98.2	99.6	102	95.9	96.3	98.7	104.6	105	98.2
Q14919	Dr1-associated corepressor OS=Homo sapiens OX=9606 GN=DRAP1 PE=1 SV=3	37	7	16	7	205	22.3	5.17	26.08	7	DRAP1	98.6	100.1	102.4	98.3	100.8	100.5	98.3	96	103.8	101.3
Q9Y295	Developmentally-regulated GTP-binding protein 1 OS=Homo sapiens OX=9606 GN=DRG1 PE=1 SV=1	34	11	20	11	367	40.5	8.9	44.01	11	DRG1	102	100.7	100.4	102.5	96.2	98.9	100.3	96.5	98.7	103.8
P55039	Developmentally-regulated GTP-binding protein 2 OS=Homo sapiens OX=9606 GN=DRG2 PE=1 SV=1	17	5	9	5	364	40.7	8.88	17.18	5	DRG2	101.1	107	104.3	102	99.2	95	95.5	96.9	98.8	100.2
Q9NRR4	Ribonuclease 3 OS=Homo sapiens OX=9606 GN=DROSHA PE=1 SV=2	3	3	3	3	1374	159.2	7.87	2.2	3	DROSHA	109.1	101.3	87.9	92.7	102.2	98.1	102.3	116.5	101	89.1
O60469	Cell adhesion molecule DSCAM OS=Homo sapiens OX=9606 GN=DSCAM PE=1 SV=2	2	4	4	4	2012	222.1	7.68	2.82	4	DSCAM	127	116.5	105.5	121.7	94.8	86.5	84	77.3	98.5	88.2
Q9BVC3	Sister chromatid cohesion protein DCC1 OS=Homo sapiens OX=9606 GN=DSCC1 PE=1 SV=2	12	5	9	5	393	44.8	5.17	14.85	5	DSCC1	105.2	106	102.6	104.6	91.9	91.3	95.1	105.9	99	98.4
Q14126	Desmoglein-2 OS=Homo sapiens OX=9606 GN=DSG2 PE=1 SV=2	19	16	22	16	1118	122.2	5.24	48.21	16	DSG2	92.9	95.3	95.9	98.4	102.2	103.4	102.7	101	104.1	104
Q9H410	Kinetochore-associated protein DSN1 homolog OS=Homo sapiens OX=9606 GN=DSN1 PE=1 SV=2	23	7	8	7	356	40	7.05	10.12	7	DSN1	93.9	87.6	88.7	101	96.8	100.8	96.4	113.9	104.9	116.2
P15924	Desmoplakin OS=Homo sapiens OX=9606 GN=DSP PE=1 SV=3	33	91	135	89	2871	331.6	6.81	251.43	91	DSP	94.1	95.9	93.9	97.5	99.7	99.7	104.6	106.4	104	104.3
Q03001	Dystonin OS=Homo sapiens OX=9606 GN=DST PE=1 SV=4	3	16	19	13	7570	860.1	5.25	7.96	16	DST	91.3	107.4	76.8	88.9	93.6	93.3	106.3	115.7	106.9	119.8
P60981	Destrin OS=Homo sapiens OX=9606 GN=DSTN PE=1 SV=3	81	15	111	14	165	18.5	7.85	212.16	15	DSTN	108.3	110.6	107.6	106.1	96.6	95.2	94.7	91.3	93.3	96.3
Q8TEA8	D-aminoacyl-tRNA deacylase 1 OS=Homo sapiens OX=9606 GN=DTD1 PE=1 SV=2	23	5	8	5	209	23.4	8.24	13.62	5	DTD1	95	102.9	97.8	87.2	98.5	104.5	101.2	107.7	104.2	101
Q9NZJ0	Denticleless protein homolog OS=Homo sapiens OX=9606 GN=DTL PE=1 SV=3	11	8	9	8	730	79.4	8.87	6.97	8	DTL	121.6	113	105.8	128	88.4	85.8	92.7	87.6	78.5	98.6
Q9Y4J8	Dystrobrevin alpha OS=Homo sapiens OX=9606 GN=DTNA PE=1 SV=2	5	3	4	3	743	83.8	6.89	5.62	3	DTNA	108.1	84	122.4	99.1	119.5	83.2	100.5	85.3	98.1	99.7
Q96EV8	Dysbindin OS=Homo sapiens OX=9606 GN=DTNBP1 PE=1 SV=1	8	2	3	2	351	39.5	4.67	0	2	DTNBP1	89.6	77.6	118.7	113.7	115.9	82.8	77.5	103.4	122.8	98.1
Q8NBA8	tRNA-uridine aminocarboxypropyltransferase 2 OS=Homo sapiens OX=9606 GN=DTWD2 PE=1 SV=1	11	2	2	2	298	33.4	8.68	2.23	2	DTWD2	96.7	111.2	99.2	118.8	99.4	86.1	94.1	89.9	103.3	101.4
Q8TDB6	E3 ubiquitin-protein ligase DTX3L OS=Homo sapiens OX=9606 GN=DTX3L PE=1 SV=1	7	4	4	4	740	83.5	8.06	3.65	4	DTX3L	90.1	88.3	76.3	73.2	107.2	101.7	110.5	107.9	133.1	111.6
P23919	Thymidylate kinase OS=Homo sapiens OX=9606 GN=DTYMK PE=1 SV=4	67	17	43	17	212	23.8	8.27	84.49	17	DTYMK	96.6	98.2	100.4	101.2	97.9	98.5	102.1	105.1	101.3	98.7
Q6P1R4	tRNA-dihydrouridine(16/17) synthase [NAD(P)(+)]-like OS=Homo sapiens OX=9606 GN=DUS1L PE=1 SV=1	15	6	6	6	473	53.2	8.29	15.86	6	DUS1L	101.1	107.8	106	104.6	104.3	97	91.7	93.7	92.5	101.2
Q9NX74	tRNA-dihydrouridine(20) synthase [NAD(P)+]-like OS=Homo sapiens OX=9606 GN=DUS2 PE=1 SV=1	17	7	9	7	493	55	7.11	18.44	7	DUS2	100.1	106	92.5	104	99.6	93	102.9	102.4	97.3	102.3
Q96G46	tRNA-dihydrouridine(47) synthase [NAD(P)(+)]-like OS=Homo sapiens OX=9606 GN=DUS3L PE=1 SV=2	12	6	9	6	650	72.5	8.05	16.63	6	DUS3L	98.6	93.3	97.5	89.7	95.5	100.6	106.3	100.1	107.3	111.1
O75319	RNA/RNP complex-1-interacting phosphatase OS=Homo sapiens OX=9606 GN=DUSP11 PE=1 SV=2	5	2	2	2	377	43.7	9.29	3.13	2	DUSP11	105.3	97.8	111.9	91.7	113.5	97.6	98.9	84.9	101.7	96.6
Q9UNI6	Dual specificity protein phosphatase 12 OS=Homo sapiens OX=9606 GN=DUSP12 PE=1 SV=1	12	3	5	3	340	37.7	6.84	18.06	3	DUSP12	126.7	90.8	96.4	91.4	89.6	105.7	100.1	112.2	97.8	89.1
Q9BVJ7	Dual specificity protein phosphatase 23 OS=Homo sapiens OX=9606 GN=DUSP23 PE=1 SV=1	27	4	6	4	150	16.6	8.21	8.18	4	DUSP23	89.9	116.2	103.5	84.8	102	109.9	99.8	100.8	97.3	95.8
P51452	Dual specificity protein phosphatase 3 OS=Homo sapiens OX=9606 GN=DUSP3 PE=1 SV=1	48	7	9	7	185	20.5	7.8	22.56	7	DUSP3	98.1	99.6	102.6	102.5	101	101.9	101.2	101.1	94.7	97.3
Q99956	Dual specificity protein phosphatase 9 OS=Homo sapiens OX=9606 GN=DUSP9 PE=1 SV=1	6	2	4	2	384	41.8	6.11	11.24	2	DUSP9	98.4	82.9	100	97.9	86.1	112.6	102.2	107.5	104	108.4
P33316	Deoxyuridine 5'-triphosphate nucleotidohydrolase, mitochondrial OS=Homo sapiens OX=9606 GN=DUT PE=1 SV=4	49	13	39	13	252	26.5	9.36	89.4	13	DUT	126.6	114.8	114.6	117.2	86	89.3	86.6	88.6	88.5	87.8
O14641	Segment polarity protein dishevelled homolog DVL-2 OS=Homo sapiens OX=9606 GN=DVL2 PE=1 SV=1	9	5	9	5	736	78.9	6.02	17.49	5	DVL2	88.3	90.2	101.1	85.1	106	113.6	89.3	106.6	98.4	121.6
Q7RTS9	Dymeclin OS=Homo sapiens OX=9606 GN=DYM PE=1 SV=1	2	2	2	2	669	75.9	5.86	1.9	2	DYM	94.8	100.7	99.1	96.8	83.6	85.3	92.1	138	131.6	78.2
Q14204	Cytoplasmic dynein 1 heavy chain 1 OS=Homo sapiens OX=9606 GN=DYNC1H1 PE=1 SV=5	43	182	344	181	4646	532.1	6.4	695.67	182	DYNC1H1	108.8	101.8	101.2	102.2	98.3	95.6	96	94.4	100.4	101.3
Q13409	Cytoplasmic dynein 1 intermediate chain 2 OS=Homo sapiens OX=9606 GN=DYNC1I2 PE=1 SV=3	39	21	29	21	638	71.4	5.2	75.7	21	DYNC1I2	109.7	101.9	101.2	100.3	96.7	97.9	93.7	98	102.3	98.4
Q9Y6G9	Cytoplasmic dynein 1 light intermediate chain 1 OS=Homo sapiens OX=9606 GN=DYNC1LI1 PE=1 SV=3	38	17	23	16	523	56.5	6.42	59.12	17	DYNC1LI1	93.4	100.2	97.5	101	97.4	100.6	100.1	103.2	104.3	102.1
O43237	Cytoplasmic dynein 1 light intermediate chain 2 OS=Homo sapiens OX=9606 GN=DYNC1LI2 PE=1 SV=1	28	12	23	11	492	54.1	6.38	61.02	12	DYNC1LI2	98.1	100	100	98	100.9	101.6	98.3	102.2	98.4	102.5
Q8NCM8	Cytoplasmic dynein 2 heavy chain 1 OS=Homo sapiens OX=9606 GN=DYNC2H1 PE=1 SV=4	5	21	27	19	4307	492.3	6.54	31.55	21	DYNC2H1	94.7	103	100.4	101.1	96.9	96.2	100	104.2	101.3	102.3
Q8WVS4	Cytoplasmic dynein 2 intermediate chain 1 OS=Homo sapiens OX=9606 GN=DYNC2I1 PE=1 SV=3	5	4	4	4	1066	122.5	7.31	3.82	4	DYNC2I1	98.5	109.2	95.8	101.3	91.5	101.4	98.2	103.1	101.9	99.2
Q96EX3	Cytoplasmic dynein 2 intermediate chain 2 OS=Homo sapiens OX=9606 GN=DYNC2I2 PE=1 SV=2	2	1	2	1	536	57.8	6.64	7.56	1	DYNC2I2	86.4	116.7	113	84.5	103	97.3	94.7	91.3	104.2	108.9
P63167	Dynein light chain 1, cytoplasmic OS=Homo sapiens OX=9606 GN=DYNLL1 PE=1 SV=1	58	5	35	2	89	10.4	7.4	97.64	5	DYNLL1	94.8	99	103.3	98	100.3	100.1	101.5	104.1	99.3	99.5
Q96FJ2	Dynein light chain 2, cytoplasmic OS=Homo sapiens OX=9606 GN=DYNLL2 PE=1 SV=1	58	5	21	2	89	10.3	7.37	64.41	5	DYNLL2	84.1	87.9	89.9	91.9	110.2	102.1	100.6	113	112.2	108
Q9NP97	Dynein light chain roadblock-type 1 OS=Homo sapiens OX=9606 GN=DYNLRB1 PE=1 SV=3	74	5	14	5	96	10.9	7.25	43.18	5	DYNLRB1	91.4	98.2	101.3	98.1	100.7	100.8	102.8	109	97.8	99.8
P63172	Dynein light chain Tctex-type 1 OS=Homo sapiens OX=9606 GN=DYNLT1 PE=1 SV=1	25	2	4	2	113	12.4	5.08	13.18	2	DYNLT1	112.6	115.9	91.4	106.4	92.9	94.1	93.6	89.5	105.1	98.5
Q13627	Dual specificity tyrosine-phosphorylation-regulated kinase 1A OS=Homo sapiens OX=9606 GN=DYRK1A PE=1 SV=2	10	5	5	5	763	85.5	8.75	10.78	5	DYRK1A	88.3	96	100	97.8	98.9	103.8	91.6	105.8	111.4	106.4
O75923	Dysferlin OS=Homo sapiens OX=9606 GN=DYSF PE=1 SV=1	1	1	1	1	2080	237.1	5.64	2.49	1	DYSF	76.3	90.4	100.7	106.1	105.3	92.5	108.7	105.7	104.2	110.1
Q66K89	Transcription factor E4F1 OS=Homo sapiens OX=9606 GN=E4F1 PE=1 SV=2	5	5	9	4	784	83.4	6.34	8.76	5	E4F1	92.8	101.2	102	107.6	102.3	97.8	91.7	96.7	102	105.9
Q96JC9	ELL-associated factor 1 OS=Homo sapiens OX=9606 GN=EAF1 PE=1 SV=1	17	3	4	3	268	29	5.4	4.34	3	EAF1	103.6	109	94.7	99.1	113.7	99.6	102.9	103.4	87.6	86.4
Q56P03	E2F-associated phosphoprotein OS=Homo sapiens OX=9606 GN=EAPP PE=1 SV=4	32	9	12	9	285	32.7	5.12	15.25	9	EAPP	104.3	103.8	104	96.7	98.4	104.6	95.1	90.5	104	98.6
Q5JPH6	Probable glutamate--tRNA ligase, mitochondrial OS=Homo sapiens OX=9606 GN=EARS2 PE=1 SV=2	21	11	14	10	523	58.7	8.76	14.86	11	EARS2	101.4	85.8	86.3	102.6	103.5	100.5	96.5	108.9	108.3	106.2
O00559	Receptor-binding cancer antigen expressed on SiSo cells OS=Homo sapiens OX=9606 GN=EBAG9 PE=1 SV=1	17	2	2	2	213	24.4	6.29	7.61	2	EBAG9	93.8	93.9	106.4	99.8	110.7	92.5	109.2	99.4	99.7	94.7
Q99848	Probable rRNA-processing protein EBP2 OS=Homo sapiens OX=9606 GN=EBNA1BP2 PE=1 SV=2	48	15	24	15	306	34.8	10.1	50.94	15	EBNA1BP2	97.7	99.1	100.6	97.9	102.3	103	100.8	101.5	99.5	97.5
O95905	Protein ecdysoneless homolog OS=Homo sapiens OX=9606 GN=ECD PE=1 SV=1	4	2	2	2	644	72.7	4.87	2.67	2	ECD	286.1	421.6	0	0	0	292.3	0	0	0	0
P42892	Endothelin-converting enzyme 1 OS=Homo sapiens OX=9606 GN=ECE1 PE=1 SV=2	5	3	3	3	770	87.1	5.88	2.2	3	ECE1	98.3	102.7	103.4	84.8	103.5	108.2	92.5	102.1	110.9	93.7
Q13011	Delta(3,5)-Delta(2,4)-dienoyl-CoA isomerase, mitochondrial OS=Homo sapiens OX=9606 GN=ECH1 PE=1 SV=2	81	24	91	24	328	35.8	8	163.55	24	ECH1	98.7	103.2	98.9	98.8	100.2	100.3	102.3	103.4	97.4	96.8
P30084	Enoyl-CoA hydratase, mitochondrial OS=Homo sapiens OX=9606 GN=ECHS1 PE=1 SV=4	73	22	90	22	290	31.4	8.07	233.7	22	ECHS1	93	97.5	96.2	96.6	100.5	101.6	103.1	106.7	102.4	102.4
P42126	Enoyl-CoA delta isomerase 1, mitochondrial OS=Homo sapiens OX=9606 GN=ECI1 PE=1 SV=1	35	8	30	8	302	32.8	8.54	71.46	8	ECI1	98.7	97.9	94.9	93.8	101.9	103.1	104.9	101.2	101.6	102
O75521	Enoyl-CoA delta isomerase 2 OS=Homo sapiens OX=9606 GN=ECI2 PE=1 SV=4	63	16	28	16	394	43.6	9	63.67	16	ECI2	110.3	110.8	109.6	106.7	96.6	99.5	94.3	90.2	92.3	89.8
Q5VYK3	Proteasome adapter and scaffold protein ECM29 OS=Homo sapiens OX=9606 GN=ECPAS PE=1 SV=2	30	48	96	48	1845	204.2	7.12	219.21	48	ECPAS	106	102.7	102.1	103.2	101.6	100.3	98	91.5	97.7	97
Q9BQ95	Evolutionarily conserved signaling intermediate in Toll pathway, mitochondrial OS=Homo sapiens OX=9606 GN=ECSIT PE=1 SV=1	16	4	6	4	431	49.1	6.29	14.77	4	ECSIT	101.1	93.7	98.4	102.1	99.4	98.4	102.3	96.1	107.2	101.3
Q9H8V3	Protein ECT2 OS=Homo sapiens OX=9606 GN=ECT2 PE=1 SV=4	13	10	18	10	914	103.4	7.71	31.82	10	ECT2	95.4	101.3	95.4	92.4	105	99.6	110.9	97.2	101.7	101.1
Q96F86	Enhancer of mRNA-decapping protein 3 OS=Homo sapiens OX=9606 GN=EDC3 PE=1 SV=1	23	9	12	9	508	56	7.11	25.35	9	EDC3	94.8	104.6	101.9	90.7	98.4	99.6	109.2	101.1	100.2	99.4
Q6P2E9	Enhancer of mRNA-decapping protein 4 OS=Homo sapiens OX=9606 GN=EDC4 PE=1 SV=1	24	25	48	25	1401	151.6	5.86	136.78	25	EDC4	99.4	100.7	93.6	104.5	102.3	98.2	99.6	100	102.4	99.3
Q9BV94	ER degradation-enhancing alpha-mannosidase-like protein 2 OS=Homo sapiens OX=9606 GN=EDEM2 PE=1 SV=2	2	1	2	1	578	64.7	5.31	0	1	EDEM2	278.3	0	314.3	0	0	0	222.3	0	0	185
Q9BZQ6	ER degradation-enhancing alpha-mannosidase-like protein 3 OS=Homo sapiens OX=9606 GN=EDEM3 PE=1 SV=2	4	3	4	3	932	104.6	4.93	10.3	3	EDEM3	150.3	116.2	106.4	89.3	101.7	82.3	82.7	98.2	97.4	75.5
O60869	Endothelial differentiation-related factor 1 OS=Homo sapiens OX=9606 GN=EDF1 PE=1 SV=1	61	12	34	12	148	16.4	9.95	42.3	12	EDF1	97.1	100.3	99.6	101.1	99.2	100.2	99.8	103.2	99.8	99.6
Q3B7T1	Erythroid differentiation-related factor 1 OS=Homo sapiens OX=9606 GN=EDRF1 PE=1 SV=1	5	5	10	5	1238	138.4	6.33	14.87	5	EDRF1	95.9	89.3	112.7	111.6	104.8	107.6	96.4	95.9	60.2	125.7
Q15075	Early endosome antigen 1 OS=Homo sapiens OX=9606 GN=EEA1 PE=1 SV=2	41	61	90	59	1411	162.4	5.68	151.28	61	EEA1	99.8	102.1	101.7	102.4	97.1	96.4	99.8	102	100.4	98.4
O75530	Polycomb protein EED OS=Homo sapiens OX=9606 GN=EED PE=1 SV=2	16	6	13	6	441	50.2	7.03	34.18	6	EED	107	95.6	95.2	100.1	98.8	102.9	101.8	101.6	106.3	90.7
P68104	Elongation factor 1-alpha 1 OS=Homo sapiens OX=9606 GN=EEF1A1 PE=1 SV=1	76	29	407	19	462	50.1	9.01	888.61	29	EEF1A1	95.6	99.6	101.9	100	100.1	101.3	101.2	101.9	99.1	99.1
Q05639	Elongation factor 1-alpha 2 OS=Homo sapiens OX=9606 GN=EEF1A2 PE=1 SV=1	64	22	219	12	463	50.4	9.03	625.94	22	EEF1A2	109.8	116.7	118.5	115.8	91.6	94.5	89.7	88.4	87.7	87.2
P0DPD8	EEF1AKMT4-ECE2 readthrough transcript protein OS=Homo sapiens OX=9606 GN=EEF1AKMT4-ECE2 PE=1 SV=1	3	2	2	1	883	99.7	5.1	4.81	2	EEF1AKMT4-ECE2	171.5	105.9	107.4	97.8	75.9	71.3	79.2	84.1	108.5	98.5
P24534	Elongation factor 1-beta OS=Homo sapiens OX=9606 GN=EEF1B2 PE=1 SV=3	80	15	44	12	225	24.7	4.67	83.38	15	EEF1B2	100.8	100.1	104	102.2	99.7	101.1	100.1	100.4	95.3	96.2
P29692	Elongation factor 1-delta OS=Homo sapiens OX=9606 GN=EEF1D PE=1 SV=5	65	20	69	17	281	31.1	5.01	152.91	20	EEF1D	99.4	100.6	103.4	103	100	99.9	100.3	95.6	99	98.6
O43324	Eukaryotic translation elongation factor 1 epsilon-1 OS=Homo sapiens OX=9606 GN=EEF1E1 PE=1 SV=1	45	7	15	7	174	19.8	8.54	35.32	7	EEF1E1	100.3	97.4	101.4	101.6	100.8	98.7	101.3	99.2	98.9	100.4
P26641	Elongation factor 1-gamma OS=Homo sapiens OX=9606 GN=EEF1G PE=1 SV=3	51	29	93	29	437	50.1	6.67	146.58	29	EEF1G	106.2	105	104.3	104.1	98.5	99	99	97	92.9	94.1
P13639	Elongation factor 2 OS=Homo sapiens OX=9606 GN=EEF2 PE=1 SV=4	71	65	403	61	858	95.3	6.83	787.14	65	EEF2	104.3	106.1	105	105.2	98.6	99.3	98.1	94.5	94.2	94.7
O00418	Eukaryotic elongation factor 2 kinase OS=Homo sapiens OX=9606 GN=EEF2K PE=1 SV=2	17	11	12	11	725	82.1	5.33	19.54	11	EEF2K	101	99.4	112.5	100.9	99.4	101.5	95.3	95.5	100.1	94.5
P57772	Selenocysteine-specific elongation factor OS=Homo sapiens OX=9606 GN=EEFSEC PE=1 SV=4	18	9	9	9	596	65.3	8.35	13.75	9	EEFSEC	101.3	97.9	101.2	99.8	96.7	103.6	99.2	97.3	101.4	101.7
Q5T8I3	Protein FAM102B OS=Homo sapiens OX=9606 GN=FAM102B PE=1 SV=2	4	2	2	1	360	39.3	7.02	2.82	2	EEIG2	78.9	111.5	56.2	114.9	79.7	108.1	117.7	129.2	107.7	96.2
Q9HA90	EF-hand and coiled-coil domain-containing protein 1 OS=Homo sapiens OX=9606 GN=EFCC1 PE=2 SV=2	7	2	2	2	598	65.7	5.6	2.05	2	EFCC1	170.8	80.4	112	97.3	81.3	80.5	96.1	75.5	111.9	94.1
Q96C19	EF-hand domain-containing protein D2 OS=Homo sapiens OX=9606 GN=EFHD2 PE=1 SV=1	42	10	17	8	240	26.7	5.2	30.13	10	EFHD2	116.9	108.9	113.7	108.1	102.2	99.1	93.8	82	88.4	86.9
Q7Z2Z2	Elongation factor-like GTPase 1 OS=Homo sapiens OX=9606 GN=EFL1 PE=1 SV=2	7	7	10	7	1120	125.4	5.91	23.97	7	EFL1	104.1	97.6	102.4	101.6	99.2	96.6	105.4	98.5	97.6	97
P98172	Ephrin-B1 OS=Homo sapiens OX=9606 GN=EFNB1 PE=1 SV=1	4	1	1	1	346	38	8.94	0	1	EFNB1	97.4	100.6	86.6	96.8	105.4	92.6	106.4	113.4	100.2	100.7
Q14156	Protein EFR3 homolog A OS=Homo sapiens OX=9606 GN=EFR3A PE=1 SV=2	5	3	3	3	821	92.9	6.7	5.38	3	EFR3A	118.4	109.5	105.7	102.5	107.5	75.9	81.8	102.4	100	96.2
Q15029	116 kDa U5 small nuclear ribonucleoprotein component OS=Homo sapiens OX=9606 GN=EFTUD2 PE=1 SV=1	56	44	105	40	972	109.4	5	236.05	44	EFTUD2	99	97.7	97.7	99	100.3	100	99.9	100.7	101.5	104.3
Q63HQ2	Pikachurin OS=Homo sapiens OX=9606 GN=EGFLAM PE=1 SV=2	1	1	1	1	1017	111.2	7.4	0	1	EGFLAM	43.5	104.1	100.5	45.3	92.7	115	131.1	127.3	119.3	121.2
P00533	Epidermal growth factor receptor OS=Homo sapiens OX=9606 GN=EGFR PE=1 SV=2	24	24	32	23	1210	134.2	6.68	71.77	24	EGFR	71.8	73.6	71.9	69.5	116	115.7	119.1	120.1	121.6	120.8
Q9GZT9	Egl nine homolog 1 OS=Homo sapiens OX=9606 GN=EGLN1 PE=1 SV=1	21	7	12	7	426	46	8.53	22.41	7	EGLN1	77.7	101.9	115.5	101.9	92.1	84.7	108.6	102.9	109.6	105.1
Q8NDI1	EH domain-binding protein 1 OS=Homo sapiens OX=9606 GN=EHBP1 PE=1 SV=3	19	19	21	18	1231	139.9	5.35	37.81	19	EHBP1	96.8	93.8	94.6	99.5	102.1	100.9	106.4	103.9	100.1	101.9
Q8N3D4	EH domain-binding protein 1-like protein 1 OS=Homo sapiens OX=9606 GN=EHBP1L1 PE=1 SV=2	11	10	13	10	1523	161.8	4.83	20.46	10	EHBP1L1	88.7	89.4	89.4	102.3	104.1	100	107.6	102	106.7	109.9
Q9H4M9	EH domain-containing protein 1 OS=Homo sapiens OX=9606 GN=EHD1 PE=1 SV=2	28	12	19	12	534	60.6	6.83	36.11	12	EHD1	99.1	104.8	107.7	102.1	99.1	102.9	95.4	91	100.1	97.9
Q9H223	EH domain-containing protein 4 OS=Homo sapiens OX=9606 GN=EHD4 PE=1 SV=1	34	14	20	14	541	61.1	6.76	42.3	14	EHD4	98.3	103.6	107.7	102.3	100.8	99.6	100.9	98.1	94.3	94.3
Q9H9B1	Histone-lysine N-methyltransferase EHMT1 OS=Homo sapiens OX=9606 GN=EHMT1 PE=1 SV=4	10	8	9	7	1298	141.4	5.76	5.42	8	EHMT1	100.7	99.5	95.2	99.3	97.9	105.8	100.9	97.7	102	100.9
Q96KQ7	Histone-lysine N-methyltransferase EHMT2 OS=Homo sapiens OX=9606 GN=EHMT2 PE=1 SV=3	14	11	16	11	1210	132.3	5.45	31.61	11	EHMT2	90.1	87.3	101	100.8	105	102.5	97.1	104.7	111.1	100.5
O14681	Etoposide-induced protein 2.4 homolog OS=Homo sapiens OX=9606 GN=EI24 PE=1 SV=4	6	2	5	2	340	38.9	9.72	10.9	2	EI24	102.8	111.1	90.7	84.9	101.4	112.5	97.9	106.8	99.8	92
Q8N6I1	EP300-interacting inhibitor of differentiation 2 OS=Homo sapiens OX=9606 GN=EID2 PE=1 SV=3	7	2	2	2	236	25.2	7.46	4.61	2	EID2	117.1	0	234.7	0	188.2	133.9	194	0	0	132.1
P41567	Eukaryotic translation initiation factor 1 OS=Homo sapiens OX=9606 GN=EIF1 PE=1 SV=1	62	7	23	1	113	12.7	7.44	70.67	7	EIF1	100.8	98.6	102.7	97.6	96.7	99.4	100.3	104.8	101.2	97.9
Q8N9N8	Probable RNA-binding protein EIF1AD OS=Homo sapiens OX=9606 GN=EIF1AD PE=1 SV=1	25	3	3	3	165	19	5.21	6.42	3	EIF1AD	101.8	92.6	110.1	110.1	101.8	91.1	94.8	103.2	95.6	98.9
O14602	Eukaryotic translation initiation factor 1A, Y-chromosomal OS=Homo sapiens OX=9606 GN=EIF1AY PE=1 SV=4	62	9	41	1	144	16.4	5.24	119.25	9	EIF1AY	101.9	100.2	101.4	103.9	100.4	96.9	99.8	97	100.2	98.2
O60739	Eukaryotic translation initiation factor 1b OS=Homo sapiens OX=9606 GN=EIF1B PE=1 SV=2	62	7	13	1	113	12.8	7.37	38.35	7	EIF1B	118.2	103.4	106.6	105	101.1	96.6	88	76.6	102	102.4
Q9BY44	Eukaryotic translation initiation factor 2A OS=Homo sapiens OX=9606 GN=EIF2A PE=1 SV=3	45	19	38	19	585	64.9	8.87	95.55	19	EIF2A	102.7	102.5	102.1	99	99.7	102.4	100.4	94.8	99.2	97.3
P19525	Interferon-induced, double-stranded RNA-activated protein kinase OS=Homo sapiens OX=9606 GN=EIF2AK2 PE=1 SV=2	19	10	19	10	551	62.1	8.4	35.62	10	EIF2AK2	97.3	93.9	95.3	95.7	106.3	102.2	99.9	103	104.5	101.9
Q9P2K8	eIF-2-alpha kinase GCN2 OS=Homo sapiens OX=9606 GN=EIF2AK4 PE=1 SV=3	3	4	4	4	1649	186.8	6.28	8.9	4	EIF2AK4	89.6	104.7	99.2	97.4	96.8	100.9	98.7	104	101.5	107.4
Q14232	Translation initiation factor eIF-2B subunit alpha OS=Homo sapiens OX=9606 GN=EIF2B1 PE=1 SV=1	36	12	17	12	305	33.7	7.33	21.87	12	EIF2B1	111.4	105	100.4	103.9	101.7	100.8	99.7	88.1	93.9	95.2
P49770	Translation initiation factor eIF-2B subunit beta OS=Homo sapiens OX=9606 GN=EIF2B2 PE=1 SV=3	23	7	11	7	351	39	6.16	17.12	7	EIF2B2	101.2	97.6	106	110.4	99.2	99.2	95.7	95.4	100.5	94.8
Q9NR50	Translation initiation factor eIF-2B subunit gamma OS=Homo sapiens OX=9606 GN=EIF2B3 PE=1 SV=1	15	6	8	6	452	50.2	6.47	18.98	6	EIF2B3	105.8	107.8	106.8	96.3	100.8	99.4	92.8	96.9	100	93.5
Q9UI10	Translation initiation factor eIF-2B subunit delta OS=Homo sapiens OX=9606 GN=EIF2B4 PE=1 SV=2	31	11	14	11	523	57.5	9.38	29.11	11	EIF2B4	105.1	98.8	97.1	101.8	105.1	98.2	91.8	97.6	102.3	102.2
Q13144	Translation initiation factor eIF-2B subunit epsilon OS=Homo sapiens OX=9606 GN=EIF2B5 PE=1 SV=3	13	9	15	9	721	80.3	5.08	28.08	9	EIF2B5	108	102.8	95	97.7	97.3	96.1	102.3	98.9	102.6	99.4
P41214	Eukaryotic translation initiation factor 2D OS=Homo sapiens OX=9606 GN=EIF2D PE=1 SV=3	16	8	10	8	584	64.7	7.65	19.14	8	EIF2D	103.2	113.3	96.5	115.1	97.3	85.8	98.8	95.2	99	95.7
P05198	Eukaryotic translation initiation factor 2 subunit 1 OS=Homo sapiens OX=9606 GN=EIF2S1 PE=1 SV=3	67	23	51	23	315	36.1	5.08	116.81	23	EIF2S1	102.3	101.7	100.5	104.6	96.5	97.8	99.2	102.3	96.2	98.9
P20042	Eukaryotic translation initiation factor 2 subunit 2 OS=Homo sapiens OX=9606 GN=EIF2S2 PE=1 SV=2	68	29	68	29	333	38.4	5.8	170.62	29	EIF2S2	105.3	100.2	103.6	103.8	99	98.5	96.9	95.3	98.4	98.9
P41091	Eukaryotic translation initiation factor 2 subunit 3 OS=Homo sapiens OX=9606 GN=EIF2S3 PE=1 SV=3	47	18	32	18	472	51.1	8.4	54.51	18	EIF2S3	108.9	105.7	105.5	101.3	99.4	97.6	94.9	92.4	96.7	97.7
Q14152	Eukaryotic translation initiation factor 3 subunit A OS=Homo sapiens OX=9606 GN=EIF3A PE=1 SV=1	56	90	233	89	1382	166.5	6.79	420.27	90	EIF3A	104.6	103.7	102.1	104.1	98.8	98.3	98.3	97.3	96.6	96.2
P55884	Eukaryotic translation initiation factor 3 subunit B OS=Homo sapiens OX=9606 GN=EIF3B PE=1 SV=3	42	28	72	28	814	92.4	5	170.34	28	EIF3B	116.3	105.1	106.6	104	97.8	95.7	92.9	88.6	96.5	96.6
Q99613	Eukaryotic translation initiation factor 3 subunit C OS=Homo sapiens OX=9606 GN=EIF3C PE=1 SV=1	35	37	83	37	913	105.3	5.68	134.79	37	EIF3C	100.4	102.2	102.9	104.9	100.4	98.2	102.6	97.1	95.1	96.3
O15371	Eukaryotic translation initiation factor 3 subunit D OS=Homo sapiens OX=9606 GN=EIF3D PE=1 SV=1	51	24	69	24	548	63.9	6.05	174.03	24	EIF3D	108.7	101.5	104.2	102.2	99	98.7	96	94.2	96.8	98.8
P60228	Eukaryotic translation initiation factor 3 subunit E OS=Homo sapiens OX=9606 GN=EIF3E PE=1 SV=1	44	20	45	20	445	52.2	6.04	94.23	20	EIF3E	106.7	103	101.2	102.7	100.4	99.4	97.6	90.4	98.3	100.3
O00303	Eukaryotic translation initiation factor 3 subunit F OS=Homo sapiens OX=9606 GN=EIF3F PE=1 SV=1	36	12	39	12	357	37.5	5.45	73.19	12	EIF3F	112	105.5	106	100.9	97.5	97.6	93.8	90.7	96.2	99.7
O75821	Eukaryotic translation initiation factor 3 subunit G OS=Homo sapiens OX=9606 GN=EIF3G PE=1 SV=2	69	22	40	21	320	35.6	6.13	66.37	22	EIF3G	128.2	106.4	106.9	103.6	95.6	96.4	91.6	89.4	92.5	89.4
O15372	Eukaryotic translation initiation factor 3 subunit H OS=Homo sapiens OX=9606 GN=EIF3H PE=1 SV=1	46	15	31	15	352	39.9	6.54	52.51	15	EIF3H	97.9	102.4	104	104.8	98.2	101.9	97.1	95.1	100.3	98.2
Q13347	Eukaryotic translation initiation factor 3 subunit I OS=Homo sapiens OX=9606 GN=EIF3I PE=1 SV=1	68	20	95	20	325	36.5	5.64	191.39	20	EIF3I	103.9	103.2	103.3	103.7	99.2	96.6	98.9	98.5	96	96.7
O75822	Eukaryotic translation initiation factor 3 subunit J OS=Homo sapiens OX=9606 GN=EIF3J PE=1 SV=2	55	13	28	13	258	29	4.83	53.12	13	EIF3J	120	106.5	101.4	103.1	96.3	96.7	95.9	89.7	97.2	93.3
Q9UBQ5	Eukaryotic translation initiation factor 3 subunit K OS=Homo sapiens OX=9606 GN=EIF3K PE=1 SV=1	28	5	15	5	218	25	4.93	39.37	5	EIF3K	108.8	108	106.7	106.7	97.5	98.8	94.8	90.1	92.8	95.6
Q9Y262	Eukaryotic translation initiation factor 3 subunit L OS=Homo sapiens OX=9606 GN=EIF3L PE=1 SV=1	35	19	34	19	564	66.7	6.34	54.37	19	EIF3L	109.1	102.5	104.6	106.6	97.2	97.9	98	92.5	95.2	96.4
Q7L2H7	Eukaryotic translation initiation factor 3 subunit M OS=Homo sapiens OX=9606 GN=EIF3M PE=1 SV=1	32	14	38	14	374	42.5	5.63	76.34	14	EIF3M	118.9	106.8	104.3	102.3	98.3	97.4	94.3	83.5	98.1	96.2
P60842	Eukaryotic initiation factor 4A-I OS=Homo sapiens OX=9606 GN=EIF4A1 PE=1 SV=1	80	31	194	17	406	46.1	5.48	433.51	31	EIF4A1	99.2	102.3	102.4	103.4	98.3	99.7	101.6	100.9	95.5	96.7
Q14240	Eukaryotic initiation factor 4A-II OS=Homo sapiens OX=9606 GN=EIF4A2 PE=1 SV=2	52	18	81	4	407	46.4	5.48	179.05	18	EIF4A2	96.7	95.3	100.9	87.5	102.6	103.8	95.9	105.8	102.9	108.6
P38919	Eukaryotic initiation factor 4A-III OS=Homo sapiens OX=9606 GN=EIF4A3 PE=1 SV=4	56	23	66	20	411	46.8	6.73	118.19	23	EIF4A3	102.1	94	97.3	96.6	101.1	100.4	101.5	105.9	100.6	100.4
P23588	Eukaryotic translation initiation factor 4B OS=Homo sapiens OX=9606 GN=EIF4B PE=1 SV=2	53	36	125	36	611	69.1	5.73	151.98	36	EIF4B	98.5	98.6	101.4	101.1	98.9	98.2	101.6	102.4	100	99.3
P06730	Eukaryotic translation initiation factor 4E OS=Homo sapiens OX=9606 GN=EIF4E PE=1 SV=2	36	9	24	9	217	25.1	6.15	41.57	9	EIF4E	94.9	98.8	101.5	93.1	102.1	101.6	101.7	105.1	98.3	103
O60573	Eukaryotic translation initiation factor 4E type 2 OS=Homo sapiens OX=9606 GN=EIF4E2 PE=1 SV=1	31	6	9	6	245	28.3	8.88	27.91	6	EIF4E2	103.1	97.9	96	104.7	99.5	99.6	97.4	100.6	103.2	98
Q13541	Eukaryotic translation initiation factor 4E-binding protein 1 OS=Homo sapiens OX=9606 GN=EIF4EBP1 PE=1 SV=3	47	5	11	5	118	12.6	5.48	10.67	5	EIF4EBP1	94.9	103.3	96.8	102.3	99.6	96	100.4	100.4	101.9	104.4
Q13542	Eukaryotic translation initiation factor 4E-binding protein 2 OS=Homo sapiens OX=9606 GN=EIF4EBP2 PE=1 SV=1	23	3	4	3	120	12.9	6.67	5.81	3	EIF4EBP2	125.5	69.5	96.7	95	107.5	91	94.3	90.2	115.4	114.8
Q9NRA8	Eukaryotic translation initiation factor 4E transporter OS=Homo sapiens OX=9606 GN=EIF4ENIF1 PE=1 SV=2	7	5	6	5	985	108.1	8.32	13.77	5	EIF4ENIF1	94.8	100.6	98.2	91.7	100.3	103.9	108	111.2	92.6	98.7
Q04637	Eukaryotic translation initiation factor 4 gamma 1 OS=Homo sapiens OX=9606 GN=EIF4G1 PE=1 SV=4	38	58	149	50	1599	175.4	5.33	297.34	58	EIF4G1	105.6	103.3	104.7	103.9	97.5	98.3	99.2	93.7	97.9	95.9
P78344	Eukaryotic translation initiation factor 4 gamma 2 OS=Homo sapiens OX=9606 GN=EIF4G2 PE=1 SV=1	31	24	51	24	907	102.3	7.14	98.11	24	EIF4G2	108.4	102.5	101.6	102.6	98.6	98.8	96.1	95.3	97.3	98.8
O43432	Eukaryotic translation initiation factor 4 gamma 3 OS=Homo sapiens OX=9606 GN=EIF4G3 PE=1 SV=2	15	24	35	16	1585	176.5	5.38	58.35	24	EIF4G3	103.9	97.9	97.8	100	99.5	100.9	97.1	103.6	100	99.2
Q15056	Eukaryotic translation initiation factor 4H OS=Homo sapiens OX=9606 GN=EIF4H PE=1 SV=5	57	19	71	18	248	27.4	7.23	90.34	19	EIF4H	110.2	101.5	100	101.5	99.7	95.5	96.8	94.6	100	100.2
P55010	Eukaryotic translation initiation factor 5 OS=Homo sapiens OX=9606 GN=EIF5 PE=1 SV=2	39	18	35	18	431	49.2	5.58	57	18	EIF5	100.4	101.1	100.9	104.8	94.8	99.3	99	101.6	97.5	100.6
P63241	Eukaryotic translation initiation factor 5A-1 OS=Homo sapiens OX=9606 GN=EIF5A PE=1 SV=2	71	13	146	13	154	16.8	5.24	314.47	13	EIF5A	100.6	100.7	102.5	99.6	100	100.4	99.5	99.9	99	97.8
O60841	Eukaryotic translation initiation factor 5B OS=Homo sapiens OX=9606 GN=EIF5B PE=1 SV=4	35	37	70	37	1220	138.7	5.49	155.67	37	EIF5B	111.8	106.1	108.1	103.5	99.4	97.3	94.3	86.8	96.2	96.7
P56537	Eukaryotic translation initiation factor 6 OS=Homo sapiens OX=9606 GN=EIF6 PE=1 SV=1	63	12	34	12	245	26.6	4.68	86.8	12	EIF6	105.2	102.3	101.2	102.4	100.6	97.6	99.8	96.3	98.6	96.1
Q53HC9	EARP and GARP complex-interacting protein 1 OS=Homo sapiens OX=9606 GN=EIPR1 PE=1 SV=2	17	6	7	6	387	43.6	5.06	7.17	6	EIPR1	102.6	91.3	99.6	109	97.1	97	96.9	105.3	103.7	97.5
Q9BQ52	Zinc phosphodiesterase ELAC protein 2 OS=Homo sapiens OX=9606 GN=ELAC2 PE=1 SV=2	23	16	28	15	826	92.2	7.9	77.21	16	ELAC2	101.8	103.9	104	109.9	99.5	96.7	98.9	94.5	95.1	95.7
Q6UXG2	Endosome/lysosome-associated apoptosis and autophagy regulator 1 OS=Homo sapiens OX=9606 GN=ELAPOR1 PE=1 SV=2	13	10	12	10	1013	111.3	6.55	24.08	10	ELAPOR1	105	112.1	116.5	111.1	94.6	93.9	91.7	94.1	91.8	89.2
Q15717	ELAV-like protein 1 OS=Homo sapiens OX=9606 GN=ELAVL1 PE=1 SV=2	61	17	49	16	326	36.1	9.17	102.51	17	ELAVL1	89.8	94.4	97	95.3	101.9	103.4	103.8	105.6	104.3	104.5
P32519	ETS-related transcription factor Elf-1 OS=Homo sapiens OX=9606 GN=ELF1 PE=1 SV=2	7	3	3	3	619	67.5	5.21	5.31	3	ELF1	89.7	95.7	92.2	92.4	108.4	97.3	101.7	113.1	109.3	100.2
Q15723	ETS-related transcription factor Elf-2 OS=Homo sapiens OX=9606 GN=ELF2 PE=1 SV=2	2	1	1	1	593	63.9	6.57	2.66	1	ELF2	104.6	79.4	75.6	92.9	109.3	101.2	109.6	90.8	136.7	99.9
P55199	RNA polymerase II elongation factor ELL OS=Homo sapiens OX=9606 GN=ELL PE=1 SV=1	8	4	5	4	621	68.2	9.33	13.6	4	ELL	107.7	79.8	107.8	106.9	96.5	110.2	118.1	83.9	86.1	103
O00472	RNA polymerase II elongation factor ELL2 OS=Homo sapiens OX=9606 GN=ELL2 PE=1 SV=2	16	9	12	9	640	72.3	9	28.19	9	ELL2	96.4	94.5	95.7	106.2	100.5	99.1	104.5	101.2	103.2	98.6
Q92556	Engulfment and cell motility protein 1 OS=Homo sapiens OX=9606 GN=ELMO1 PE=1 SV=2	2	2	4	1	727	83.8	6.28	5	2	ELMO1	98.3	78.6	89.9	110.9	98.6	110.2	107.8	107.1	102.6	95.9
Q96BJ8	Engulfment and cell motility protein 3 OS=Homo sapiens OX=9606 GN=ELMO3 PE=1 SV=3	15	8	12	8	720	81.4	6.3	15.2	8	ELMO3	116	100.7	100.8	100.3	104.7	103.8	100.1	88.8	89.9	94.9
Q8IZ81	ELMO domain-containing protein 2 OS=Homo sapiens OX=9606 GN=ELMOD2 PE=1 SV=1	14	4	7	4	293	34.9	8.05	12.08	4	ELMOD2	113.2	116.9	94.8	100.7	90.9	85.3	99.2	99	94.7	105.3
Q14241	Elongin-A OS=Homo sapiens OX=9606 GN=ELOA PE=1 SV=2	18	16	24	16	798	89.9	9.57	33.82	16	ELOA	100.9	98.2	95.8	100.3	108.8	99.9	100.4	95.7	100	99.9
Q15370	Elongin-B OS=Homo sapiens OX=9606 GN=ELOB PE=1 SV=1	61	6	24	6	118	13.1	4.88	61.63	6	ELOB	96.4	95.8	100.5	97.7	101.2	98.6	102.9	102.3	101	103.6
Q15369	Elongin-C OS=Homo sapiens OX=9606 GN=ELOC PE=1 SV=1	66	6	22	6	112	12.5	4.78	57.12	6	ELOC	96.1	102.7	101.4	97.9	99.3	105.2	97.9	98.7	100.8	99.9
Q9BW60	Elongation of very long chain fatty acids protein 1 OS=Homo sapiens OX=9606 GN=ELOVL1 PE=1 SV=1	4	1	2	1	279	32.6	9.6	5.72	1	ELOVL1	107	116.2	109	118.2	82.3	108.7	98.2	96.1	75.1	89.2
Q9NYP7	Elongation of very long chain fatty acids protein 5 OS=Homo sapiens OX=9606 GN=ELOVL5 PE=1 SV=1	9	1	1	1	299	35.3	9.42	0	1	ELOVL5	106.3	91	97.9	103.6	107	105.5	94.4	82.7	108.4	103.1
Q9H5J4	Elongation of very long chain fatty acids protein 6 OS=Homo sapiens OX=9606 GN=ELOVL6 PE=1 SV=1	8	2	3	2	265	31.4	9.36	0	2	ELOVL6	127.7	100.6	86.3	116.7	81.6	85.9	91.4	80.1	87.8	141.9
O95163	Elongator complex protein 1 OS=Homo sapiens OX=9606 GN=ELP1 PE=1 SV=3	12	14	22	14	1332	150.2	5.94	49.71	14	ELP1	103.8	101.9	101.3	97.7	101.1	100.9	94.1	94.2	102.6	102.2
Q6IA86	Elongator complex protein 2 OS=Homo sapiens OX=9606 GN=ELP2 PE=1 SV=2	11	9	12	9	826	92.4	5.96	22.32	9	ELP2	118.1	97.2	103.5	97.4	95.6	95.1	98.1	99.4	92.1	103.4
Q9H9T3	Elongator complex protein 3 OS=Homo sapiens OX=9606 GN=ELP3 PE=1 SV=2	21	11	15	11	547	62.2	8.88	24.81	11	ELP3	107	105.4	91	94.9	92.3	98.5	97	104.3	105.2	104.2
Q96EB1	Elongator complex protein 4 OS=Homo sapiens OX=9606 GN=ELP4 PE=1 SV=2	19	6	9	6	424	46.6	8.51	17.18	6	ELP4	108.5	104.1	103.5	101.8	101.2	90.8	97.1	92.5	98.6	101.9
Q8TE02	Elongator complex protein 5 OS=Homo sapiens OX=9606 GN=ELP5 PE=1 SV=2	9	2	3	2	316	34.8	4.97	8.89	2	ELP5	97.2	105.7	99.5	96.7	101.2	97.6	95.9	101	101.9	103.4
Q0PNE2	Elongator complex protein 6 OS=Homo sapiens OX=9606 GN=ELP6 PE=1 SV=1	4	1	1	1	266	29.8	6.84	2.71	1	ELP6	128.1	108.6	92.9	127.3	103.1	90.4	100.1	69.6	100.3	79.6
Q8N766	ER membrane protein complex subunit 1 OS=Homo sapiens OX=9606 GN=EMC1 PE=1 SV=1	11	9	12	9	993	111.7	7.66	22.77	9	EMC1	119.4	111.6	107.2	115.4	96.1	99.8	93.3	86.6	85.2	85.4
Q5UCC4	ER membrane protein complex subunit 10 OS=Homo sapiens OX=9606 GN=EMC10 PE=1 SV=1	5	1	2	1	262	27.3	6.13	0	1	EMC10	104.6	104.9	113.7	101.1	106.1	100.6	100.7	92.3	87.4	88.5
Q15006	ER membrane protein complex subunit 2 OS=Homo sapiens OX=9606 GN=EMC2 PE=1 SV=1	21	6	9	6	297	34.8	6.57	19.06	6	EMC2	100.6	100	98.7	118.2	100.1	99.3	98.7	90.9	96.4	97
Q9P0I2	ER membrane protein complex subunit 3 OS=Homo sapiens OX=9606 GN=EMC3 PE=1 SV=3	8	2	2	2	261	29.9	6.81	3.06	2	EMC3	118.1	105.1	104.6	109.6	99.9	100.5	89.8	87.8	89.5	95.1
Q5J8M3	ER membrane protein complex subunit 4 OS=Homo sapiens OX=9606 GN=EMC4 PE=1 SV=2	13	2	3	2	183	20.1	8.62	3.92	2	EMC4	102.1	101.8	109.8	108.5	89.7	102.8	105.1	100.3	87.3	92.6
Q9BV81	ER membrane protein complex subunit 6 OS=Homo sapiens OX=9606 GN=EMC6 PE=1 SV=1	21	2	2	2	110	12	10.07	1.97	2	EMC6	130.2	71.1	91.6	133.8	67.7	96.5	96.3	104.8	97.4	110.6
Q9NPA0	ER membrane protein complex subunit 7 OS=Homo sapiens OX=9606 GN=EMC7 PE=1 SV=1	15	3	5	3	242	26.5	9.25	0	3	EMC7	103.6	113.6	91.6	107.9	97.4	97.9	99.9	96.3	92.2	99.5
O43402	ER membrane protein complex subunit 8 OS=Homo sapiens OX=9606 GN=EMC8 PE=1 SV=1	36	7	13	7	210	23.8	6.4	28.92	7	EMC8	102.3	105.8	100.5	100.1	104.4	99.8	100.5	93.5	97.8	95.3
P50402	Emerin OS=Homo sapiens OX=9606 GN=EMD PE=1 SV=1	43	11	25	11	254	29	5.5	66.65	11	EMD	99.7	99.6	101	102	98.7	100.7	97.9	99	100.8	100.5
Q92979	Ribosomal RNA small subunit methyltransferase NEP1 OS=Homo sapiens OX=9606 GN=EMG1 PE=1 SV=4	41	7	10	7	244	26.7	9.17	20.16	7	EMG1	87.4	95.7	103.7	102	103.4	107.9	98.6	94	105.5	101.8
Q9BXX0	EMILIN-2 OS=Homo sapiens OX=9606 GN=EMILIN2 PE=1 SV=3	1	1	1	1	1053	115.6	6.46	2.38	1	EMILIN2	93.2	138.3	95.2	81.1	96.7	98.5	94.9	93.5	123.2	85.3
O00423	Echinoderm microtubule-associated protein-like 1 OS=Homo sapiens OX=9606 GN=EML1 PE=1 SV=3	5	4	4	4	815	89.8	7.06	5.54	4	EML1	143.6	87.1	109.3	127.4	102.1	102.9	107.8	66.3	84	69.5
O95834	Echinoderm microtubule-associated protein-like 2 OS=Homo sapiens OX=9606 GN=EML2 PE=1 SV=1	24	12	15	12	649	70.6	6.32	41.99	12	EML2	111.9	107.1	106.5	108.1	91.4	93.1	97.5	96.3	94.8	93.3
Q32P44	Echinoderm microtubule-associated protein-like 3 OS=Homo sapiens OX=9606 GN=EML3 PE=1 SV=1	6	4	6	4	896	95.1	7.12	7.81	4	EML3	97	107.3	103.1	101.4	96.9	100	99.1	104	92.5	98.8
Q9HC35	Echinoderm microtubule-associated protein-like 4 OS=Homo sapiens OX=9606 GN=EML4 PE=1 SV=3	14	12	14	11	981	108.8	6.4	27.6	12	EML4	95.5	97.7	97.4	101.9	105.9	99.1	104.7	97.7	95.8	104.2
Q7Z589	BRCA2-interacting transcriptional repressor EMSY OS=Homo sapiens OX=9606 GN=EMSY PE=1 SV=2	4	4	6	4	1322	141.4	9.33	2.86	4	EMSY	111.2	101	104.9	99.9	92.2	113.5	85.2	81.7	114.1	96.3
Q8N8S7	Protein enabled homolog OS=Homo sapiens OX=9606 GN=ENAH PE=1 SV=2	45	22	35	22	591	66.5	6.93	58.07	22	ENAH	86	92.3	91.2	93.5	101.8	102.6	104.4	107	112	109.2
O94919	Endonuclease domain-containing 1 protein OS=Homo sapiens OX=9606 GN=ENDOD1 PE=1 SV=2	6	3	5	3	500	55	5.71	9.06	3	ENDOD1	125.2	114.9	81.6	97.4	104.2	101.9	97.1	84.5	89	104.1
Q14249	Endonuclease G, mitochondrial OS=Homo sapiens OX=9606 GN=ENDOG PE=1 SV=4	18	4	6	4	297	32.6	9.5	10.35	4	ENDOG	98.4	100	95.4	101.6	113.4	92.1	104.4	100.4	92.1	102.1
P06733	Alpha-enolase OS=Homo sapiens OX=9606 GN=ENO1 PE=1 SV=2	84	39	612	33	434	47.1	7.39	1748.84	39	ENO1	93.3	98	98.8	99.7	99.6	100.7	102.9	104.8	100.3	101.9
P09104	Gamma-enolase OS=Homo sapiens OX=9606 GN=ENO2 PE=1 SV=3	80	25	313	17	434	47.2	5.03	1057.42	25	ENO2	92.3	93.9	96.6	95.6	97.4	98.6	99.4	108.6	109.5	108
P13929	Beta-enolase OS=Homo sapiens OX=9606 GN=ENO3 PE=1 SV=5	24	10	271	2	434	47	7.71	921.51	10	ENO3	88	97.6	101.7	100.9	99.5	104.1	95.7	107.7	98.9	105.9
Q9UHY7	Enolase-phosphatase E1 OS=Homo sapiens OX=9606 GN=ENOPH1 PE=1 SV=1	54	10	28	10	261	28.9	4.78	73.38	10	ENOPH1	109.8	108	109.6	103.2	94.6	97.1	90.9	91.4	98.1	97.3
Q9Y6X5	Bis(5'-adenosyl)-triphosphatase ENPP4 OS=Homo sapiens OX=9606 GN=ENPP4 PE=1 SV=3	9	4	8	4	453	51.6	6.15	18.19	4	ENPP4	93.6	127.6	105.6	108.7	78.3	95.2	98.6	90.1	105.5	96.8
O43768	Alpha-endosulfine OS=Homo sapiens OX=9606 GN=ENSA PE=1 SV=1	83	11	26	10	121	13.4	7.24	29.66	11	ENSA	86.4	95.1	92.5	99.5	99	97.6	108.6	115.5	102.2	103.5
Q9Y5L3	Ectonucleoside triphosphate diphosphohydrolase 2 OS=Homo sapiens OX=9606 GN=ENTPD2 PE=1 SV=1	3	1	1	1	495	53.6	8.27	2.72	1	ENTPD2	118.9	99.2	114.1	129	88.8	93.2	94.6	79	104.1	79
Q9NPA8	Transcription and mRNA export factor ENY2 OS=Homo sapiens OX=9606 GN=ENY2 PE=1 SV=1	55	7	14	7	101	11.5	9.33	20.03	7	ENY2	99.1	99.7	97.2	95.8	93	99.3	102	105	102.1	106.8
Q09472	Histone acetyltransferase p300 OS=Homo sapiens OX=9606 GN=EP300 PE=1 SV=2	3	8	11	3	2414	264	8.5	18.78	8	EP300	89.3	96.4	94.4	98.9	101.5	97.1	103.2	106.5	105	107.8
Q96L91	E1A-binding protein p400 OS=Homo sapiens OX=9606 GN=EP400 PE=1 SV=4	7	16	20	16	3159	343.3	9.19	40.32	16	EP400	94.9	84.1	94.3	97.1	102.1	104.5	100.8	110.3	104.7	107.4
P11171	Protein 4.1 OS=Homo sapiens OX=9606 GN=EPB41 PE=1 SV=4	10	8	10	7	864	97	5.58	12.71	8	EPB41	87.1	88	90	89.4	100.9	103.6	107.2	110.2	109	114.6
Q9H4G0	Band 4.1-like protein 1 OS=Homo sapiens OX=9606 GN=EPB41L1 PE=1 SV=2	5	4	7	4	881	98.4	5.62	4.38	4	EPB41L1	88.3	111.9	67.4	90.3	113.1	107.5	99.7	72.4	132.2	117
Q9H329	Band 4.1-like protein 4B OS=Homo sapiens OX=9606 GN=EPB41L4B PE=2 SV=2	6	5	5	5	900	99.7	9.04	9.79	5	EPB41L4B	113.6	87.4	107.5	97.3	101.8	107.8	97.9	95.5	97	94.1
Q9H2F5	Enhancer of polycomb homolog 1 OS=Homo sapiens OX=9606 GN=EPC1 PE=1 SV=1	8	5	5	4	836	93.4	8.59	1.68	5	EPC1	99.8	84.2	85.3	97.9	92.8	99.9	97.4	114.4	115.6	112.6
Q52LR7	Enhancer of polycomb homolog 2 OS=Homo sapiens OX=9606 GN=EPC2 PE=1 SV=2	3	3	3	2	807	91	8.73	3.81	3	EPC2	50.2	96.6	122.8	120.8	132.4	87.1	116.2	110.1	107.2	56.4
P16422	Epithelial cell adhesion molecule OS=Homo sapiens OX=9606 GN=EPCAM PE=1 SV=2	31	8	17	8	314	34.9	7.46	40.16	8	EPCAM	86	92.3	91.8	90.4	105	105.2	106.5	104.4	113.5	105
Q9UM22	Mammalian ependymin-related protein 1 OS=Homo sapiens OX=9606 GN=EPDR1 PE=1 SV=2	10	2	3	2	224	25.4	6.6	5.61	2	EPDR1	108.4	117.5	129.9	122.3	93.4	81.3	90.2	93.9	82.6	80.5
P29320	Ephrin type-A receptor 3 OS=Homo sapiens OX=9606 GN=EPHA3 PE=1 SV=2	13	10	15	8	983	110.1	6.76	26.54	10	EPHA3	100.3	92.5	89.4	98.4	103.2	102.3	102.5	100.4	100.2	110.8
P54764	Ephrin type-A receptor 4 OS=Homo sapiens OX=9606 GN=EPHA4 PE=1 SV=1	8	6	10	3	986	109.8	6.61	7.89	6	EPHA4	76.2	107.6	89.1	97	124.2	99.6	107.5	94	92.4	112.5
P54762	Ephrin type-B receptor 1 OS=Homo sapiens OX=9606 GN=EPHB1 PE=1 SV=1	3	2	2	1	984	109.8	6.4	4.69	2	EPHB1	159.8	104.7	94.8	108.5	78.3	91.9	82.9	83.9	93.3	101.8
P54760	Ephrin type-B receptor 4 OS=Homo sapiens OX=9606 GN=EPHB4 PE=1 SV=2	6	6	6	5	987	108.2	6.9	9.73	6	EPHB4	109.3	83.3	106	103.9	89.4	95.5	98.3	103	104.1	107.3
P07099	Epoxide hydrolase 1 OS=Homo sapiens OX=9606 GN=EPHX1 PE=1 SV=1	14	8	12	8	455	52.9	7.25	20.52	8	EPHX1	83.4	85.6	80.5	85.9	116.9	120.1	118.7	91.3	107.6	109.8
P34913	Bifunctional epoxide hydrolase 2 OS=Homo sapiens OX=9606 GN=EPHX2 PE=1 SV=2	39	17	44	17	555	62.6	6.28	91.31	17	EPHX2	100.9	103.3	103.2	102.8	98.3	98.8	95.7	96.1	101.9	98.9
Q7L775	EPM2A-interacting protein 1 OS=Homo sapiens OX=9606 GN=EPM2AIP1 PE=1 SV=1	28	15	20	14	607	70.3	6.11	36.88	15	EPM2AIP1	93.9	97.3	97.2	97.5	99.7	101	100.1	104.7	102	106.6
Q9Y6I3	Epsin-1 OS=Homo sapiens OX=9606 GN=EPN1 PE=1 SV=2	5	3	5	1	576	60.3	4.83	2.16	3	EPN1	96.8	74.5	134	90.5	111.3	105.7	81.7	121	92.7	91.8
O95208	Epsin-2 OS=Homo sapiens OX=9606 GN=EPN2 PE=1 SV=3	5	3	12	2	641	68.4	7.52	13.17	3	EPN2	125.1	89.8	112.6	119.3	79.5	96.1	91.1	66.9	77.9	141.9
Q9H201	Epsin-3 OS=Homo sapiens OX=9606 GN=EPN3 PE=2 SV=1	7	4	12	1	632	68.2	5.91	4.94	4	EPN3	95	93.4	100.4	96.9	107.2	98.8	104.8	102.5	105	96.1
P58107	Epiplakin OS=Homo sapiens OX=9606 GN=EPPK1 PE=1 SV=3	29	42	70	37	5088	555.3	5.62	163.28	42	EPPK1	114	111.6	109.9	108	95.3	94.7	95.8	91.8	89	89.9
P07814	Bifunctional glutamate/proline--tRNA ligase OS=Homo sapiens OX=9606 GN=EPRS1 PE=1 SV=5	60	88	276	85	1512	170.5	7.33	642.1	88	EPRS1	102.9	103.2	104.3	103.5	99.2	99.8	98.3	97.2	96.1	95.6
P42566	Epidermal growth factor receptor substrate 15 OS=Homo sapiens OX=9606 GN=EPS15 PE=1 SV=2	22	14	19	14	896	98.6	4.64	48.91	14	EPS15	99.3	100.4	104.8	104.9	96.2	97	96.9	100.1	100.7	99.7
Q9UBC2	Epidermal growth factor receptor substrate 15-like 1 OS=Homo sapiens OX=9606 GN=EPS15L1 PE=1 SV=1	17	11	19	11	864	94.2	5.11	47.94	11	EPS15L1	107.1	102.5	98.6	98.3	98.7	100.3	98.7	93.8	101.2	100.9
Q12929	Epidermal growth factor receptor kinase substrate 8 OS=Homo sapiens OX=9606 GN=EPS8 PE=1 SV=1	17	12	14	12	822	91.8	7.5	24.38	12	EPS8	93.1	97.7	103.9	98.7	99.6	102.6	105.3	104.6	94.4	100.1
Q8TE68	Epidermal growth factor receptor kinase substrate 8-like protein 1 OS=Homo sapiens OX=9606 GN=EPS8L1 PE=1 SV=3	25	15	29	15	723	80.2	6.04	72.48	15	EPS8L1	110.2	107.7	103.6	107.4	93.6	92.3	93.2	95.7	99.1	97.2
Q9H6S3	Epidermal growth factor receptor kinase substrate 8-like protein 2 OS=Homo sapiens OX=9606 GN=EPS8L2 PE=1 SV=2	35	22	39	22	715	80.6	6.84	77.52	22	EPS8L2	100.3	101.7	98.5	103.3	98.2	96.5	97.5	97.2	101.2	105.6
Q96J88	Epithelial-stromal interaction protein 1 OS=Homo sapiens OX=9606 GN=EPSTI1 PE=1 SV=2	3	1	11	1	318	36.8	9.89	13.77	1	EPSTI1	92.1	87.3	100.3	110.6	97.9	97.2	104.9	116.4	100.2	93.1
O75616	GTPase Era, mitochondrial OS=Homo sapiens OX=9606 GN=ERAL1 PE=1 SV=2	20	7	8	7	437	48.3	8.84	18.27	7	ERAL1	96.9	95.6	98	100.9	102.4	102.8	102.2	98.8	97.3	105.1
Q9NZ08	Endoplasmic reticulum aminopeptidase 1 OS=Homo sapiens OX=9606 GN=ERAP1 PE=1 SV=3	3	2	2	2	941	107.2	6.46	4.56	2	ERAP1	69.1	98.4	107.1	80.3	73.5	111.7	82.5	138.7	87.5	151.3
P21860	Receptor tyrosine-protein kinase erbB-3 OS=Homo sapiens OX=9606 GN=ERBB3 PE=1 SV=1	2	2	2	2	1342	148	6.55	2.71	2	ERBB3	123.9	79.4	89	112.8	107.4	87.4	93	119.2	94.7	93.1
Q96RT1	Erbin OS=Homo sapiens OX=9606 GN=ERBIN PE=1 SV=2	10	12	16	12	1412	158.2	5.5	19.07	12	ERBIN	96.2	99.3	91	100.9	91.4	106.9	96.1	108.5	107	102.6
Q8IUD2	ELKS/Rab6-interacting/CAST family member 1 OS=Homo sapiens OX=9606 GN=ERC1 PE=1 SV=1	10	10	16	8	1116	128	5.97	27.06	10	ERC1	103.4	86.5	99.8	93.1	98.8	111.4	103.4	95.9	104.3	103.4
P18074	General transcription and DNA repair factor IIH helicase subunit XPD OS=Homo sapiens OX=9606 GN=ERCC2 PE=1 SV=1	5	4	4	4	760	86.9	7.15	5.24	4	ERCC2	98.8	98.6	94.5	113.3	104.6	99.1	96.1	110.6	90.4	93.9
P19447	General transcription and DNA repair factor IIH helicase subunit XPB OS=Homo sapiens OX=9606 GN=ERCC3 PE=1 SV=1	15	10	14	10	782	89.2	7.23	25.2	10	ERCC3	106.7	99.8	97.2	109.7	93	109.1	93.3	85.6	102.5	103.1
P28715	DNA excision repair protein ERCC-5 OS=Homo sapiens OX=9606 GN=ERCC5 PE=1 SV=3	8	8	9	8	1186	133	5.22	12.9	8	ERCC5	95.9	98.5	96.3	97.8	101.3	95.9	100.4	111.2	101.2	101.3
Q2NKX8	DNA excision repair protein ERCC-6-like OS=Homo sapiens OX=9606 GN=ERCC6L PE=1 SV=1	9	7	9	7	1250	141	5.31	10.8	7	ERCC6L	100.2	102	106.3	104.1	100.6	96.4	95.9	95	99.2	100.3
P50548	ETS domain-containing transcription factor ERF OS=Homo sapiens OX=9606 GN=ERF PE=1 SV=2	7	2	3	2	548	58.7	7.3	13.53	2	ERF	102.4	76.2	92.5	100.3	103.2	104.8	111.3	105.4	107.1	96.8
Q969X5	Endoplasmic reticulum-Golgi intermediate compartment protein 1 OS=Homo sapiens OX=9606 GN=ERGIC1 PE=1 SV=1	29	7	11	7	290	32.6	7.06	20.34	7	ERGIC1	121.8	118.7	119.5	117.9	90.4	92.5	81.7	84.1	86.5	86.9
Q96RQ1	Endoplasmic reticulum-Golgi intermediate compartment protein 2 OS=Homo sapiens OX=9606 GN=ERGIC2 PE=1 SV=2	3	1	1	1	377	42.5	6.77	2.37	1	ERGIC2	102	112.4	90.7	103.7	91.5	103.1	94	106.8	97.7	98.1
Q9Y282	Endoplasmic reticulum-Golgi intermediate compartment protein 3 OS=Homo sapiens OX=9606 GN=ERGIC3 PE=1 SV=1	14	5	5	5	383	43.2	6.06	7.91	5	ERGIC3	106.9	112.3	107.5	115.2	94.7	93.3	96.4	90.3	97.1	86.2
P84090	Enhancer of rudimentary homolog OS=Homo sapiens OX=9606 GN=ERH PE=1 SV=1	46	5	43	5	104	12.3	5.92	91.36	5	ERH	96.6	98	95.3	95.5	102.3	100.4	102.9	101.1	103.6	104.2
Q8IV48	3'-5' exoribonuclease 1 OS=Homo sapiens OX=9606 GN=ERI1 PE=1 SV=3	6	2	2	2	349	40	6.7	1.82	2	ERI1	98.2	86.5	109.9	103.9	99.9	122.4	96.9	101.2	76.4	104.5
O43414	ERI1 exoribonuclease 3 OS=Homo sapiens OX=9606 GN=ERI3 PE=1 SV=2	14	4	4	4	337	37.2	8.07	7.76	4	ERI3	115	104.3	103.5	96.4	95.4	98.3	102.7	94.8	92.3	97.3
Q86X53	Glutamate-rich protein 1 OS=Homo sapiens OX=9606 GN=ERICH1 PE=1 SV=1	9	3	4	3	443	49	4.78	10.73	3	ERICH1	95.8	87.5	93.9	99.9	94.6	99.2	115.3	120.7	86.6	106.4
Q96DZ1	Endoplasmic reticulum lectin 1 OS=Homo sapiens OX=9606 GN=ERLEC1 PE=1 SV=1	11	3	3	3	483	54.8	6.28	7.98	3	ERLEC1	118.5	96.6	92.1	127.3	96.3	90.9	80.4	93.8	101.4	102.7
O75477	Erlin-1 OS=Homo sapiens OX=9606 GN=ERLIN1 PE=1 SV=2	21	7	9	4	348	39.1	7.87	15.95	7	ERLIN1	105.8	75	93.5	108.2	122.1	112.7	90.3	106.6	101.3	84.5
O94905	Erlin-2 OS=Homo sapiens OX=9606 GN=ERLIN2 PE=1 SV=1	29	9	14	7	339	37.8	5.62	31.3	9	ERLIN2	105.7	106.9	107.8	104.3	107.9	100	94.9	86.8	97.4	88.4
Q7Z2K6	Endoplasmic reticulum metallopeptidase 1 OS=Homo sapiens OX=9606 GN=ERMP1 PE=1 SV=2	2	1	2	1	904	100.2	7.52	5.26	1	ERMP1	81.2	110.1	91	96	116.6	100.6	96.9	100.5	111	96.1
Q96HE7	ERO1-like protein alpha OS=Homo sapiens OX=9606 GN=ERO1A PE=1 SV=2	25	7	23	7	468	54.4	5.68	68.51	7	ERO1A	104.8	103.7	99.3	99.6	101.6	101.1	97	95.3	99.7	98
P30040	Endoplasmic reticulum resident protein 29 OS=Homo sapiens OX=9606 GN=ERP29 PE=1 SV=4	64	17	107	17	261	29	7.31	273.35	17	ERP29	99.2	105.2	104.1	104.7	98.3	97.7	98.7	99.6	96.8	95.6
Q9BS26	Endoplasmic reticulum resident protein 44 OS=Homo sapiens OX=9606 GN=ERP44 PE=1 SV=1	33	16	36	15	406	46.9	5.26	58.67	16	ERP44	115.2	114.1	111.3	111	95.3	93.8	93.4	85.6	91.2	89.1
P60508	Syncytin-2 OS=Homo sapiens OX=9606 GN=ERVFRD-1 PE=1 SV=1	2	1	1	1	538	59.5	8.85	0	1	ERVFRD-1	78.4	106.8	95.9	93	101	117	100.3	115	99.7	92.8
B3KNS4	Endogenous retrovirus group K3 member 1 OS=Homo sapiens OX=9606 GN=ERVK3-1 PE=1 SV=1	50	3	4	3	109	11.6	7.78	9.65	3	ERVK3-1	104.1	86.7	96.4	109.5	112.2	97.6	88.7	103.5	93.9	107.3
Q56NI9	N-acetyltransferase ESCO2 OS=Homo sapiens OX=9606 GN=ESCO2 PE=1 SV=1	12	6	6	6	601	68.3	9.39	7.09	6	ESCO2	97.5	98.4	98.5	104.1	97.3	100.8	105.5	103.9	103.7	90.4
P10768	S-formylglutathione hydrolase OS=Homo sapiens OX=9606 GN=ESD PE=1 SV=2	66	15	47	15	282	31.4	7.02	112.33	15	ESD	101.8	104.5	98.5	100.2	101.1	100	98.1	97.6	98	100.1
Q9H501	ESF1 homolog OS=Homo sapiens OX=9606 GN=ESF1 PE=1 SV=1	22	17	21	17	851	98.7	5.11	49.03	17	ESF1	92.6	95.6	97.7	95.7	106.1	100.1	103.2	102.4	102.5	104
Q6NXG1	Epithelial splicing regulatory protein 1 OS=Homo sapiens OX=9606 GN=ESRP1 PE=1 SV=2	32	16	19	14	681	75.5	6.68	37.83	16	ESRP1	101.3	99	94.6	96.6	103.6	102.9	97.8	100.2	100.3	103.8
Q9H6T0	Epithelial splicing regulatory protein 2 OS=Homo sapiens OX=9606 GN=ESRP2 PE=1 SV=1	14	9	13	7	727	78.4	6.71	27.85	9	ESRP2	107.3	113.2	93.5	105.2	92.1	97.1	96.3	98.5	97.4	99.4
P11474	Steroid hormone receptor ERR1 OS=Homo sapiens OX=9606 GN=ESRRA PE=1 SV=3	12	4	6	4	423	45.5	6.38	2.38	4	ESRRA	105.9	108.5	107.2	92.9	98.4	92.5	99.9	101.7	94.2	98.9
Q96DF8	Splicing factor ESS-2 homolog OS=Homo sapiens OX=9606 GN=ESS2 PE=1 SV=1	11	4	4	4	476	52.5	7.56	5.77	4	ESS2	95.4	97	105.5	89.7	103	88.5	110.2	113.6	110.7	86.4
Q9BSJ8	Extended synaptotagmin-1 OS=Homo sapiens OX=9606 GN=ESYT1 PE=1 SV=1	36	37	91	36	1104	122.8	5.83	178.85	37	ESYT1	107.9	105.5	103.5	107.7	95.7	95.3	97.1	94.8	97	95.5
A0FGR8	Extended synaptotagmin-2 OS=Homo sapiens OX=9606 GN=ESYT2 PE=1 SV=1	18	15	20	14	921	102.3	9.26	43.8	15	ESYT2	110.4	106.9	103.2	105.3	96.4	94.7	92.5	92	100.8	97.9
P62495	Eukaryotic peptide chain release factor subunit 1 OS=Homo sapiens OX=9606 GN=ETF1 PE=1 SV=3	31	13	47	13	437	49	5.71	80.07	13	ETF1	108.7	102.8	106.2	105.5	97.4	98.4	95.6	91.4	97.8	96.2
P13804	Electron transfer flavoprotein subunit alpha, mitochondrial OS=Homo sapiens OX=9606 GN=ETFA PE=1 SV=1	69	20	86	20	333	35.1	8.38	250.46	20	ETFA	92.6	96.5	96.8	98	101.5	102.1	104.8	103.5	102	102
P38117	Electron transfer flavoprotein subunit beta OS=Homo sapiens OX=9606 GN=ETFB PE=1 SV=3	68	21	112	21	255	27.8	8.1	230.84	21	ETFB	99.5	102.1	99.3	100.7	100.8	102.1	101.9	99	96.6	98
Q16134	Electron transfer flavoprotein-ubiquinone oxidoreductase, mitochondrial OS=Homo sapiens OX=9606 GN=ETFDH PE=1 SV=2	25	11	17	11	617	68.5	7.55	41.81	11	ETFDH	107.5	108.3	105.9	104.6	92.3	98.2	95.1	99.3	93.9	94.8
Q6IPR1	Electron transfer flavoprotein regulatory factor 1 OS=Homo sapiens OX=9606 GN=ETFRF1 PE=1 SV=2	10	1	1	1	90	10.9	9.92	0	1	ETFRF1	86.9	90.9	101	106.8	103.7	114.8	110.5	104.2	89.6	91.5
O95571	Persulfide dioxygenase ETHE1, mitochondrial OS=Homo sapiens OX=9606 GN=ETHE1 PE=1 SV=2	16	3	4	3	254	27.9	6.83	14.82	3	ETHE1	92	97.7	91.8	102.8	99.7	101.5	101.2	104.9	102.6	105.9
Q9HBU6	Ethanolamine kinase 1 OS=Homo sapiens OX=9606 GN=ETNK1 PE=1 SV=1	4	2	2	1	452	50.9	6.54	3.04	2	ETNK1	94.7	95.4	103	110.3	106.5	87.7	101.8	113.7	108.7	78.2
P41162	ETS translocation variant 3 OS=Homo sapiens OX=9606 GN=ETV3 PE=1 SV=2	7	4	4	4	512	57	8.57	6.15	4	ETV3	145.7	0	0	259.9	119.8	126.8	116.4	118.5	0	113
P41212	Transcription factor ETV6 OS=Homo sapiens OX=9606 GN=ETV6 PE=1 SV=1	5	3	4	3	452	53	7.43	5.57	3	ETV6	109.8	83.1	102.9	115.3	88.3	93.2	98.3	104.3	111.7	93.2
Q86UK5	Limbin OS=Homo sapiens OX=9606 GN=EVC2 PE=1 SV=1	1	1	3	1	1308	147.9	6.96	3.34	1	EVC2	97.5	108.8	108.5	90.3	92.6	104.5	103.6	106.4	94.1	93.7
Q96CN4	EVI5-like protein OS=Homo sapiens OX=9606 GN=EVI5L PE=1 SV=1	3	2	2	2	794	91.3	5.34	2.26	2	EVI5L	82	113.2	93.3	118.4	102.6	101.5	87.3	103.1	88.3	110.4
Q01844	RNA-binding protein EWS OS=Homo sapiens OX=9606 GN=EWSR1 PE=1 SV=1	17	10	28	10	656	68.4	9.33	46.93	10	EWSR1	91.2	97.1	95.5	100.1	98	99.8	105.2	105.7	104.6	102.9
Q9NVH0	Exonuclease 3'-5' domain-containing protein 2 OS=Homo sapiens OX=9606 GN=EXD2 PE=1 SV=2	13	5	7	5	621	70.3	8.32	23.17	5	EXD2	96.5	87.7	112.1	110.7	106.1	106.9	92.3	98.1	97.7	91.7
Q9NV70	Exocyst complex component 1 OS=Homo sapiens OX=9606 GN=EXOC1 PE=1 SV=4	15	12	15	12	894	101.9	6.61	20.69	12	EXOC1	106.6	102.2	102.2	100.9	98.4	94.8	95.8	100.5	94.2	104.5
Q96KP1	Exocyst complex component 2 OS=Homo sapiens OX=9606 GN=EXOC2 PE=1 SV=1	13	11	14	11	924	104	6.9	23.47	11	EXOC2	114.3	95	111	105.1	97.2	89.8	101.6	90.1	100.1	95.9
O60645	Exocyst complex component 3 OS=Homo sapiens OX=9606 GN=EXOC3 PE=1 SV=3	9	5	6	5	745	85.5	6.29	8.88	5	EXOC3	94.9	118	92.6	117.1	97.2	94.7	100.9	85.2	107.1	92.4
Q96A65	Exocyst complex component 4 OS=Homo sapiens OX=9606 GN=EXOC4 PE=1 SV=1	7	6	9	6	974	110.4	6.49	21.1	6	EXOC4	103.8	104.3	102.6	101.9	100.4	99.3	101.2	90.5	102.6	93.4
O00471	Exocyst complex component 5 OS=Homo sapiens OX=9606 GN=EXOC5 PE=1 SV=1	13	9	16	9	708	81.8	6.71	22.07	9	EXOC5	100	95.2	96.1	100	96.6	101.6	95.3	104.3	108.1	102.8
Q8TAG9	Exocyst complex component 6 OS=Homo sapiens OX=9606 GN=EXOC6 PE=1 SV=3	7	4	4	4	804	93.7	6.2	6.39	4	EXOC6	135.6	0	0	201.5	254.8	0	0	0	257.9	150.2
Q9Y2D4	Exocyst complex component 6B OS=Homo sapiens OX=9606 GN=EXOC6B PE=1 SV=3	6	4	7	4	811	94.1	6.46	12.66	4	EXOC6B	55.6	93.5	123	75.6	100.4	93.1	92.2	117	103.3	146.2
Q9UPT5	Exocyst complex component 7 OS=Homo sapiens OX=9606 GN=EXOC7 PE=1 SV=3	15	9	14	9	735	83.3	6.79	30.2	9	EXOC7	105.4	96.3	101.6	100.4	100.7	102.6	95.3	96.4	104.7	96.7
Q8IYI6	Exocyst complex component 8 OS=Homo sapiens OX=9606 GN=EXOC8 PE=1 SV=2	18	13	21	13	725	81.7	5.49	32.28	13	EXOC8	95.7	100.4	99.9	110.1	100.8	90.2	99.1	104	100.7	99.3
Q9Y3B2	Exosome complex component CSL4 OS=Homo sapiens OX=9606 GN=EXOSC1 PE=1 SV=1	27	4	5	4	195	21.4	8.24	6.87	4	EXOSC1	91.1	100.9	99.9	88.1	106.3	104.3	101.4	100.7	104.8	102.6
Q01780	Exosome component 10 OS=Homo sapiens OX=9606 GN=EXOSC10 PE=1 SV=2	40	30	46	30	885	100.8	8.46	84.16	30	EXOSC10	99.5	100.4	97.8	101.7	102.8	99.7	99.2	95.3	101.6	102
Q13868	Exosome complex component RRP4 OS=Homo sapiens OX=9606 GN=EXOSC2 PE=1 SV=2	28	7	14	7	293	32.8	7.5	32.88	7	EXOSC2	106.8	103.3	101.4	101.8	109.2	96	93.3	94.3	95.3	98.5
Q9NQT5	Exosome complex component RRP40 OS=Homo sapiens OX=9606 GN=EXOSC3 PE=1 SV=3	17	6	8	6	275	29.6	8.1	8.43	6	EXOSC3	100.7	105.7	96	99.8	99.1	98.9	96.5	96.3	102.5	104.5
Q9NPD3	Exosome complex component RRP41 OS=Homo sapiens OX=9606 GN=EXOSC4 PE=1 SV=3	19	4	9	4	245	26.4	6.52	15	4	EXOSC4	95.5	100.2	97.7	95.4	100.9	103.2	103.2	102.3	99.8	101.9
Q9NQT4	Exosome complex component RRP46 OS=Homo sapiens OX=9606 GN=EXOSC5 PE=1 SV=1	11	3	3	3	235	25.2	7.59	3.37	3	EXOSC5	106.8	97.7	100	97.2	99.4	95.7	104.1	99.3	100.5	99.3
Q5RKV6	Exosome complex component MTR3 OS=Homo sapiens OX=9606 GN=EXOSC6 PE=1 SV=1	44	11	18	11	272	28.2	6.28	40.25	11	EXOSC6	97.4	96.3	103.2	95.1	102.5	101.1	103.7	104.7	100.7	95.5
Q15024	Exosome complex component RRP42 OS=Homo sapiens OX=9606 GN=EXOSC7 PE=1 SV=3	42	10	17	10	291	31.8	5.19	36.51	10	EXOSC7	105.4	100.5	99	101	100.4	95.2	99.4	101.6	98.3	99.1
Q96B26	Exosome complex component RRP43 OS=Homo sapiens OX=9606 GN=EXOSC8 PE=1 SV=1	36	9	12	9	276	30	5.3	21.33	9	EXOSC8	89.1	96.3	99.9	98.2	95.9	107.9	106.9	101.5	103.1	101.2
Q06265	Exosome complex component RRP45 OS=Homo sapiens OX=9606 GN=EXOSC9 PE=1 SV=3	11	5	13	5	439	48.9	5.29	27	5	EXOSC9	110.7	97.3	97.3	98.6	100.9	99.5	101	95.8	100.9	98
O43909	Exostosin-like 3 OS=Homo sapiens OX=9606 GN=EXTL3 PE=1 SV=1	6	4	6	4	919	104.7	6.51	10.07	4	EXTL3	108	93.4	95.5	96.6	103.3	98.6	96	109.7	101.5	97.6
Q92800	Histone-lysine N-methyltransferase EZH1 OS=Homo sapiens OX=9606 GN=EZH1 PE=1 SV=2	4	3	6	1	747	85.2	7.72	9.16	3	EZH1	112.8	85.2	112.7	103.5	91.4	104.2	96.8	92.7	93.8	106.8
Q15910	Histone-lysine N-methyltransferase EZH2 OS=Homo sapiens OX=9606 GN=EZH2 PE=1 SV=2	14	8	22	6	746	85.3	7.02	37.79	8	EZH2	96.1	102.2	106.4	97.4	98.7	106.4	92.5	93.1	105.8	101.5
Q86X51	EZH inhibitory protein OS=Homo sapiens OX=9606 GN=EZHIP PE=1 SV=1	2	1	1	1	503	51.9	10.1	1.87	1	EZHIP	50	119.1	94.4	104	81	99.3	77.9	99.2	134.7	140.3
P15311	Ezrin OS=Homo sapiens OX=9606 GN=EZR PE=1 SV=4	62	39	123	30	586	69.4	6.27	254.54	39	EZR	102	103.3	100.4	100.4	98.3	98	98.2	99.2	101	99.2
Q9Y624	Junctional adhesion molecule A OS=Homo sapiens OX=9606 GN=F11R PE=1 SV=1	47	12	18	12	299	32.6	7.9	38.16	12	F11R	97.9	105.6	91.5	96.8	98.9	98.9	102	107.3	101.7	99.4
P00734	Prothrombin OS=Homo sapiens OX=9606 GN=F2 PE=1 SV=2	11	4	7	4	622	70	5.9	9.34	4	F2	106.1	127.2	130	174.5	93.3	191.9	124.7	0	52.2	0
P13726	Tissue factor OS=Homo sapiens OX=9606 GN=F3 PE=1 SV=1	5	2	4	1	295	33	7.03	4.99	2	F3	141	163.3	135.2	140.6	32.9	73.9	50.6	66.4	104.9	91.2
P12259	Coagulation factor V OS=Homo sapiens OX=9606 GN=F5 PE=1 SV=4	3	6	8	6	2224	251.5	6.05	13.62	6	F5	108	116.9	107.9	98.4	113.2	111.6	101.2	72.7	88.8	81.1
P00451	Coagulation factor VIII OS=Homo sapiens OX=9606 GN=F8 PE=1 SV=1	1	2	2	2	2351	266.8	7.36	0	2	F8	114.2	122.5	146.9	128.4	76.4	85.3	95.2	66.8	80.6	83.7
P23610	40-kDa huntingtin-associated protein OS=Homo sapiens OX=9606 GN=F8A3 PE=1 SV=2	8	3	3	3	371	39.1	6.84	3.61	3	F8A1; F8A2; F8A3	121.1	77.8	91.6	100.1	104.8	96	95.1	106.2	97.2	110.2
O00519	Fatty-acid amide hydrolase 1 OS=Homo sapiens OX=9606 GN=FAAH PE=1 SV=2	6	3	3	3	579	63	7.66	6.18	3	FAAH	100.5	118.1	96.7	100.2	95.3	104.2	92.1	103.1	96.1	93.8
Q01469	Fatty acid-binding protein 5 OS=Homo sapiens OX=9606 GN=FABP5 PE=1 SV=3	76	13	42	13	135	15.2	7.01	66.75	13	FABP5	88.6	95.9	94.7	95.8	104.2	102.6	106.1	108.6	103.8	99.9
Q13158	FAS-associated death domain protein OS=Homo sapiens OX=9606 GN=FADD PE=1 SV=1	10	2	2	2	208	23.3	5.69	4.11	2	FADD	106.3	112.8	91.6	97.4	97.9	101.4	114.2	95	98.2	85.3
O60427	Acyl-CoA (8-3)-desaturase OS=Homo sapiens OX=9606 GN=FADS1 PE=1 SV=3	9	3	5	3	444	51.9	8.87	16.13	3	FADS1	92.4	89.7	96.1	90.6	103.6	101.2	102.9	112.2	108.8	102.5
O95864	Acyl-CoA 6-desaturase OS=Homo sapiens OX=9606 GN=FADS2 PE=1 SV=1	11	4	5	4	444	52.2	8.82	10.07	4	FADS2	91.6	88.7	88.8	88.7	97.6	99.9	93.9	105.7	124.3	120.7
Q9UNN5	FAS-associated factor 1 OS=Homo sapiens OX=9606 GN=FAF1 PE=1 SV=2	28	18	41	18	650	73.9	4.88	59.36	18	FAF1	100.1	99.7	100.7	102.5	103.2	98	98.2	103.4	99.8	94.5
Q96CS3	FAS-associated factor 2 OS=Homo sapiens OX=9606 GN=FAF2 PE=1 SV=2	26	9	16	9	445	52.6	5.62	39.19	9	FAF2	105.6	100	97.8	105.6	104.4	98.1	94.3	95.8	99.7	98.7
P16930	Fumarylacetoacetase OS=Homo sapiens OX=9606 GN=FAH PE=1 SV=2	46	13	39	13	419	46.3	6.95	107.88	13	FAH	105.9	110.9	109.7	106.6	94.9	96.4	97.8	94.8	92.1	90.9
Q6P587	Acylpyruvase FAHD1, mitochondrial OS=Homo sapiens OX=9606 GN=FAHD1 PE=1 SV=2	59	11	18	11	224	24.8	7.39	31.67	11	FAHD1	101.2	102.8	103.9	101.4	95.9	102.5	98.8	99.3	97.8	96.3
Q9NVQ4	Fas apoptotic inhibitory molecule 1 OS=Homo sapiens OX=9606 GN=FAIM PE=1 SV=1	7	1	2	1	179	20.2	5.83	5.29	1	FAIM	94.4	92.3	102.1	108.6	88.9	102.9	83.8	101.8	101.2	124
Q8TC76	Protein FAM110B OS=Homo sapiens OX=9606 GN=FAM110B PE=1 SV=1	8	3	3	3	370	40.7	9.39	6.58	3	FAM110B	93.5	81.6	82.5	90.5	96.7	98.7	102.9	120.6	117.7	115.2
Q96PZ2	Serine protease FAM111A OS=Homo sapiens OX=9606 GN=FAM111A PE=1 SV=2	3	1	1	1	611	70.2	8.53	4.35	1	FAM111A	56.4	92	102.7	102.7	74.2	110.8	111	106.3	114.9	129.1
Q6SJ93	Serine protease FAM111B OS=Homo sapiens OX=9606 GN=FAM111B PE=1 SV=1	39	25	45	24	734	84.6	8.59	75.17	25	FAM111B	95.5	96.8	100	94	100.8	98.7	100.7	105.3	103.7	104.5
Q8IWE2	Protein NOXP20 OS=Homo sapiens OX=9606 GN=FAM114A1 PE=1 SV=2	24	9	12	9	563	60.7	4.68	28.74	9	FAM114A1	101.4	102.5	96.9	101.1	99.6	101.5	102.9	96.8	98.6	98.7
Q9NRY5	Protein FAM114A2 OS=Homo sapiens OX=9606 GN=FAM114A2 PE=1 SV=4	26	9	14	9	505	55.4	4.88	23.69	9	FAM114A2	95	110.6	96.5	103.7	104.5	105.5	99.8	91.7	92.4	100.3
Q6P1L5	Protein FAM117B OS=Homo sapiens OX=9606 GN=FAM117B PE=1 SV=2	10	3	3	3	589	61.9	9.82	6.14	3	FAM117B	0	0	0	0	0	438.3	0	0	561.7	0
Q9BPY3	Protein FAM118B OS=Homo sapiens OX=9606 GN=FAM118B PE=1 SV=1	13	4	4	3	351	39.5	5.99	7.68	4	FAM118B	102.7	104.3	93.7	103.3	106.4	103	98.9	90.2	99.1	98.5
Q9NZB2	Constitutive coactivator of PPAR-gamma-like protein 1 OS=Homo sapiens OX=9606 GN=FAM120A PE=1 SV=2	39	36	62	35	1118	121.8	8.88	147.49	36	FAM120A	99.5	96.9	102	99.7	100.4	100	101.9	97.7	102.2	99.7
Q96EK7	Constitutive coactivator of peroxisome proliferator-activated receptor gamma OS=Homo sapiens OX=9606 GN=FAM120B PE=1 SV=1	1	1	1	1	910	103.7	5.69	3.25	1	FAM120B	104.4	105.8	114	113.1	96.9	92.3	94.7	91.5	88.3	99
Q9NX05	Constitutive coactivator of PPAR-gamma-like protein 2 OS=Homo sapiens OX=9606 GN=FAM120C PE=1 SV=3	6	5	7	4	1096	120.5	9.03	14.94	5	FAM120C	98.2	110.6	119	96.7	96.4	94.8	91.4	99.5	89.9	103.6
Q8N9E0	Protein FAM133A OS=Homo sapiens OX=9606 GN=FAM133A PE=1 SV=1	6	2	2	1	248	28.9	10.1	4.03	2	FAM133A	97.1	103.4	87.2	92.8	102.3	110.3	105.4	118.7	85.9	97
Q96C01	Protein FAM136A OS=Homo sapiens OX=9606 GN=FAM136A PE=1 SV=1	52	7	8	7	138	15.6	7.61	8.7	7	FAM136A	101.3	100.4	97.4	96.5	96.8	101.1	99.8	104.9	102.7	99.1
Q96MY7	Protein FAM161B OS=Homo sapiens OX=9606 GN=FAM161B PE=1 SV=2	3	1	1	1	647	73.6	9.41	0	1	FAM161B	96.1	83.1	100.6	91.4	90.2	93.9	121.8	104.2	106.6	112
Q96A26	Protein FAM162A OS=Homo sapiens OX=9606 GN=FAM162A PE=1 SV=2	37	7	18	7	154	17.3	9.77	37.31	7	FAM162A	108.9	109.6	108.7	107.2	97.8	99.5	93.5	90.2	92.7	91.8
Q5T6X4	Protein FAM162B OS=Homo sapiens OX=9606 GN=FAM162B PE=2 SV=1	12	1	1	1	162	17.7	10.77	2.81	1	FAM162B	95.6	95.3	101.6	104.6	109	97.5	106.9	95.3	98.8	95.5
Q92567	Protein FAM168A OS=Homo sapiens OX=9606 GN=FAM168A PE=1 SV=2	11	2	2	2	244	26.2	8.98	2.23	2	FAM168A	68.3	90.7	97.7	93.3	88.8	99.7	122	130	120.9	88.5
Q9Y6X4	Soluble lamin-associated protein of 75 kDa OS=Homo sapiens OX=9606 GN=FAM169A PE=1 SV=2	11	5	7	5	670	74.9	4.6	13.86	5	FAM169A	75.3	81.9	79.3	89.4	113.7	103.3	110	119.6	110.3	117.2
Q8N128	Protein FAM177A1 OS=Homo sapiens OX=9606 GN=FAM177A1 PE=1 SV=1	6	1	1	1	213	23.7	4.45	3.12	1	FAM177A1	110.4	107.2	89.6	101.7	91.4	98.2	89.3	100.6	110.4	101.2
Q8NB25	Protein FAM184A OS=Homo sapiens OX=9606 GN=FAM184A PE=1 SV=3	3	4	5	3	1140	132.9	5.83	7.4	4	FAM184A	122.1	119.8	93.1	85.2	87.3	86.7	107.5	99.1	102.2	96.9
Q9ULE4	Protein FAM184B OS=Homo sapiens OX=9606 GN=FAM184B PE=2 SV=3	2	2	2	2	1060	121	6.18	0	2	FAM184B	135.2	85.4	84.2	72.7	131.5	62	145.6	116.7	93.5	73.4
Q8IYM0	Protein FAM186B OS=Homo sapiens OX=9606 GN=FAM186B PE=1 SV=2	1	1	1	1	893	103.7	9.01	0	1	FAM186B	105.5	111.9	82.4	63	102.4	91.5	101.8	133	109.8	98.9
P78312	Protein FAM193A OS=Homo sapiens OX=9606 GN=FAM193A PE=1 SV=2	2	3	6	3	1265	139.9	6.48	6.78	3	FAM193A	100.2	92.3	95.4	103.8	110	92.3	88	94.5	118.4	105.1
Q96PV7	Protein FAM193B OS=Homo sapiens OX=9606 GN=FAM193B PE=1 SV=3	3	2	3	2	902	96.5	7.9	5.31	2	FAM193B	78.1	78	75.8	105.2	96.3	96.8	115.3	139.9	103.5	111.1
Q8TCP9	Protein FAM200A OS=Homo sapiens OX=9606 GN=FAM200A PE=1 SV=1	4	2	2	2	573	66.2	6.21	2.72	2	FAM200A	0	0	0	317.2	0	283.9	0	398.8	0	0
Q8IW50	Protein FAM219A OS=Homo sapiens OX=9606 GN=FAM219A PE=1 SV=3	18	2	2	2	185	20.4	4.73	4.8	2	FAM219A	112.2	109.1	84.1	131.9	98.2	97.7	77.8	112	103.1	73.8
A4D161	Protein FAM221A OS=Homo sapiens OX=9606 GN=FAM221A PE=1 SV=1	2	1	2	1	298	33.1	6.74	1.87	1	FAM221A	182.8	130.4	0	177.9	0	0	210.1	0	147.8	151
Q8WU58	Protein FAM222B OS=Homo sapiens OX=9606 GN=FAM222B PE=1 SV=1	2	1	1	1	562	59.6	9.23	0	1	FAM222B	85.8	97.9	84.5	127	68.5	89.3	122.1	129.9	91.8	103.1
Q92520	Protein FAM3C OS=Homo sapiens OX=9606 GN=FAM3C PE=1 SV=1	19	4	4	4	227	24.7	8.29	8.19	4	FAM3C	99.5	107.3	117.5	111.9	94.4	102	105.4	86.7	86.4	89
Q14320	Protein FAM50A OS=Homo sapiens OX=9606 GN=FAM50A PE=1 SV=2	28	10	12	6	339	40.2	6.83	19.49	10	FAM50A	86.8	91.2	98.4	96.1	100.5	98.8	104.8	112.4	104.3	106.7
Q9Y247	Protein FAM50B OS=Homo sapiens OX=9606 GN=FAM50B PE=1 SV=1	19	6	8	1	325	38.7	8.87	12.46	6	FAM50B	117.7	91.7	103.5	120.9	94.9	102.4	90.1	98.8	109.6	70.5
Q5HYJ3	Protein FAM76B OS=Homo sapiens OX=9606 GN=FAM76B PE=1 SV=3	8	3	4	3	339	38.7	9.25	8.61	3	FAM76B	102.9	101.7	92.7	111.7	100	100.8	93.2	99.7	94	103.2
Q5T0W9	Protein FAM83B OS=Homo sapiens OX=9606 GN=FAM83B PE=1 SV=1	3	2	2	2	1011	114.7	8.97	2.23	2	FAM83B	99.9	84.9	95.8	86.2	77.9	98.9	94.4	133	103.2	125.7
Q8NEG4	Protein FAM83F OS=Homo sapiens OX=9606 GN=FAM83F PE=1 SV=1	4	3	3	1	500	55.5	8.19	1.93	3	FAM83F	116.5	96.8	105.8	92.5	102.2	95	101.6	89.2	98.9	101.6
Q6ZRV2	Protein FAM83H OS=Homo sapiens OX=9606 GN=FAM83H PE=1 SV=3	9	9	11	9	1179	127	6.98	25.9	9	FAM83H	92.2	109.8	96.9	115.6	100.2	88.8	107.3	103.6	86.8	98.8
Q658Y4	Protein FAM91A1 OS=Homo sapiens OX=9606 GN=FAM91A1 PE=1 SV=3	6	4	7	4	838	93.9	6.39	13.1	4	FAM91A1	115.1	101.2	111.4	101.5	86	101.5	85.1	95.5	102.3	100.5
Q8NCA5	Protein FAM98A OS=Homo sapiens OX=9606 GN=FAM98A PE=1 SV=2	18	8	15	5	518	55.2	8.95	29.86	8	FAM98A	104	108.8	104.1	106.3	95.6	98.4	96.6	87.7	98.1	100.5
Q52LJ0	Protein FAM98B OS=Homo sapiens OX=9606 GN=FAM98B PE=1 SV=2	45	16	27	13	433	45.5	8.69	59.49	16	FAM98B	99.2	100.5	98.1	96.9	99.4	98.2	99.1	102.5	102.8	103.3
Q17RN3	Protein FAM98C OS=Homo sapiens OX=9606 GN=FAM98C PE=1 SV=1	8	2	3	2	349	37.3	7.18	9.13	2	FAM98C	102.2	106.9	111	109	92	98.3	94.7	96	91.1	98.8
Q9BXW9	Fanconi anemia group D2 protein OS=Homo sapiens OX=9606 GN=FANCD2 PE=1 SV=2	7	9	16	9	1451	164	5.88	27.46	9	FANCD2	98.6	102	107.5	105.3	100.7	99.1	99.5	96.7	95.5	95.2
Q9NVI1	Fanconi anemia group I protein OS=Homo sapiens OX=9606 GN=FANCI PE=1 SV=4	23	27	46	26	1328	149.2	6.74	75.57	27	FANCI	112.3	102.2	105.2	97.2	98.9	98.6	93.2	93.1	102.4	97.1
Q8WVX9	Fatty acyl-CoA reductase 1 OS=Homo sapiens OX=9606 GN=FAR1 PE=1 SV=1	16	8	15	7	515	59.3	9.17	26.67	8	FAR1	83.7	89.6	82.1	84.5	109.3	104.7	106	113.9	116.8	109.3
Q96K12	Fatty acyl-CoA reductase 2 OS=Homo sapiens OX=9606 GN=FAR2 PE=1 SV=1	10	5	5	5	515	59.4	9.38	10	5	FAR2	114.9	119.8	114.4	107.1	91.3	96.6	88.4	88.5	90.8	88.2
Q9Y4F1	FERM, ARHGEF and pleckstrin domain-containing protein 1 OS=Homo sapiens OX=9606 GN=FARP1 PE=1 SV=1	5	3	4	3	1045	118.6	8.15	9.11	3	FARP1	103.4	86.2	99.5	96.9	100.7	101.1	104.6	90.1	117	100.4
O95363	Phenylalanine--tRNA ligase, mitochondrial OS=Homo sapiens OX=9606 GN=FARS2 PE=1 SV=1	7	3	4	3	451	52.3	7.46	4.8	3	FARS2	109.7	88.2	104.1	107.8	96.1	91.4	103.2	91.3	99.7	108.4
Q9Y285	Phenylalanine--tRNA ligase alpha subunit OS=Homo sapiens OX=9606 GN=FARSA PE=1 SV=3	43	22	62	22	508	57.5	7.8	93.57	22	FARSA	98.6	98.5	100.9	103.5	101	96.6	101.6	98.6	103.4	97.3
Q9NSD9	Phenylalanine--tRNA ligase beta subunit OS=Homo sapiens OX=9606 GN=FARSB PE=1 SV=3	48	30	65	29	589	66.1	6.84	122.19	30	FARSB	103.8	104.8	103.5	101	99.2	99.2	97.3	98	96.7	96.5
P49327	Fatty acid synthase OS=Homo sapiens OX=9606 GN=FASN PE=1 SV=3	60	123	486	121	2511	273.3	6.44	1166.85	123	FASN	110.9	104	104.9	105.5	93.6	93.7	92.2	96.7	99.3	99.2
Q9NYY8	FAST kinase domain-containing protein 2, mitochondrial OS=Homo sapiens OX=9606 GN=FASTKD2 PE=1 SV=1	16	9	15	9	710	81.4	8.05	29.86	9	FASTKD2	104.1	98.7	106.5	109.6	101.8	97.1	93.5	81.2	106.1	101.6
Q7L8L6	FAST kinase domain-containing protein 5, mitochondrial OS=Homo sapiens OX=9606 GN=FASTKD5 PE=1 SV=1	11	7	8	7	764	86.5	8.13	14.04	7	FASTKD5	94.5	104.1	90.9	106.1	96.5	104.5	99.7	106.5	96.5	100.6
Q6V0I7	Protocadherin Fat 4 OS=Homo sapiens OX=9606 GN=FAT4 PE=1 SV=2	1	5	5	5	4981	542.4	4.94	4.36	5	FAT4	78.2	111.2	126.2	116	82.1	104.6	105.5	98.8	112.2	65.1
P62861	FAU ubiquitin-like and ribosomal protein S30 OS=Homo sapiens OX=9606 GN=FAU PE=1 SV=2	20	5	12	5	133	14.4	10.17	20.22	5	FAU	99.9	103.4	102	100	101.3	102	100.4	96.4	97.8	96.7
Q8NFZ0	F-box DNA helicase 1 OS=Homo sapiens OX=9606 GN=FBH1 PE=1 SV=2	3	3	3	3	1043	117.6	8.25	4.78	3	FBH1	105.1	96.3	102.1	83.5	105.7	104.8	102.3	112	91.8	96.6
P22087	rRNA 2'-O-methyltransferase fibrillarin OS=Homo sapiens OX=9606 GN=FBL PE=1 SV=2	54	19	56	16	321	33.8	10.18	99	19	FBL	94.8	94.1	97.5	95	100.3	102.8	103.3	106.1	103.3	102.9
Q8WUP2	Filamin-binding LIM protein 1 OS=Homo sapiens OX=9606 GN=FBLIM1 PE=1 SV=2	12	5	5	5	373	40.6	6.02	12.28	5	FBLIM1	85.9	86.2	101	107.3	102.7	100.6	107.6	102.3	101.3	104.9
Q75N90	Fibrillin-3 OS=Homo sapiens OX=9606 GN=FBN3 PE=2 SV=3	0	1	3	1	2809	300.1	5.07	0	1	FBN3	0	0	0	0	1000	0	0	0	0	0
Q9HCM7	Fibrosin-1-like protein OS=Homo sapiens OX=9606 GN=FBRSL1 PE=1 SV=4	6	6	8	6	1045	110.8	9.67	10.35	6	FBRSL1	101.2	87.5	106.4	99	101.8	100.9	95	100.4	104.7	103.1
Q9H469	F-box/LRR-repeat protein 15 OS=Homo sapiens OX=9606 GN=FBXL15 PE=1 SV=2	21	3	5	3	300	33	7.44	9.97	3	FBXL15	134.6	81.2	107.9	127	114.6	92.2	81.5	98.9	104.2	58
Q96ME1	F-box/LRR-repeat protein 18 OS=Homo sapiens OX=9606 GN=FBXL18 PE=1 SV=2	8	6	9	6	805	88.3	8.32	20.64	6	FBXL18	95.9	97.9	99.4	105.5	99.5	114.1	92.7	90.6	100.9	103.4
Q6PCT2	F-box/LRR-repeat protein 19 OS=Homo sapiens OX=9606 GN=FBXL19 PE=1 SV=3	3	1	1	1	694	75.7	9.17	0	1	FBXL19	108.7	99	94.7	104.7	86	93	112.5	113.1	94	94.3
Q8N531	F-box/LRR-repeat protein 6 OS=Homo sapiens OX=9606 GN=FBXL6 PE=2 SV=2	5	2	2	2	539	58.5	9.29	5.41	2	FBXL6	105.5	92.1	104.2	108.6	104.1	106.8	92.1	84.2	99.4	102.9
O94952	F-box only protein 21 OS=Homo sapiens OX=9606 GN=FBXO21 PE=2 SV=2	5	2	2	1	628	72.2	6.09	5.69	2	FBXO21	77.4	95.2	104.3	119.8	85.7	88.5	106.1	106.8	126.2	89.9
Q8NEZ5	F-box only protein 22 OS=Homo sapiens OX=9606 GN=FBXO22 PE=1 SV=1	7	3	3	3	403	44.5	7.03	3.77	3	FBXO22	114.3	91.8	102.4	82.5	96	100.5	105.7	103.8	104.9	98.1
Q9UK99	F-box only protein 3 OS=Homo sapiens OX=9606 GN=FBXO3 PE=1 SV=3	8	4	6	4	471	54.5	5	15.12	4	FBXO3	116.1	105.5	101.1	100.1	93.7	99.5	95.4	94.5	95.5	98.5
Q6PIJ6	F-box only protein 38 OS=Homo sapiens OX=9606 GN=FBXO38 PE=1 SV=3	4	3	4	3	1188	133.9	6.33	7.24	3	FBXO38	62	0	99.1	68.8	159.8	121.3	132.5	148.2	96.1	112.3
Q8N4B4	F-box only protein 39 OS=Homo sapiens OX=9606 GN=FBXO39 PE=1 SV=1	2	1	2	1	442	52.6	8.88	0	1	FBXO39	106.6	120	100.1	88.9	114.5	111.1	69.9	120.1	101.6	67.1
P0C2W1	F-box/SPRY domain-containing protein 1 OS=Homo sapiens OX=9606 GN=FBXO45 PE=1 SV=1	5	1	1	1	286	30.6	7.83	3.23	1	FBXO45	98.5	82.5	88.8	97.9	109.3	99.7	101	96.6	110.3	115.4
Q9NRD1	F-box only protein 6 OS=Homo sapiens OX=9606 GN=FBXO6 PE=1 SV=1	10	3	5	3	293	33.9	6.09	5.57	3	FBXO6	333.9	0	0	0	211.9	207.2	150.5	96.6	0	0
Q9Y3I1	F-box only protein 7 OS=Homo sapiens OX=9606 GN=FBXO7 PE=1 SV=1	4	2	2	1	522	58.5	6.55	3.31	2	FBXO7	99.3	97.9	100.4	106.2	105.3	90.3	92.9	102.9	99.5	105.2
Q9UK97	F-box only protein 9 OS=Homo sapiens OX=9606 GN=FBXO9 PE=1 SV=1	9	4	5	4	447	52.3	6.15	5	4	FBXO9	109.9	99.3	99.8	107.3	97.9	88.5	107.4	84.5	104.4	101.1
[truncated: 4,818 more rows]

## Sheet: Global proteomics_run_2
Accession	Description	Coverage [%]	# Peptides	# PSMs	# Unique Peptides	# AAs	MW [kDa]	calc. pI	Score Sequest HT: Sequest HT	# Peptides (by Search Engine): Sequest HT	Gene Symbol	Abundances (Grouped): F1, 126	Abundances (Grouped): F1, 127N	Abundances (Grouped): F1, 127C	Abundances (Grouped): F1, 128N	Abundances (Grouped): F1, 128C	Abundances (Grouped): F1, 129N	Abundances (Grouped): F1, 129C	Abundances (Grouped): F1, 130N	Abundances (Grouped): F1, 130C	Abundances (Grouped): F1, 131
Q9NQ94	APOBEC1 complementation factor OS=Homo sapiens OX=9606 GN=A1CF PE=1 SV=1	19	10	17	9	594	65.2	8.47	23.35	10	A1CF	96.5	88.8	96.4	87	96	90.4	102.8	101.6	119	121.5
P01023	Alpha-2-macroglobulin OS=Homo sapiens OX=9606 GN=A2M PE=1 SV=3	1	2	3	1	1474	163.2	6.46	4.26	2	A2M	81.2	114.6	104.9	94.3	91.5	122	102.5	87	112.3	89.5
Q9UNA3	Alpha-1,4-N-acetylglucosaminyltransferase OS=Homo sapiens OX=9606 GN=A4GNT PE=1 SV=1	5	1	1	1	340	39.5	6.89	0	1	A4GNT	109.3	107.6	97.9	96.8	101.5	92	90.1	99.3	117.1	88.3
Q9NRG9	Aladin OS=Homo sapiens OX=9606 GN=AAAS PE=1 SV=1	30	13	28	13	546	59.5	7.5	55.38	13	AAAS	104.8	98.1	95.8	98.3	95	99.4	101.9	104.9	98.8	103.2
Q86V21	Acetoacetyl-CoA synthetase OS=Homo sapiens OX=9606 GN=AACS PE=1 SV=1	27	22	39	20	672	75.1	6.24	56.23	22	AACS	105.8	101.5	104.5	103.1	100.4	97	94.7	97	96.3	99.9
Q5VUY2	Arylacetamide deacetylase-like 4 OS=Homo sapiens OX=9606 GN=AADACL4 PE=3 SV=1	2	1	1	1	407	46.1	8.25	1.72	1	AADACL4	128.5	102.4	112.3	123.9	108.6	83	88.3	89.1	81.2	82.6
Q6PD74	Alpha- and gamma-adaptin-binding protein p34 OS=Homo sapiens OX=9606 GN=AAGAB PE=1 SV=1	28	7	10	7	315	34.6	4.64	12.85	7	AAGAB	99.2	97.8	97.4	94.5	106.4	97.8	95.5	106.7	103.6	101
Q2M2I8	AP2-associated protein kinase 1 OS=Homo sapiens OX=9606 GN=AAK1 PE=1 SV=3	19	12	13	11	961	103.8	6.6	32.34	12	AAK1	100.4	101.1	91.8	95.5	107.5	105.7	96.2	104.5	99.5	97.8
Q9H7C9	Mth938 domain-containing protein OS=Homo sapiens OX=9606 GN=AAMDC PE=1 SV=1	37	4	5	4	122	13.3	8.46	4.98	4	AAMDC	90.4	128.7	85.1	90.3	93.7	155.9	39.6	88.4	147.3	80.5
Q13685	Angio-associated migratory cell protein OS=Homo sapiens OX=9606 GN=AAMP PE=1 SV=2	11	6	10	6	434	46.7	4.42	17.95	6	AAMP	105.4	85.5	97.4	91.9	93.8	88.3	103.3	107.8	106.5	120.2
Q9Y312	Protein AAR2 homolog OS=Homo sapiens OX=9606 GN=AAR2 PE=1 SV=2	16	5	7	5	384	43.4	5.96	14.86	5	AAR2	87.1	93.5	92.4	102	93.8	90	106.7	95.4	112.8	126.3
P49588	Alanine--tRNA ligase, cytoplasmic OS=Homo sapiens OX=9606 GN=AARS1 PE=1 SV=2	55	52	139	52	968	106.7	5.53	301.31	52	AARS1	109.5	107.5	105.7	110.1	104	103.3	93.3	94.1	86.8	85.6
Q5JTZ9	Alanine--tRNA ligase, mitochondrial OS=Homo sapiens OX=9606 GN=AARS2 PE=1 SV=1	21	18	40	18	985	107.3	6.27	63.31	18	AARS2	104.6	96.4	101.1	105	103.1	107	104.3	101.4	89.3	87.8
Q9BTE6	Alanyl-tRNA editing protein Aarsd1 OS=Homo sapiens OX=9606 GN=AARSD1 PE=1 SV=2	29	8	12	8	412	45.5	6.42	26.49	8	AARSD1	101.6	96.5	102.2	106.2	102.3	101.1	96.3	94.1	101.8	97.9
Q9NRN7	L-aminoadipate-semialdehyde dehydrogenase-phosphopantetheinyl transferase OS=Homo sapiens OX=9606 GN=AASDHPPT PE=1 SV=2	20	6	9	6	309	35.8	6.8	13.1	6	AASDHPPT	105.1	99.4	95.4	105.4	92	86	102.7	93.8	114.6	105.7
Q9UDR5	Alpha-aminoadipic semialdehyde synthase, mitochondrial OS=Homo sapiens OX=9606 GN=AASS PE=1 SV=1	16	13	15	13	926	102.1	6.64	23.35	13	AASS	89.4	89.1	103.8	85	111.2	109.9	116.1	98.5	94.1	103
Q9NY61	Protein AATF OS=Homo sapiens OX=9606 GN=AATF PE=1 SV=1	27	13	14	13	560	63.1	4.94	28.98	13	AATF	100.4	103.7	93.9	92.2	99.6	99.6	105.9	103.3	101	100.4
P80404	4-aminobutyrate aminotransferase, mitochondrial OS=Homo sapiens OX=9606 GN=ABAT PE=1 SV=3	7	3	5	3	500	56.4	7.96	13.66	3	ABAT	57.6	39.2	116.3	106	108.8	133.7	89.5	92.6	150.4	105.9
Q9BZC7	ATP-binding cassette sub-family A member 2 OS=Homo sapiens OX=9606 GN=ABCA2 PE=1 SV=4	3	7	8	6	2435	269.7	6.81	8.07	7	ABCA2	120.5	96.7	82.7	98.2	93.6	103.2	98.4	98.5	105.4	102.8
Q99758	Phospholipid-transporting ATPase ABCA3 OS=Homo sapiens OX=9606 GN=ABCA3 PE=1 SV=2	2	3	3	3	1704	191.2	7.62	3.54	3	ABCA3	110.4	114.2	118.9	106.6	106.6	99.1	89.9	88	87.1	79.1
P78363	Retinal-specific phospholipid-transporting ATPase ABCA4 OS=Homo sapiens OX=9606 GN=ABCA4 PE=1 SV=3	1	2	2	2	2273	255.8	6.29	2.98	2	ABCA4	237.7	0	0	0	147.4	132.1	0	239	243.9	0
Q9NRK6	ATP-binding cassette sub-family B member 10, mitochondrial OS=Homo sapiens OX=9606 GN=ABCB10 PE=1 SV=2	12	9	14	8	738	79.1	9.85	21.65	9	ABCB10	95.7	93.7	98.6	106.9	92.3	85.5	98	106.2	108.6	114.5
Q9NP58	ATP-binding cassette sub-family B member 6 OS=Homo sapiens OX=9606 GN=ABCB6 PE=1 SV=1	18	10	14	10	842	93.8	8.48	31.37	10	ABCB6	117	104.5	97.4	113.7	110.8	96.3	84.6	98.4	82.8	94.5
O75027	Iron-sulfur clusters transporter ABCB7, mitochondrial OS=Homo sapiens OX=9606 GN=ABCB7 PE=1 SV=2	12	11	28	11	752	82.6	9.33	25.81	11	ABCB7	109.4	96.9	105.3	95	98.8	105.3	100.4	100.9	96.4	91.5
Q9NUT2	Mitochondrial potassium channel ATP-binding subunit OS=Homo sapiens OX=9606 GN=ABCB8 PE=1 SV=3	15	10	11	8	735	79.9	8.98	14.13	10	ABCB8	108.1	99.7	84.9	98.1	88.9	101.6	98.5	100.2	101.6	118.4
P33527	Multidrug resistance-associated protein 1 OS=Homo sapiens OX=9606 GN=ABCC1 PE=1 SV=3	5	7	8	7	1531	171.5	7.11	8.68	7	ABCC1	65.4	74.2	123.1	143.9	104.3	138.1	108.7	98.6	61	82.6
Q5T3U5	ATP-binding cassette sub-family C member 10 OS=Homo sapiens OX=9606 GN=ABCC10 PE=1 SV=1	1	1	1	1	1492	161.5	7.08	1.78	1	ABCC10	0	204.8	0	0	0	0	281.4	224.3	0	289.5
Q96J66	ATP-binding cassette sub-family C member 11 OS=Homo sapiens OX=9606 GN=ABCC11 PE=1 SV=1	2	3	7	2	1382	154.2	8.09	7.65	3	ABCC11	85	110.1	107.8	94.9	89	107.4	104.9	97.1	110.5	93.3
P33897	ATP-binding cassette sub-family D member 1 OS=Homo sapiens OX=9606 GN=ABCD1 PE=1 SV=2	4	3	3	2	745	82.9	8.95	2.44	3	ABCD1	0	0	89	132.6	159.5	86.3	100.2	199.7	84	148.7
P28288	ATP-binding cassette sub-family D member 3 OS=Homo sapiens OX=9606 GN=ABCD3 PE=1 SV=1	33	21	52	20	659	75.4	9.36	98.19	21	ABCD3	107.3	94	101.8	106.9	106.4	102.8	100.5	97.2	91.2	91.9
P61221	ATP-binding cassette sub-family E member 1 OS=Homo sapiens OX=9606 GN=ABCE1 PE=1 SV=1	46	26	42	26	599	67.3	8.34	75.35	26	ABCE1	97.3	100.6	101.7	96.4	101.9	98	100.5	100.6	104.6	98.4
Q8NE71	ATP-binding cassette sub-family F member 1 OS=Homo sapiens OX=9606 GN=ABCF1 PE=1 SV=2	29	26	46	25	845	95.9	6.8	94.64	26	ABCF1	103.8	99.4	101.2	100.7	100	103	91.6	101.1	98.8	100.3
Q9UG63	ATP-binding cassette sub-family F member 2 OS=Homo sapiens OX=9606 GN=ABCF2 PE=1 SV=2	40	25	55	25	623	71.2	7.37	104.03	25	ABCF2	98.7	94.9	98.1	97.1	94.5	98.9	102.9	101.5	106.9	106.4
Q9NUQ8	ATP-binding cassette sub-family F member 3 OS=Homo sapiens OX=9606 GN=ABCF3 PE=1 SV=2	19	13	21	13	709	79.7	6.34	47.14	13	ABCF3	100.7	104.9	104.4	103.5	103.7	99.1	97.1	92	94.6	100.1
P45844	ATP-binding cassette sub-family G member 1 OS=Homo sapiens OX=9606 GN=ABCG1 PE=1 SV=3	2	1	2	1	678	75.5	7.81	0	1	ABCG1	84	109	111.4	113.2	98.7	105.1	97.2	102.3	91.8	87.4
Q9UNQ0	Broad substrate specificity ATP-binding cassette transporter ABCG2 OS=Homo sapiens OX=9606 GN=ABCG2 PE=1 SV=3	2	1	1	1	655	72.3	8.69	2.39	1	ABCG2	78.5	127.6	113.9	88.3	99.6	98	91	92.2	104.9	106
Q9NUJ1	Palmitoyl-protein thioesterase ABHD10, mitochondrial OS=Homo sapiens OX=9606 GN=ABHD10 PE=1 SV=1	53	14	41	14	306	33.9	8.57	44.5	14	ABHD10	110.2	96.7	103.1	109.4	103	98	96.2	99.6	93.7	90.2
Q8NFV4	Protein ABHD11 OS=Homo sapiens OX=9606 GN=ABHD11 PE=1 SV=1	35	10	18	10	315	34.7	9.48	34.25	10	ABHD11	112.2	105.1	108.9	106.9	96.1	94.3	97.7	110.1	86.3	82.4
Q8N2K0	Lysophosphatidylserine lipase ABHD12 OS=Homo sapiens OX=9606 GN=ABHD12 PE=1 SV=2	22	7	7	7	398	45.1	8.65	19.75	7	ABHD12	112	98.9	93.5	95.3	93.8	106.8	105.5	98.1	109.4	86.6
Q96IU4	Putative protein-lysine deacylase ABHD14B OS=Homo sapiens OX=9606 GN=ABHD14B PE=1 SV=1	41	7	19	7	210	22.3	6.4	41.97	7	ABHD14B	102.1	112.5	106.5	107	100.5	109.6	92.5	92.8	88.4	88.1
O95870	Phosphatidylserine lipase ABHD16A OS=Homo sapiens OX=9606 GN=ABHD16A PE=1 SV=3	23	13	21	13	558	63.2	8.13	30.45	13	ABHD16A	100.2	102.4	102.5	104.8	100.7	95.1	96.9	102.6	98.7	96.3
Q96GS6	Alpha/beta hydrolase domain-containing protein 17A OS=Homo sapiens OX=9606 GN=ABHD17A PE=1 SV=1	10	1	1	1	310	34	6.84	3.11	1	ABHD17A	128.8	0	108.4	116.9	137.5	208.7	0	173.2	0	126.5
Q5VST6	Alpha/beta hydrolase domain-containing protein 17B OS=Homo sapiens OX=9606 GN=ABHD17B PE=1 SV=1	11	2	2	2	288	32.2	6.29	5.91	2	ABHD17B	82.6	86	122.5	65.5	107	122.2	101.9	112.7	117.3	82.3
Q8WU67	Phospholipase ABHD3 OS=Homo sapiens OX=9606 GN=ABHD3 PE=2 SV=2	3	1	1	1	409	46	7.17	2.03	1	ABHD3	123.9	123	125.1	48.4	99.9	137.4	84.9	50	82.3	125
Q8TB40	(Lyso)-N-acylphosphatidylethanolamine lipase OS=Homo sapiens OX=9606 GN=ABHD4 PE=1 SV=1	7	2	8	2	342	38.8	7.59	6.02	2	ABHD4	0	0	0	137.1	201.1	112.5	240.3	136.1	0	172.9
Q8WTS1	1-acylglycerol-3-phosphate O-acyltransferase ABHD5 OS=Homo sapiens OX=9606 GN=ABHD5 PE=1 SV=1	4	1	2	1	349	39.1	6.61	2.95	1	ABHD5	92.1	123.7	88.3	89.1	116.6	88.9	106.9	92.4	94.9	107.2
Q8IZP0	Abl interactor 1 OS=Homo sapiens OX=9606 GN=ABI1 PE=1 SV=4	24	10	14	7	508	55	7.06	25.65	10	ABI1	95.8	101.8	100.4	99.5	104.4	104.6	100.5	96.2	102.1	94.7
Q9NYB9	Abl interactor 2 OS=Homo sapiens OX=9606 GN=ABI2 PE=1 SV=1	23	10	12	7	513	55.6	6.16	24.9	10	ABI2	103.4	95.4	107.5	97.8	98.9	96.4	98.8	104.9	100.6	96.2
Q9NX38	Protein Abitram OS=Homo sapiens OX=9606 GN=ABITRAM PE=1 SV=1	10	2	2	2	181	20.4	7.93	1.84	2	ABITRAM	114.7	141.1	70.8	88.2	87.2	113.4	144.3	66.8	86.4	87.2
P00519	Tyrosine-protein kinase ABL1 OS=Homo sapiens OX=9606 GN=ABL1 PE=1 SV=4	10	9	9	8	1130	122.8	8.66	18.96	9	ABL1	86.1	99.6	100	93.1	97.3	114.1	92.6	100.8	105.1	111.4
O14639	Actin-binding LIM protein 1 OS=Homo sapiens OX=9606 GN=ABLIM1 PE=1 SV=3	18	11	12	8	778	87.6	8.59	15.63	11	ABLIM1	125.3	127.2	94.2	98.8	113.9	104.2	77	103	87.1	69.3
Q12979	Active breakpoint cluster region-related protein OS=Homo sapiens OX=9606 GN=ABR PE=1 SV=2	12	9	13	7	859	97.5	6.55	26.75	9	ABR	100.2	91.6	101.6	108.5	107.5	93.7	96	100.2	97.8	103
Q9P1F3	Costars family protein ABRACL OS=Homo sapiens OX=9606 GN=ABRACL PE=1 SV=1	60	5	17	5	81	9.1	6.29	30.31	5	ABRACL	123.6	92.9	100.9	113.6	103.8	96	87.7	104.7	84.8	92
Q6UWZ7	BRCA1-A complex subunit Abraxas 1 OS=Homo sapiens OX=9606 GN=ABRAXAS1 PE=1 SV=2	11	4	5	4	409	46.6	7.05	2.1	4	ABRAXAS1	102.1	102.7	109.9	130.6	98.1	89.5	92.6	88	91	95.6
Q15018	BRISC complex subunit Abraxas 2 OS=Homo sapiens OX=9606 GN=ABRAXAS2 PE=1 SV=2	20	8	9	8	415	46.9	6.21	21.34	8	ABRAXAS2	98.7	92.7	101.1	99	99.5	99.1	103.3	100.6	97.1	108.8
Q9ULW3	Activator of basal transcription 1 OS=Homo sapiens OX=9606 GN=ABT1 PE=1 SV=1	12	3	4	3	272	31.1	9.88	2.49	3	ABT1	100	90.9	87.6	100.4	80.6	98.6	111.6	114.5	122.1	93.7
P09110	3-ketoacyl-CoA thiolase, peroxisomal OS=Homo sapiens OX=9606 GN=ACAA1 PE=1 SV=2	32	10	16	10	424	44.3	8.44	49.79	10	ACAA1	95.3	95.5	111.3	108.8	105.6	103.4	88.4	97.9	92.6	101.3
P42765	3-ketoacyl-CoA thiolase, mitochondrial OS=Homo sapiens OX=9606 GN=ACAA2 PE=1 SV=2	38	14	18	13	397	41.9	8.09	39.38	14	ACAA2	86.4	93.5	102.3	99.6	99.6	98	109.1	100.5	107	104.2
Q13085	Acetyl-CoA carboxylase 1 OS=Homo sapiens OX=9606 GN=ACACA PE=1 SV=2	26	56	75	56	2346	265.4	6.37	154.87	56	ACACA	97.8	87.9	93.6	97.8	101.8	94.6	98.9	100.5	112.4	114.6
Q6JQN1	Acyl-CoA dehydrogenase family member 10 OS=Homo sapiens OX=9606 GN=ACAD10 PE=1 SV=1	12	12	15	11	1059	118.8	8.06	24.15	12	ACAD10	97	100	107.3	111	93.3	96.1	91.4	107.1	99.2	97.6
Q709F0	Acyl-CoA dehydrogenase family member 11 OS=Homo sapiens OX=9606 GN=ACAD11 PE=1 SV=3	5	4	4	4	780	87.2	8.02	4.28	4	ACAD11	106	86.2	89.8	107	116.7	125.3	86.5	97.3	104.3	81
Q9UKU7	Isobutyryl-CoA dehydrogenase, mitochondrial OS=Homo sapiens OX=9606 GN=ACAD8 PE=1 SV=1	35	13	14	13	415	45	7.85	29.23	13	ACAD8	92.7	99.4	104	105.9	109.6	106.5	97.1	101.5	96	87.4
Q9H845	Complex I assembly factor ACAD9, mitochondrial OS=Homo sapiens OX=9606 GN=ACAD9 PE=1 SV=1	37	20	32	20	621	68.7	7.96	58.91	20	ACAD9	106.5	98.7	103.2	104.1	100.6	96.2	99.7	100.9	96.2	93.9
P28330	Long-chain specific acyl-CoA dehydrogenase, mitochondrial OS=Homo sapiens OX=9606 GN=ACADL PE=1 SV=2	19	7	7	7	430	47.6	7.8	7.3	7	ACADL	132.9	140.3	120.7	109	80.9	78.6	88.1	88.9	82.9	77.9
P11310	Medium-chain specific acyl-CoA dehydrogenase, mitochondrial OS=Homo sapiens OX=9606 GN=ACADM PE=1 SV=1	51	24	75	24	421	46.6	8.37	145.47	24	ACADM	100.6	100.1	102.6	103.8	101.7	99.7	101.9	101.9	94.3	93.4
P16219	Short-chain specific acyl-CoA dehydrogenase, mitochondrial OS=Homo sapiens OX=9606 GN=ACADS PE=1 SV=1	41	14	27	14	412	44.3	7.99	74.1	14	ACADS	106.9	97.1	102.6	108.3	112.2	108.9	94.7	97.8	82.6	88.9
P45954	Short/branched chain specific acyl-CoA dehydrogenase, mitochondrial OS=Homo sapiens OX=9606 GN=ACADSB PE=1 SV=1	28	12	21	12	432	47.5	6.99	32.68	12	ACADSB	105.1	96.3	104.3	98.8	110.1	105.3	101.6	102.5	85.7	90.4
P49748	Very long-chain specific acyl-CoA dehydrogenase, mitochondrial OS=Homo sapiens OX=9606 GN=ACADVL PE=1 SV=1	53	33	80	33	655	70.3	8.75	156.03	33	ACADVL	107.1	94.3	102.1	103.4	105.4	102.5	99.3	100	93.3	92.7
Q15027	Arf-GAP with coiled-coil, ANK repeat and PH domain-containing protein 1 OS=Homo sapiens OX=9606 GN=ACAP1 PE=1 SV=1	4	2	2	2	740	81.5	7.66	0	2	ACAP1	92.8	130	124.7	84.7	83.5	97.2	101.5	98.9	82	104.6
Q15057	Arf-GAP with coiled-coil, ANK repeat and PH domain-containing protein 2 OS=Homo sapiens OX=9606 GN=ACAP2 PE=1 SV=3	19	16	17	16	778	88	6.8	43.12	16	ACAP2	96.1	96.4	94.2	107.9	95.3	102.9	97.7	93.2	106.2	110
P24752	Acetyl-CoA acetyltransferase, mitochondrial OS=Homo sapiens OX=9606 GN=ACAT1 PE=1 SV=1	55	27	96	27	427	45.2	8.85	194.21	27	ACAT1	96.6	103.2	105.1	101.2	98.6	102.8	101.8	100.7	95.8	94
Q9BWD1	Acetyl-CoA acetyltransferase, cytosolic OS=Homo sapiens OX=9606 GN=ACAT2 PE=1 SV=2	67	20	66	19	397	41.3	6.92	127.68	20	ACAT2	95.6	99.6	94.2	98.3	96	92.6	97.6	99.8	112	114.3
Q9H3P7	Golgi resident protein GCP60 OS=Homo sapiens OX=9606 GN=ACBD3 PE=1 SV=4	39	18	26	18	528	60.6	5.06	72.27	18	ACBD3	108.1	93.5	103.5	103.9	96.9	97	97.7	96.7	102.3	100.6
Q8NC06	Acyl-CoA-binding domain-containing protein 4 OS=Homo sapiens OX=9606 GN=ACBD4 PE=1 SV=2	8	2	2	2	268	30.3	7.12	2.24	2	ACBD4	82.2	94.9	108.3	0	151.4	119.2	90.1	80.5	110.6	162.7
Q5T8D3	Acyl-CoA-binding domain-containing protein 5 OS=Homo sapiens OX=9606 GN=ACBD5 PE=1 SV=1	30	18	25	18	534	60.1	5.33	52.02	18	ACBD5	110	98.3	105.2	109	104.5	101.1	95.4	99.9	90	86.7
Q9BR61	Acyl-CoA-binding domain-containing protein 6 OS=Homo sapiens OX=9606 GN=ACBD6 PE=1 SV=1	16	5	5	5	282	31.1	5.11	11.86	5	ACBD6	95.7	96.7	93.2	105.4	99.7	102.7	94.6	106	97.5	108.5
Q8N6N7	Acyl-CoA-binding domain-containing protein 7 OS=Homo sapiens OX=9606 GN=ACBD7 PE=1 SV=1	43	7	8	7	88	9.8	6.71	13.86	7	ACBD7	107.5	106.5	92.5	98.1	100.2	92	100.6	100.3	99.7	102.6
Q96AP0	Adrenocortical dysplasia protein homolog OS=Homo sapiens OX=9606 GN=ACD PE=1 SV=4	3	1	1	1	458	48.9	5.3	2.7	1	ACD	124.4	109.7	113.3	91.7	87.6	80.7	113	78.2	132.4	68.9
P12821	Angiotensin-converting enzyme OS=Homo sapiens OX=9606 GN=ACE PE=1 SV=1	8	11	14	10	1306	149.6	6.39	15.71	11	ACE	108.9	101.4	106.3	105.1	104.3	100.5	93.9	89.7	96.3	93.6
Q9UKV3	Apoptotic chromatin condensation inducer in the nucleus OS=Homo sapiens OX=9606 GN=ACIN1 PE=1 SV=2	29	42	71	42	1341	151.8	6.43	139.13	42	ACIN1	96.5	96.9	95.9	93.6	95.8	95	107.1	105.7	106.8	106.5
P53396	ATP-citrate synthase OS=Homo sapiens OX=9606 GN=ACLY PE=1 SV=3	53	56	172	56	1101	120.8	7.33	329.59	56	ACLY	100.5	97.8	99.7	100.5	96.7	96.1	99.6	99.4	104.4	105.1
P21399	Cytoplasmic aconitate hydratase OS=Homo sapiens OX=9606 GN=ACO1 PE=1 SV=3	42	36	54	36	889	98.3	6.68	99.94	36	ACO1	97.6	101.5	106	103.2	110.7	111.3	95.5	95.8	87.3	91.1
Q99798	Aconitate hydratase, mitochondrial OS=Homo sapiens OX=9606 GN=ACO2 PE=1 SV=2	57	43	142	43	780	85.4	7.61	351.33	43	ACO2	100.3	101.2	103.3	103.2	102	101	99.3	99.8	95.9	93.9
Q86TX2	Acyl-coenzyme A thioesterase 1 OS=Homo sapiens OX=9606 GN=ACOT1 PE=1 SV=1	46	19	38	2	421	46.2	7.34	86.03	19	ACOT1	88.4	67.7	87.8	130	86.5	116.7	110.1	114.5	99.2	99.1
Q8WYK0	Acetyl-coenzyme A thioesterase OS=Homo sapiens OX=9606 GN=ACOT12 PE=1 SV=1	5	2	2	2	555	62	6.77	4.78	2	ACOT12	98.9	101.8	84.7	101	109.5	109.3	108.1	104.6	91.9	90.2
Q9NPJ3	Acyl-coenzyme A thioesterase 13 OS=Homo sapiens OX=9606 GN=ACOT13 PE=1 SV=1	46	6	140	6	140	15	9.14	302.83	6	ACOT13	97	99.2	101.6	100.7	106.9	112.6	104.5	100	90.4	87.1
P49753	Acyl-coenzyme A thioesterase 2, mitochondrial OS=Homo sapiens OX=9606 GN=ACOT2 PE=1 SV=6	39	19	38	2	483	53.2	8.47	88.04	19	ACOT2	98.1	95.2	104.7	101.1	106.1	101.5	104.4	99.1	96.6	93.2
O00154	Cytosolic acyl coenzyme A thioester hydrolase OS=Homo sapiens OX=9606 GN=ACOT7 PE=1 SV=3	33	12	23	12	380	41.8	8.54	39.6	12	ACOT7	100.1	102.2	98.4	96.2	93.8	103.1	96.4	105.9	96.4	107.5
O14734	Acyl-coenzyme A thioesterase 8 OS=Homo sapiens OX=9606 GN=ACOT8 PE=1 SV=1	17	4	5	4	319	35.9	7.56	13.16	4	ACOT8	92	87.3	109.9	120.2	95.8	111.6	100.6	85.1	106.6	90.8
Q15067	Peroxisomal acyl-coenzyme A oxidase 1 OS=Homo sapiens OX=9606 GN=ACOX1 PE=1 SV=3	20	10	13	10	660	74.4	8.16	19.94	10	ACOX1	110.9	98	107.7	108.4	111.8	106.2	95.3	90.2	83.4	88.3
O15254	Peroxisomal acyl-coenzyme A oxidase 3 OS=Homo sapiens OX=9606 GN=ACOX3 PE=1 SV=2	3	2	2	2	700	77.6	7.25	1.84	2	ACOX3	89.6	59.7	99	102.1	145.7	105	106.3	106.7	75.4	110.5
P24666	Low molecular weight phosphotyrosine protein phosphatase OS=Homo sapiens OX=9606 GN=ACP1 PE=1 SV=3	65	10	22	10	158	18	6.74	49.63	10	ACP1	105.5	104.3	98.9	99.6	102	94.9	100.9	102.4	96.1	95.6
P11117	Lysosomal acid phosphatase OS=Homo sapiens OX=9606 GN=ACP2 PE=1 SV=3	12	5	5	5	423	48.3	6.74	10.04	5	ACP2	104.2	88.8	116.2	118.6	110.3	117.9	91	93.4	78.1	81.5
P15309	Prostatic acid phosphatase OS=Homo sapiens OX=9606 GN=ACP3 PE=1 SV=3	4	1	2	1	386	44.5	6.24	5.98	1	ACP3	107.1	91.2	136.8	116.1	101.8	102.5	79.8	80.5	93.3	91
Q9NPH0	Lysophosphatidic acid phosphatase type 6 OS=Homo sapiens OX=9606 GN=ACP6 PE=1 SV=3	16	5	7	5	428	48.9	6.47	4.65	5	ACP6	110.3	63.7	110.8	95.8	100.5	103.7	88.2	93.4	112.8	120.9
Q8NEB7	Acrosin-binding protein OS=Homo sapiens OX=9606 GN=ACRBP PE=2 SV=1	2	1	1	1	543	61.3	5.16	2.48	1	ACRBP	0	0	0	0	248.8	252.1	0	287.5	211.6	0
Q96CM8	Medium-chain acyl-CoA ligase ACSF2, mitochondrial OS=Homo sapiens OX=9606 GN=ACSF2 PE=1 SV=2	16	9	11	9	615	68.1	7.55	25.22	9	ACSF2	101.9	116.7	107.3	107.6	106.6	109.8	87.8	91	86.2	85.3
Q4G176	Malonate--CoA ligase ACSF3, mitochondrial OS=Homo sapiens OX=9606 GN=ACSF3 PE=1 SV=3	31	15	18	15	576	64.1	8.37	33.7	15	ACSF3	108.1	94.6	96.4	110.3	104.4	97.2	89.4	100.3	97.3	102
P33121	Long-chain-fatty-acid--CoA ligase 1 OS=Homo sapiens OX=9606 GN=ACSL1 PE=1 SV=1	21	15	16	15	698	77.9	7.15	30.09	15	ACSL1	105.5	104.1	109	109.3	123.6	125.7	91.4	88.5	74.3	68.6
O95573	Fatty acid CoA ligase Acsl3 OS=Homo sapiens OX=9606 GN=ACSL3 PE=1 SV=3	30	18	54	17	720	80.4	8.38	86.66	18	ACSL3	103.6	102.8	99.5	97.6	91.3	90.9	100.6	100.6	104.5	108.6
O60488	Long-chain-fatty-acid--CoA ligase 4 OS=Homo sapiens OX=9606 GN=ACSL4 PE=1 SV=2	3	2	7	1	711	79.1	8.38	5.47	2	ACSL4	106.3	86.3	90.3	91.4	107.7	109.5	109.7	106.1	92.7	99.9
Q53FZ2	Acyl-coenzyme A synthetase ACSM3, mitochondrial OS=Homo sapiens OX=9606 GN=ACSM3 PE=1 SV=2	28	17	21	17	586	66.1	9.04	47.02	17	ACSM3	100.3	101	105.9	109.1	103	106.7	96.3	97.7	89.6	90.3
Q9NUB1	Acetyl-coenzyme A synthetase 2-like, mitochondrial OS=Homo sapiens OX=9606 GN=ACSS1 PE=1 SV=2	5	2	2	2	689	74.8	7.11	0	2	ACSS1	0	0	352.6	214.1	0	214.8	0	0	218.5	0
Q9NR19	Acetyl-coenzyme A synthetase, cytoplasmic OS=Homo sapiens OX=9606 GN=ACSS2 PE=1 SV=1	17	12	18	12	701	78.5	6.46	26.89	12	ACSS2	99.8	92.6	95.9	106.8	99	94.7	97.9	102.5	103.5	107.4
P60709	Actin, cytoplasmic 1 OS=Homo sapiens OX=9606 GN=ACTB PE=1 SV=1	77	32	603	10	375	41.7	5.48	1281.29	32	ACTB	97.9	98.2	99.1	98.3	97.4	98.1	102.2	101.5	103.3	104.1
Q562R1	Beta-actin-like protein 2 OS=Homo sapiens OX=9606 GN=ACTBL2 PE=1 SV=2	23	13	136	2	376	42	5.59	244.57	13	ACTBL2	0	0	0	0	0	0	0	0	0	1000
P68032	Actin, alpha cardiac muscle 1 OS=Homo sapiens OX=9606 GN=ACTC1 PE=1 SV=1	48	23	404	5	377	42	5.39	679.73	23	ACTC1	93	100.4	97	94.9	97.5	98.7	104.1	103.2	108.5	102.5
O96019	Actin-like protein 6A OS=Homo sapiens OX=9606 GN=ACTL6A PE=1 SV=1	48	21	37	17	429	47.4	5.6	90.12	21	ACTL6A	94.4	96.9	96.5	93.1	95.8	100.4	103.9	101.3	106.7	111
O94805	Actin-like protein 6B OS=Homo sapiens OX=9606 GN=ACTL6B PE=1 SV=1	12	6	10	2	426	46.8	5.71	22.32	6	ACTL6B	87.2	93.6	107.6	100.5	121.4	130	86.4	93.4	98.3	81.6
Q9H568	Actin-like protein 8 OS=Homo sapiens OX=9606 GN=ACTL8 PE=1 SV=1	8	1	1	1	366	41.3	6.14	2.83	1	ACTL8	66.6	82.8	78.9	110.4	111.5	107.5	73.3	102	152.2	114.7
P12814	Alpha-actinin-1 OS=Homo sapiens OX=9606 GN=ACTN1 PE=1 SV=2	62	61	164	29	892	103	5.41	363.83	61	ACTN1	99.9	103.6	100.7	100.7	98.2	98.2	96.2	98.3	103.2	101.1
O43707	Alpha-actinin-4 OS=Homo sapiens OX=9606 GN=ACTN4 PE=1 SV=2	78	75	345	43	911	104.8	5.44	751	75	ACTN4	101.7	97.4	98.5	101.2	98.1	97.8	98.7	99.1	104	103.3
Q9NZ32	Actin-related protein 10 OS=Homo sapiens OX=9606 GN=ACTR10 PE=1 SV=1	26	11	11	10	417	46.3	7.37	18.23	11	ACTR10	87.9	100.4	109.4	105.9	105.1	97.7	96.6	88.6	100.6	107.7
P61163	Alpha-centractin OS=Homo sapiens OX=9606 GN=ACTR1A PE=1 SV=1	49	21	55	8	376	42.6	6.64	92.75	21	ACTR1A	100.8	98.4	101.3	101.4	100.9	101.6	97.3	100.7	95.1	102.6
P42025	Beta-centractin OS=Homo sapiens OX=9606 GN=ACTR1B PE=1 SV=1	43	17	31	5	376	42.3	6.4	44.1	17	ACTR1B	104.4	86.7	100.2	89.7	96.4	102.5	90.6	107.1	106.3	116
P61160	Actin-related protein 2 OS=Homo sapiens OX=9606 GN=ACTR2 PE=1 SV=1	37	15	41	14	394	44.7	6.74	85.46	15	ACTR2	99.2	96.2	100.9	102.2	100	101.7	100.9	99.5	98.1	101.4
P61158	Actin-related protein 3 OS=Homo sapiens OX=9606 GN=ACTR3 PE=1 SV=3	53	22	51	18	418	47.3	5.88	116.82	22	ACTR3	102.9	95.9	103.7	101.5	99.4	100.7	99	101.8	97.2	98
Q9P1U1	Actin-related protein 3B OS=Homo sapiens OX=9606 GN=ACTR3B PE=2 SV=1	23	8	16	4	418	47.6	5.88	36.11	8	ACTR3B	83.2	95.9	100.8	84	100.5	121.6	101.5	101.4	103.6	107.6
Q9H9F9	Actin-related protein 5 OS=Homo sapiens OX=9606 GN=ACTR5 PE=1 SV=2	12	6	8	6	607	68.3	5.27	13.04	6	ACTR5	89.7	107.8	93.2	133.2	94.3	107.2	111.5	71.9	94.3	96.9
Q9H981	Actin-related protein 8 OS=Homo sapiens OX=9606 GN=ACTR8 PE=1 SV=2	17	8	8	8	624	70.4	7.78	11.5	8	ACTR8	96.1	95.4	92.1	101.7	99.7	90.5	106.4	102.4	103.7	111.9
P36896	Activin receptor type-1B OS=Homo sapiens OX=9606 GN=ACVR1B PE=1 SV=1	6	2	2	2	505	56.8	7.03	2.43	2	ACVR1B	96.4	80.1	98.2	135.4	93.9	116.5	85.8	64.1	145.3	84.3
Q03154	Aminoacylase-1 OS=Homo sapiens OX=9606 GN=ACY1 PE=1 SV=1	50	16	32	16	408	45.9	6.18	68.07	16	ACY1	105.2	103.9	102.5	102.5	97.9	103.9	93	95.2	98.3	97.7
P07311	Acylphosphatase-1 OS=Homo sapiens OX=9606 GN=ACYP1 PE=1 SV=2	30	3	5	3	99	11.3	9.31	9.16	3	ACYP1	117	76.1	100	103.7	105	93.5	88.8	107.5	99	109.5
P00813	Adenosine deaminase OS=Homo sapiens OX=9606 GN=ADA PE=1 SV=3	2	1	1	1	363	40.7	5.95	2.16	1	ADA	73	103.9	103.7	100	131.8	145.2	89.5	89.2	81.6	82.3
Q9NZK5	Adenosine deaminase 2 OS=Homo sapiens OX=9606 GN=ADA2 PE=1 SV=2	2	1	1	1	511	58.9	7.91	2.8	1	ADA2	93.8	81	95.9	111.5	97.8	113.6	110.7	109.8	82.5	103.4
Q8NCV1	Adenosine deaminase domain-containing protein 2 OS=Homo sapiens OX=9606 GN=ADAD2 PE=2 SV=1	3	1	1	1	583	61.7	8.84	0	1	ADAD2	118.9	86	121.9	107.1	70.5	111	108.7	108.3	75.9	91.7
O14672	Disintegrin and metalloproteinase domain-containing protein 10 OS=Homo sapiens OX=9606 GN=ADAM10 PE=1 SV=1	17	11	12	11	748	84.1	7.77	14.75	11	ADAM10	94.9	105.2	108.9	107.2	105.4	102.3	107.2	89.3	89.9	89.6
Q13444	Disintegrin and metalloproteinase domain-containing protein 15 OS=Homo sapiens OX=9606 GN=ADAM15 PE=1 SV=4	7	5	7	5	863	92.9	6.73	12.12	5	ADAM15	119.3	109.3	88	112.5	108	98.4	103	106	78.2	77.3
P78536	Disintegrin and metalloproteinase domain-containing protein 17 OS=Homo sapiens OX=9606 GN=ADAM17 PE=1 SV=1	1	1	1	1	824	93	5.76	0	1	ADAM17	77.7	94.5	83.6	93.8	114	117.1	122.6	125.4	93	78.4
Q9P0K1	Disintegrin and metalloproteinase domain-containing protein 22 OS=Homo sapiens OX=9606 GN=ADAM22 PE=1 SV=1	13	9	10	9	906	100.4	7.2	8.18	9	ADAM22	57	113.1	85.2	92.8	109.7	74.1	113.9	78.9	140.3	134.8
Q13443	Disintegrin and metalloproteinase domain-containing protein 9 OS=Homo sapiens OX=9606 GN=ADAM9 PE=1 SV=1	13	10	12	10	819	90.5	7.52	19.03	10	ADAM9	99	100.5	101.9	105.5	101	100.5	100	97.9	100.3	93.3
P55265	Double-stranded RNA-specific adenosine deaminase OS=Homo sapiens OX=9606 GN=ADAR PE=1 SV=4	55	73	148	73	1226	136	8.65	306.88	73	ADAR	95.9	98.3	99.2	98.4	99.5	100.7	102.8	98.7	104.3	102.1
P78563	Double-stranded RNA-specific editase 1 OS=Homo sapiens OX=9606 GN=ADARB1 PE=1 SV=1	1	1	1	1	741	80.7	9.01	0	1	ADARB1	0	0	0	0	238.9	0	0	0	352.3	408.8
Q9BUB4	tRNA-specific adenosine deaminase 1 OS=Homo sapiens OX=9606 GN=ADAT1 PE=1 SV=1	6	2	2	2	502	55.4	9.01	4.35	2	ADAT1	0	0	530.3	0	0	469.7	0	0	0	0
Q96EY9	Probable inactive tRNA-specific adenosine deaminase-like protein 3 OS=Homo sapiens OX=9606 GN=ADAT3 PE=1 SV=1	15	4	4	4	351	38	7.88	7.76	4	ADAT3	95.1	102.4	104.7	102	83.1	114.1	99	76.2	114.7	108.7
Q96PN6	Adenylate cyclase type 10 OS=Homo sapiens OX=9606 GN=ADCY10 PE=1 SV=3	2	3	3	2	1610	187	7.31	0	3	ADCY10	0	585.1	0	0	0	0	0	0	414.9	0
O43306	Adenylate cyclase type 6 OS=Homo sapiens OX=9606 GN=ADCY6 PE=1 SV=2	7	6	6	4	1168	130.5	8.22	13.21	6	ADCY6	71.6	95	109.8	64.2	95.5	144.1	139.6	117.8	92.3	70.1
P35611	Alpha-adducin OS=Homo sapiens OX=9606 GN=ADD1 PE=1 SV=2	23	13	16	11	737	80.9	5.83	23.4	13	ADD1	100.3	96.6	104.7	94.9	104.2	103.6	82.7	95.2	99.3	118.6
Q9UEY8	Gamma-adducin OS=Homo sapiens OX=9606 GN=ADD3 PE=1 SV=1	11	8	10	7	706	79.1	6.32	17.92	8	ADD3	96.1	100.3	96.8	96.5	95.6	91.6	101.1	103.2	105.9	113
Q86SQ6	Adhesion G protein-coupled receptor A1 OS=Homo sapiens OX=9606 GN=ADGRA1 PE=2 SV=3	1	1	2	1	560	60.8	7.94	0	1	ADGRA1	0	296.8	156.7	0	182.7	152	211.8	0	0	0
O60242	Adhesion G protein-coupled receptor B3 OS=Homo sapiens OX=9606 GN=ADGRB3 PE=1 SV=2	3	2	2	2	1522	171.4	7.06	1.73	2	ADGRB3	0	0	0	0	0	0	462.4	537.6	0	0
P48960	Adhesion G protein-coupled receptor E5 OS=Homo sapiens OX=9606 GN=ADGRE5 PE=1 SV=4	3	2	3	2	835	91.8	6.87	7.98	2	ADGRE5	65.4	75.7	125.6	149	84.4	143	101.8	60.9	51.6	142.6
Q8IZF6	Adhesion G-protein coupled receptor G4 OS=Homo sapiens OX=9606 GN=ADGRG4 PE=2 SV=2	0	2	3	1	3080	333.2	6.21	2.03	2	ADGRG4	105.2	84.2	113.9	123.1	92.4	116.2	85.2	96.9	89.3	93.7
P11766	Alcohol dehydrogenase class-3 OS=Homo sapiens OX=9606 GN=ADH5 PE=1 SV=4	36	12	18	12	374	39.7	7.49	42.31	12	ADH5	101	99.9	106.7	99	102.7	99.9	97	95.9	97.3	100.8
Q9BV57	Acireductone dioxygenase OS=Homo sapiens OX=9606 GN=ADI1 PE=1 SV=1	36	7	19	7	179	21.5	5.68	33.48	7	ADI1	96.7	95.4	85.4	93.5	102.6	98.4	112.3	106.5	105.9	103.2
Q86V24	Adiponectin receptor protein 2 OS=Homo sapiens OX=9606 GN=ADIPOR2 PE=1 SV=1	2	1	1	1	386	43.9	6.6	2.03	1	ADIPOR2	141.8	143.7	101.9	105.6	92.8	103.8	76.2	78.5	78.6	77
Q15847	Adipogenesis regulatory factor OS=Homo sapiens OX=9606 GN=ADIRF PE=1 SV=1	87	7	16	7	76	7.9	5.31	55.76	7	ADIRF	109.4	118.2	103.6	100.9	73.3	75.3	92.6	91.4	118.2	117.1
Q9GZN8	UPF0687 protein C20orf27 OS=Homo sapiens OX=9606 GN=C20orf27 PE=1 SV=3	29	4	7	4	174	19.3	6.84	3.44	4	ADISSP	105.7	108.9	97	99.6	90	96.3	94.8	99.5	107.4	100.9
P55263	Adenosine kinase OS=Homo sapiens OX=9606 GN=ADK PE=1 SV=2	40	17	41	17	362	40.5	6.7	73.11	17	ADK	106.9	98.3	97.7	108.1	101.6	102.2	94.5	96.1	96	98.5
Q9H2P0	Activity-dependent neuroprotector homeobox protein OS=Homo sapiens OX=9606 GN=ADNP PE=1 SV=1	45	49	68	49	1102	123.5	7.34	136.39	49	ADNP	95.7	97.9	97.8	95	99.1	102.3	102.7	105.9	100.9	102.8
Q6IQ32	Activity-dependent neuroprotector homeobox protein 2 OS=Homo sapiens OX=9606 GN=ADNP2 PE=1 SV=1	6	6	7	6	1131	122.8	9.16	5.69	6	ADNP2	94.7	94.3	108.1	98.1	107.1	99.4	97.1	91.5	107	102.6
Q96SZ5	2-aminoethanethiol dioxygenase OS=Homo sapiens OX=9606 GN=ADO PE=1 SV=2	33	7	8	7	270	29.7	6.04	19.21	7	ADO	104.1	104	111	104.8	108.6	98.8	94.1	85.9	97.5	91.2
Q9BRR6	ADP-dependent glucokinase OS=Homo sapiens OX=9606 GN=ADPGK PE=1 SV=1	10	4	7	4	497	54.1	6.2	9.39	4	ADPGK	61.4	113.2	90.6	97.7	113.5	128.6	85.1	114.3	93.8	101.8
Q3LIE5	Manganese-dependent ADP-ribose/CDP-alcohol diphosphatase OS=Homo sapiens OX=9606 GN=ADPRM PE=1 SV=1	3	1	1	1	342	39.5	5.59	2.11	1	ADPRM	0	0	0	0	463.9	0	536.1	0	0	0
Q9NX46	ADP-ribosylhydrolase ARH3 OS=Homo sapiens OX=9606 GN=ADPRS PE=1 SV=1	37	13	29	12	363	38.9	5.07	67.05	13	ADPRS	100.3	95.1	104.7	109	112.5	105.2	95.7	89.8	91.1	96.7
P08913	Alpha-2A adrenergic receptor OS=Homo sapiens OX=9606 GN=ADRA2A PE=1 SV=4	7	2	3	2	465	50.6	9.69	3.76	2	ADRA2A	153.4	146	66.8	110	98.1	50.1	90	75.8	128	81.8
Q16186	Proteasomal ubiquitin receptor ADRM1 OS=Homo sapiens OX=9606 GN=ADRM1 PE=1 SV=2	25	11	22	11	407	42.1	5.07	42.65	11	ADRM1	105.7	106.2	101	97.9	96.8	97.9	100.1	93.3	103.3	97.7
P30566	Adenylosuccinate lyase OS=Homo sapiens OX=9606 GN=ADSL PE=1 SV=2	37	17	31	17	484	54.9	7.11	71.84	17	ADSL	104.9	96.9	97.4	103	101.3	97	96.1	97.1	98.4	108
Q8N142	Adenylosuccinate synthetase isozyme 1 OS=Homo sapiens OX=9606 GN=ADSS1 PE=1 SV=1	43	17	31	14	457	50.2	8.59	58.36	17	ADSS1	103.4	105.8	102	110.7	104.2	103.8	92.5	97.3	87.1	93
P30520	Adenylosuccinate synthetase isozyme 2 OS=Homo sapiens OX=9606 GN=ADSS2 PE=1 SV=3	37	18	29	15	456	50.1	6.55	52.56	18	ADSS2	103.4	99.4	102	99.5	96.2	95.6	97.1	96.2	102.4	108.2
P55196	Afadin OS=Homo sapiens OX=9606 GN=AFDN PE=1 SV=3	21	35	43	35	1824	206.7	6.47	70.99	35	AFDN	96.2	95.6	94.7	94.2	100.5	99.1	106.9	105.3	101	106.5
P51826	AF4/FMR2 family member 3 OS=Homo sapiens OX=9606 GN=AFF3 PE=1 SV=3	19	19	28	18	1226	133.4	8.1	40.65	19	AFF3	102.1	108.8	96.7	97	99.1	106.7	94.4	90.3	100.6	104.3
Q9UHB7	AF4/FMR2 family member 4 OS=Homo sapiens OX=9606 GN=AFF4 PE=1 SV=1	10	11	11	11	1163	127.4	9.31	10.73	11	AFF4	121.6	102.9	100.6	91.7	105.2	96.4	102.2	97.2	92	90.3
Q8WV93	AFG1-like ATPase OS=Homo sapiens OX=9606 GN=AFG1L PE=1 SV=2	4	2	2	2	481	54.8	7.27	5.79	2	AFG1L	103.7	102.3	107.2	95.5	113.2	92.7	87.2	96.7	103.7	97.8
Q8NB90	Ribosome biogenesis protein SPATA5 OS=Homo sapiens OX=9606 GN=SPATA5 PE=1 SV=3	26	17	24	16	893	97.8	5.66	47.18	17	AFG2A	104.8	102.3	107.5	102.6	103.4	104.3	92.8	93.3	95.4	93.7
Q9BVQ7	Ribosome biogenesis protein SPATA5L1 OS=Homo sapiens OX=9606 GN=SPATA5L1 PE=1 SV=2	21	13	19	13	753	80.7	8.09	30.71	13	AFG2B	99.7	102.1	108.7	97.7	101.3	103.1	96.7	99.7	105.1	85.9
Q9Y4W6	AFG3-like protein 2 OS=Homo sapiens OX=9606 GN=AFG3L2 PE=1 SV=2	31	29	45	28	797	88.5	8.66	73.29	29	AFG3L2	102.1	102.2	102.2	101.2	100.3	104.1	99.4	99.6	95.2	93.7
P02771	Alpha-fetoprotein OS=Homo sapiens OX=9606 GN=AFP PE=1 SV=1	12	5	7	5	609	68.6	5.68	11.7	5	AFP	110	115.4	82.8	89.3	97.9	101.1	97.3	97.8	101.6	106.7
Q6ULP2	Aftiphilin OS=Homo sapiens OX=9606 GN=AFTPH PE=1 SV=3	24	15	18	15	936	102.1	4.54	31.15	15	AFTPH	87	108.2	96.8	106.3	101.7	99.4	90.8	96.7	110.1	102.8
P20933	N(4)-(beta-N-acetylglucosaminyl)-L-asparaginase OS=Homo sapiens OX=9606 GN=AGA PE=1 SV=2	17	6	7	6	346	37.2	6.28	8.94	6	AGA	109.4	121.4	111.7	106.9	111.7	115.9	74.2	95	71.7	82.2
Q9UPQ3	Arf-GAP with GTPase, ANK repeat and PH domain-containing protein 1 OS=Homo sapiens OX=9606 GN=AGAP1 PE=1 SV=4	5	4	5	2	857	94.4	7.94	3.24	4	AGAP1	106	109.4	98.6	112.2	103.7	93.6	87.8	109.9	87.9	90.9
Q96P47	Arf-GAP with GTPase, ANK repeat and PH domain-containing protein 3 OS=Homo sapiens OX=9606 GN=AGAP3 PE=1 SV=2	14	11	17	9	875	95	7.97	22.51	11	AGAP3	91.1	96.6	90.4	88	103.6	97.3	94.6	104.6	118.1	115.7
P52594	Arf-GAP domain and FG repeat-containing protein 1 OS=Homo sapiens OX=9606 GN=AGFG1 PE=1 SV=2	12	7	10	6	562	58.2	8.63	18.25	7	AGFG1	96.6	98.5	100	103.9	97.3	102.5	101.8	100.6	99.6	99.3
O95081	Arf-GAP domain and FG repeat-containing protein 2 OS=Homo sapiens OX=9606 GN=AGFG2 PE=1 SV=2	16	7	7	6	481	48.9	9.11	9.68	7	AGFG2	92.4	102	103.9	109.5	100	97.6	96.3	101.5	102.8	93.8
Q8N302	Angiogenic factor with G patch and FHA domains 1 OS=Homo sapiens OX=9606 GN=AGGF1 PE=1 SV=2	8	5	6	5	714	80.9	5.44	10.34	5	AGGF1	122.9	33.2	83.3	166	83	120	111.5	71.2	107.7	101.3
Q53H12	Acylglycerol kinase, mitochondrial OS=Homo sapiens OX=9606 GN=AGK PE=1 SV=2	53	20	39	20	422	47.1	8.09	86.32	20	AGK	102.5	91.5	98.1	100.4	102.9	100.5	103.4	106.7	96.2	97.8
P35573	Glycogen debranching enzyme OS=Homo sapiens OX=9606 GN=AGL PE=1 SV=3	31	41	62	41	1532	174.7	6.76	131.36	41	AGL	103	100.3	105.6	105.7	97.8	98.8	98.2	91.5	100.4	98.8
Q9UL18	Protein argonaute-1 OS=Homo sapiens OX=9606 GN=AGO1 PE=1 SV=3	10	8	8	3	857	97.2	9.16	20.02	8	AGO1	98.9	115.6	92.4	125.7	107.8	92.9	86.9	90.4	91.6	98
Q9UKV8	Protein argonaute-2 OS=Homo sapiens OX=9606 GN=AGO2 PE=1 SV=3	17	13	13	9	859	97.1	9.19	26.79	13	AGO2	93.4	91.4	99.4	104.1	103.3	98	94.6	104.1	100.7	111
Q9H9G7	Protein argonaute-3 OS=Homo sapiens OX=9606 GN=AGO3 PE=1 SV=2	8	6	6	1	860	97.3	9.11	14.28	6	AGO3	107.8	102.8	103.1	112	108.1	89.4	88.9	84.4	106.4	97.2
Q9HCK5	Protein argonaute-4 OS=Homo sapiens OX=9606 GN=AGO4 PE=1 SV=2	8	6	7	2	861	97	9.06	9.09	6	AGO4	91.3	104.9	107.7	106.1	105.3	88.6	94.5	95.2	103.6	102.9
Q99943	1-acyl-sn-glycerol-3-phosphate acyltransferase alpha OS=Homo sapiens OX=9606 GN=AGPAT1 PE=1 SV=2	11	3	5	3	283	31.7	9.38	10.05	3	AGPAT1	111.8	98.9	92.6	121.9	111.6	84.3	93.4	99.9	95.4	90.2
O15120	1-acyl-sn-glycerol-3-phosphate acyltransferase beta OS=Homo sapiens OX=9606 GN=AGPAT2 PE=1 SV=1	2	1	1	1	278	30.9	9.01	1.64	1	AGPAT2	67.7	127.6	92.9	116.3	101.4	85.6	66.8	73.6	147.3	120.8
Q9NRZ7	1-acyl-sn-glycerol-3-phosphate acyltransferase gamma OS=Homo sapiens OX=9606 GN=AGPAT3 PE=1 SV=1	16	6	7	6	376	43.4	8.72	12.92	6	AGPAT3	110.9	92.9	97.1	104.3	110.9	100.8	96.7	101.2	90.4	94.8
Q9NUQ2	1-acyl-sn-glycerol-3-phosphate acyltransferase epsilon OS=Homo sapiens OX=9606 GN=AGPAT5 PE=1 SV=3	14	5	9	5	364	42	9.1	18.41	5	AGPAT5	106.3	113.7	106.7	97.5	95.8	99.7	100.9	99.3	86.5	93.5
O00116	Alkyldihydroxyacetonephosphate synthase, peroxisomal OS=Homo sapiens OX=9606 GN=AGPS PE=1 SV=1	15	8	10	8	658	72.9	7.34	20.21	8	AGPS	98.3	96.9	113.2	99.6	101.5	109.6	106.3	103.3	85.2	86.2
O95994	Anterior gradient protein 2 homolog OS=Homo sapiens OX=9606 GN=AGR2 PE=1 SV=1	40	6	6	5	175	20	9	10.56	6	AGR2	100.7	95.8	114.9	128.6	69.6	68.1	89.2	90.4	121.2	121.5
O00468	Agrin OS=Homo sapiens OX=9606 GN=AGRN PE=1 SV=6	3	5	6	5	2068	217.2	6.39	6.07	5	AGRN	0	97.1	51.7	98.1	101.2	137.3	105.6	120.8	147.5	140.8
Q9UPW5	Cytosolic carboxypeptidase 1 OS=Homo sapiens OX=9606 GN=AGTPBP1 PE=1 SV=3	4	5	8	5	1226	138.4	6.15	12.2	5	AGTPBP1	90.2	107.4	134.3	39.7	135.8	83.9	121.7	137.3	51.9	97.8
Q6RW13	Type-1 angiotensin II receptor-associated protein OS=Homo sapiens OX=9606 GN=AGTRAP PE=1 SV=1	14	1	1	1	159	17.4	6.14	2.35	1	AGTRAP	105.5	109.4	74.5	62.7	118	67.6	140.9	77	118.8	125.6
Q8WYP5	Protein ELYS OS=Homo sapiens OX=9606 GN=AHCTF1 PE=1 SV=3	25	44	54	43	2266	252.3	6.6	122.71	44	AHCTF1	92.6	96.4	99.3	98.8	105.3	98.9	96.9	99.9	106.1	105.8
P23526	Adenosylhomocysteinase OS=Homo sapiens OX=9606 GN=AHCY PE=1 SV=4	56	26	110	24	432	47.7	6.34	179.85	26	AHCY	102.8	101	101.6	102.3	100.2	98.5	99.2	98.6	99.7	96.1
O43865	S-adenosylhomocysteine hydrolase-like protein 1 OS=Homo sapiens OX=9606 GN=AHCYL1 PE=1 SV=2	33	18	32	6	530	58.9	6.89	55.73	18	AHCYL1	100	100.9	101.7	101.7	106.7	101.9	93	98.3	94.8	101.1
Q96HN2	Adenosylhomocysteinase 3 OS=Homo sapiens OX=9606 GN=AHCYL2 PE=1 SV=1	21	16	28	4	611	66.7	7.36	39.5	16	AHCYL2	122.1	84.8	121.3	103.6	111	92.4	86.3	93.3	94.2	91.1
Q5TGY3	AT-hook DNA-binding motif-containing protein 1 OS=Homo sapiens OX=9606 GN=AHDC1 PE=1 SV=1	3	4	4	4	1603	168.2	9.04	1.77	4	AHDC1	85.8	135.5	117.5	124.1	103.4	98.5	64.1	90.3	62.1	118.7
Q8N157	Jouberin OS=Homo sapiens OX=9606 GN=AHI1 PE=1 SV=1	3	3	3	3	1196	137	7.12	8.33	3	AHI1	0	0	317.7	244.9	0	249.2	0	188.3	0	0
Q09666	Neuroblast differentiation-associated protein AHNAK OS=Homo sapiens OX=9606 GN=AHNAK PE=1 SV=2	75	283	552	281	5890	628.7	6.15	1253.19	283	AHNAK	97.4	101.8	95.3	93.5	114.1	115.5	98.3	96.7	94.7	92.8
O95433	Activator of 90 kDa heat shock protein ATPase homolog 1 OS=Homo sapiens OX=9606 GN=AHSA1 PE=1 SV=1	69	22	45	22	338	38.3	5.53	98.61	22	AHSA1	97.3	97.3	99.6	100.8	97.5	95.3	98.2	103.3	105.9	104.9
P02765	Alpha-2-HS-glycoprotein OS=Homo sapiens OX=9606 GN=AHSG PE=1 SV=2	9	4	12	4	367	39.3	5.72	13.09	4	AHSG	118.4	133.1	79	82.6	97.3	97.4	93.3	91.5	105.3	102
Q96BJ3	Axin interactor, dorsalization-associated protein OS=Homo sapiens OX=9606 GN=AIDA PE=1 SV=1	20	6	7	6	306	35	6.55	16.48	6	AIDA	100.8	96.3	104	105.1	100.6	99.6	94.7	94.6	105.7	98.7
Q9BQI0	Allograft inflammatory factor 1-like OS=Homo sapiens OX=9606 GN=AIF1L PE=1 SV=1	33	6	9	5	150	17.1	7.2	9.93	6	AIF1L	82.6	98.1	76.5	89.6	95.3	101.2	115.7	113	110.5	117.7
O95831	Apoptosis-inducing factor 1, mitochondrial OS=Homo sapiens OX=9606 GN=AIFM1 PE=1 SV=1	43	22	81	22	613	66.9	8.95	183.37	22	AIFM1	104	102.4	98.7	102.6	100.9	98.6	102.1	102.9	93.2	94.6
Q12904	Aminoacyl tRNA synthase complex-interacting multifunctional protein 1 OS=Homo sapiens OX=9606 GN=AIMP1 PE=1 SV=2	81	22	44	21	312	34.3	8.43	85.55	22	AIMP1	98.2	97.7	100.4	99.6	99.2	100.5	103.1	99.7	100.1	101.5
Q13155	Aminoacyl tRNA synthase complex-interacting multifunctional protein 2 OS=Homo sapiens OX=9606 GN=AIMP2 PE=1 SV=2	46	12	37	12	320	35.3	8.22	64.04	12	AIMP2	108.1	96.6	101.3	99.7	101.1	95.5	100.5	97.6	99.4	100.1
O00170	AH receptor-interacting protein OS=Homo sapiens OX=9606 GN=AIP PE=1 SV=3	45	14	20	14	330	37.6	6.42	51.12	14	AIP	102.4	101.3	101.1	98.7	99.4	96.9	100.1	95.8	104.8	99.4
Q9NX04	Ribosome biogenesis protein C1orf109 OS=Homo sapiens OX=9606 GN=C1orf109 PE=1 SV=1	12	2	2	2	203	23.4	5.67	0	2	AIRIM	97.8	98.4	99.2	102.1	103.1	91.8	100.4	100.2	116.7	90.3
Q96IF1	LIM domain-containing protein ajuba OS=Homo sapiens OX=9606 GN=AJUBA PE=1 SV=1	4	1	1	1	538	56.9	7.14	2.39	1	AJUBA	116.8	103.5	87.1	91.4	71.9	108.8	127.5	64.1	123	105.9
P00568	Adenylate kinase isoenzyme 1 OS=Homo sapiens OX=9606 GN=AK1 PE=1 SV=3	61	13	37	12	194	21.6	8.63	61.6	13	AK1	100.5	105	109.5	104.7	102.3	104	95.4	92.5	93.2	92.8
P54819	Adenylate kinase 2, mitochondrial OS=Homo sapiens OX=9606 GN=AK2 PE=1 SV=2	70	17	110	17	239	26.5	7.81	230.65	17	AK2	103.5	105.5	97.6	97.9	98.4	98.4	103.5	100	98.1	97.1
Q9UIJ7	GTP:AMP phosphotransferase AK3, mitochondrial OS=Homo sapiens OX=9606 GN=AK3 PE=1 SV=4	65	15	24	15	227	25.6	9.16	44.99	15	AK3	104.4	103.3	96.4	104.8	106.1	102.1	98.8	103.8	92.8	87.5
P27144	Adenylate kinase 4, mitochondrial OS=Homo sapiens OX=9606 GN=AK4 PE=1 SV=1	70	14	39	14	223	25.3	8.4	93.85	14	AK4	101.1	108.4	107.3	100.1	106.8	106.1	99.9	101.4	84.3	84.5
Q9Y6K8	Adenylate kinase isoenzyme 5 OS=Homo sapiens OX=9606 GN=AK5 PE=1 SV=2	4	3	11	1	562	63.3	5.07	13.29	3	AK5	107.1	103.4	100.5	93.5	94.6	94.8	107.7	102.7	100.4	95.4
Q9Y3D8	Adenylate kinase isoenzyme 6 OS=Homo sapiens OX=9606 GN=AK6 PE=1 SV=1	20	3	7	3	172	20	4.58	13.71	3	AK6	92.6	102.7	102.2	94.8	95.8	107.3	101.3	105.8	100.1	97.3
Q92667	A-kinase anchor protein 1, mitochondrial OS=Homo sapiens OX=9606 GN=AKAP1 PE=1 SV=1	20	18	27	18	903	97.3	4.94	62.51	18	AKAP1	95.9	103.6	99.6	96.8	100.8	94.5	102.9	100.2	103.5	102
O43572	A-kinase anchor protein 10, mitochondrial OS=Homo sapiens OX=9606 GN=AKAP10 PE=1 SV=2	10	6	6	6	662	73.8	6.39	5.08	6	AKAP10	80.9	104.7	108.3	89.7	106.2	95.7	103.4	102.8	97.6	110.8
Q9UKA4	A-kinase anchor protein 11 OS=Homo sapiens OX=9606 GN=AKAP11 PE=1 SV=1	6	8	10	8	1901	210.4	5.39	17.21	8	AKAP11	88.8	92	108.7	104.6	98.8	95.6	103.4	103.5	110	94.6
Q02952	A-kinase anchor protein 12 OS=Homo sapiens OX=9606 GN=AKAP12 PE=1 SV=4	20	26	31	26	1782	191.4	4.41	58.76	26	AKAP12	100.7	101.4	76	80.6	115.6	103	94.5	101.9	118	108.4
Q12802	A-kinase anchor protein 13 OS=Homo sapiens OX=9606 GN=AKAP13 PE=1 SV=2	7	18	20	18	2813	307.4	5.24	36.29	18	AKAP13	96.7	96.4	97	92.1	94.9	91	101.2	105.3	109.8	115.5
Q02040	A-kinase anchor protein 17A OS=Homo sapiens OX=9606 GN=AKAP17A PE=1 SV=2	23	16	27	15	695	80.7	9.73	41.17	16	AKAP17A	91.3	103.8	98.5	100.7	103.6	96	105.9	99	99.3	101.8
O75969	A-kinase anchor protein 3 OS=Homo sapiens OX=9606 GN=AKAP3 PE=1 SV=2	6	3	3	3	853	94.7	6.18	2.2	3	AKAP3	109.6	60.9	115.5	119.4	131.4	89.5	125.2	104.4	62	82
P24588	A-kinase anchor protein 5 OS=Homo sapiens OX=9606 GN=AKAP5 PE=1 SV=3	2	1	1	1	427	47.1	4.93	2.53	1	AKAP5	131.6	119	84	0	96.9	113.5	45.7	130.8	141.7	136.7
O43823	A-kinase anchor protein 8 OS=Homo sapiens OX=9606 GN=AKAP8 PE=1 SV=1	34	17	22	17	692	76.1	5.15	47.09	17	AKAP8	102.1	93	96.3	98.6	98.5	98.4	95.6	101.6	106.4	109.6
Q9ULX6	A-kinase anchor protein 8-like OS=Homo sapiens OX=9606 GN=AKAP8L PE=1 SV=4	24	13	20	13	646	71.6	5.05	31.06	13	AKAP8L	99	94.1	103.5	92.7	97.2	101.2	101	100.7	108.9	101.8
Q99996	A-kinase anchor protein 9 OS=Homo sapiens OX=9606 GN=AKAP9 PE=1 SV=4	33	119	164	115	3907	452.7	4.98	343.33	119	AKAP9	92.5	97.2	101.4	99.9	105.7	106.6	98.3	95.2	101.7	101.5
P14550	Aldo-keto reductase family 1 member A1 OS=Homo sapiens OX=9606 GN=AKR1A1 PE=1 SV=3	56	16	33	16	325	36.6	6.79	79.73	16	AKR1A1	105.5	108.4	106.9	105.7	104.8	100.1	93.1	93.4	91.2	90.8
P52895	Aldo-keto reductase family 1 member C2 OS=Homo sapiens OX=9606 GN=AKR1C2 PE=1 SV=3	48	14	39	8	323	36.7	7.49	80.75	14	AKR1C2	74.8	90.8	99.2	93.5	122.8	132	102.2	96.8	91.8	96
P42330	Aldo-keto reductase family 1 member C3 OS=Homo sapiens OX=9606 GN=AKR1C3 PE=1 SV=4	67	19	53	13	323	36.8	7.94	130.06	19	AKR1C3	87.8	91.5	102.5	100.5	119.4	125.7	99.1	99.4	86.3	87.8
O43488	Aflatoxin B1 aldehyde reductase member 2 OS=Homo sapiens OX=9606 GN=AKR7A2 PE=1 SV=3	26	10	19	9	359	39.6	7.17	37.41	10	AKR7A2	106.7	91.9	106.2	101.8	107	105.4	96.8	96.5	94.5	93.2
O95154	Aflatoxin B1 aldehyde reductase member 3 OS=Homo sapiens OX=9606 GN=AKR7A3 PE=1 SV=2	27	8	18	7	331	37.2	7.15	46.28	8	AKR7A3	138.4	126.9	119.1	129.2	111.4	106.2	74.3	78.3	53.9	62.2
P31749	RAC-alpha serine/threonine-protein kinase OS=Homo sapiens OX=9606 GN=AKT1 PE=1 SV=2	23	12	16	9	480	55.7	6.07	19.96	12	AKT1	96.1	104.6	98.2	96.4	98.3	101.7	97.3	102.2	101.6	103.6
Q96B36	Proline-rich AKT1 substrate 1 OS=Homo sapiens OX=9606 GN=AKT1S1 PE=1 SV=1	32	5	6	5	256	27.4	4.75	17.92	5	AKT1S1	94.2	106.7	102.4	105.4	100.1	100.2	94.8	105.8	89.2	101.1
P31751	RAC-beta serine/threonine-protein kinase OS=Homo sapiens OX=9606 GN=AKT2 PE=1 SV=2	22	11	18	7	481	55.7	6.37	28.13	11	AKT2	106	98.2	101.4	90.7	91.4	100.4	96.8	95.1	108.5	111.4
Q9H8T0	AKT-interacting protein OS=Homo sapiens OX=9606 GN=AKTIP PE=1 SV=1	17	3	6	3	292	33.1	9.31	7.54	3	AKTIP	96.2	116.6	92.4	105.3	115.1	98	85.5	75	95	120.9
P13716	Delta-aminolevulinic acid dehydratase OS=Homo sapiens OX=9606 GN=ALAD PE=1 SV=1	29	9	10	9	330	36.3	6.79	22.17	9	ALAD	96.6	95	99.7	104.1	94.6	99	104.8	107	96.3	102.9
P13196	5-aminolevulinate synthase, non-specific, mitochondrial OS=Homo sapiens OX=9606 GN=ALAS1 PE=1 SV=2	6	2	2	2	640	70.5	8.46	2.36	2	ALAS1	0	168.3	104.1	69	113.7	159.4	138.9	98.2	72.7	75.8
P02768	Albumin OS=Homo sapiens OX=9606 GN=ALB PE=1 SV=2	35	22	36	22	609	69.3	6.28	57.65	22	ALB	115.9	120.7	104.1	98.6	70.8	76.9	88.5	88.5	127.6	108.5
Q13740	CD166 antigen OS=Homo sapiens OX=9606 GN=ALCAM PE=1 SV=2	46	27	69	27	583	65.1	6.25	140.56	27	ALCAM	118.7	115.8	113.8	117.5	99.5	96.3	88.2	87.7	80.2	82.4
Q8IZ83	Aldehyde dehydrogenase family 16 member A1 OS=Homo sapiens OX=9606 GN=ALDH16A1 PE=1 SV=2	29	19	31	19	802	85.1	6.79	57.45	19	ALDH16A1	99.1	97.2	105.8	104.7	105.3	108.1	99.6	91.4	92.8	95.9
P54886	Delta-1-pyrroline-5-carboxylate synthase OS=Homo sapiens OX=9606 GN=ALDH18A1 PE=1 SV=2	46	33	67	33	795	87.2	7.12	137.81	33	ALDH18A1	98.4	100.7	100.3	98.2	96.3	96.6	104.2	99.8	103.3	102.4
P00352	Aldehyde dehydrogenase 1A1 OS=Homo sapiens OX=9606 GN=ALDH1A1 PE=1 SV=2	28	14	20	12	501	54.8	6.73	40.82	14	ALDH1A1	110.5	110.7	93.2	99.4	87.9	84.7	108.7	114.1	95.7	95
P30837	Aldehyde dehydrogenase X, mitochondrial OS=Homo sapiens OX=9606 GN=ALDH1B1 PE=1 SV=4	39	16	29	15	517	57.2	6.99	64.71	16	ALDH1B1	97.2	94.6	100.1	94.5	105.9	104.5	103.6	111.2	93	95.4
Q3SY69	Mitochondrial 10-formyltetrahydrofolate dehydrogenase OS=Homo sapiens OX=9606 GN=ALDH1L2 PE=1 SV=2	50	42	81	34	923	101.7	6.52	160.12	42	ALDH1L2	110.3	106.1	112.2	113	111	109.1	93.1	96	75.4	73.8
P05091	Aldehyde dehydrogenase, mitochondrial OS=Homo sapiens OX=9606 GN=ALDH2 PE=1 SV=2	32	13	16	11	517	56.3	7.05	44.43	13	ALDH2	66.3	72.1	72	73.1	95.6	94.4	144.2	142.3	116.4	123.6
[truncated: 7,628 more rows]
